# Supplementary material for: Two novel alleles of the MYB transcription factor BjA06.GL1 and BjB02.GL1 control leaf trichomes and enhance resistance to aphids in Brassica juncea
Source: Hortic Res. 2024 Nov 12;12(2):uhae314. doi: 10.1093/hr/uhae314 (PMC11879403; doi:10.1093/hr/uhae314)
Supplement: Web_Material_uhae314 [file web_material_uhae314.zip]

Archive with 13 entries (13 files):
- Fig. S1.pdf
- Fig. S2.pdf
- Fig. S3.pdf
- Fig. S4.pdf
- Fig. S5.pdf
- Fig. S6.pdf
- Fig. S7.pdf
- Table S1.xlsx
- Table S2.xlsx
- Table S3.xlsx
- Table S4.xlsx
- Table S5.xlsx
- Table S6.xlsx
