# Supplementary material for: Two novel alleles of the MYB transcription factor BjA06.GL1 and BjB02.GL1 control leaf trichomes and enhance resistance to aphids in Brassica juncea
Source: Hortic Res. 2024 Nov 12;12(2):uhae314. doi: 10.1093/hr/uhae314 (PMC11879403; doi:10.1093/hr/uhae314)
Supplement: Web_Material_uhae314 [file web_material_uhae314.zip › Table S1.xlsx]

## Sheet: Sheet1
Sample	Total base number	Total Reads	Total mapped reads (%)	Q30 percentage (%)
H2	28933856400	189426474	0.989	0.9283
H177	33047715300	215751791	0.9923	0.9378
Glabrous pool	29453309922	199865402	0.9922	0.9692
Trichome pool	26065679184	176883860	0.9918	0.9658
