# Supplementary material for: Two novel alleles of the MYB transcription factor BjA06.GL1 and BjB02.GL1 control leaf trichomes and enhance resistance to aphids in Brassica juncea
Source: Hortic Res. 2024 Nov 12;12(2):uhae314. doi: 10.1093/hr/uhae314 (PMC11879403; doi:10.1093/hr/uhae314)
Supplement: Web_Material_uhae314 [file web_material_uhae314.zip › Table S2.xlsx]

## Sheet: A06
position	gene_ID	chromosome	start	end	REF	ALT	SNP-index	QUAL	Coverage	POS	FORMAT		H177	H2	LTBs	LGBs
upstream	BjuLA06G006970(dist=974)	A06	4602009	4602009	A	AAT	1	1386.9		4602009	AC=8;AF=1;AN=8;DP=72;ExcessHet=3.0103;FS=0;MLEAC=8;MLEAF=1;MQ=60;QD=33.96;SOR=3.477	GT:AD:DP:GQ:PL	1/1:0,7:7:21:315,21,0	1/1:0,5:5:15:225,15,0	1/1:0,11:11:33:495,33,0	1/1:0,8:8:24:360,24,0
upstream	BjuLA06G006970(dist=954)	A06	4602029	4602029	C	G	1	1702.02	9	4602029	AC=8;AF=1;AN=8;DP=66;ExcessHet=3.0103;FS=0;MLEAC=8;MLEAF=1;MQ=60;QD=27.91;SOR=3.5	GT:AD:DP:GQ:PL	1/1:0,10:10:30:450,30,0	1/1:0,5:5:15:225,15,0	1/1:0,14:14:42:630,42,0	1/1:0,9:9:27:405,27,0
upstream	BjuLA06G006970(dist=937)	A06	4602046	4602046	A	G	1	2152.25	11	4602046	AC=8;AF=1;AN=8;DP=74;ExcessHet=3.0103;FS=0;MLEAC=8;MLEAF=1;MQ=60;QD=24.9;SOR=3.08	GT:AD:DP:GQ:PL	1/1:0,12:12:36:540,36,0	1/1:0,8:8:24:360,24,0	1/1:0,17:17:51:765,51,0	1/1:0,11:11:33:495,33,0
upstream	BjuLA06G006970(dist=921)	A06	4602057	4602062	GAGGGC	G	1	2377.24	11	4602057	AC=8;AF=1;AN=8;DP=80;ExcessHet=3.0103;FS=0;MLEAC=8;MLEAF=1;MQ=60;QD=34.22;SOR=3.056	GT:AD:DP:GQ:PL	1/1:0,13:13:39:585,39,0	1/1:0,10:10:30:450,30,0	1/1:0,19:19:57:855,57,0	1/1:0,11:11:33:495,33,0
upstream	BjuLA06G006970(dist=910)	A06	4602073	4602073	T	G	1	2776.29	12	4602073	AC=8;AF=1;AN=8;DP=88;ExcessHet=3.0103;FS=0;MLEAC=8;MLEAF=1;MQ=59.93;QD=34.07;SOR=3.187	GT:AD:DP:GQ:PL	1/1:0,16:16:48:720,48,0	1/1:0,13:13:39:579,39,0	1/1:0,21:21:63:945,63,0	1/1:0,12:12:36:540,36,0
upstream	BjuLA06G006970(dist=885)	A06	4602098	4602098	A	G	1	3112.29	14	4602098	AC=8;AF=1;AN=8;DP=97;ExcessHet=3.0103;FS=0;MLEAC=8;MLEAF=1;MQ=58.51;QD=24.18;SOR=2.4	GT:AD:DP:GQ:PL	1/1:0,20:20:60:853,60,0	1/1:0,14:14:42:604,42,0	1/1:0,25:25:75:1062,75,0	1/1:0,14:14:42:601,42,0
upstream	BjuLA06G006970(dist=857)	A06	4602123	4602126	ATAG	A	1	3178.25	16	4602123	AC=8;AF=1;AN=8;DP=93;ExcessHet=3.0103;FS=0;MLEAC=8;MLEAF=1;MQ=56.34;QD=28.05;SOR=1.195	GT:AD:DP:GQ:PL	1/1:0,19:19:57:855,57,0	1/1:0,13:13:39:585,39,0	1/1:0,23:23:69:1026,69,0	1/1:0,16:16:48:720,48,0
upstream	BjuLA06G006970(dist=839)	A06	4602144	4602144	A	G	1	3097.29	15	4602144	AC=8;AF=1;AN=8;DP=83;ExcessHet=3.0103;FS=0;MLEAC=8;MLEAF=1;MQ=55.45;QD=27.68;SOR=0.98	GT:AD:DP:GQ:PL	1/1:0,18:18:54:810,54,0	1/1:0,14:14:42:630,42,0	1/1:0,22:22:66:990,66,0	1/1:0,15:15:45:675,45,0
upstream	BjuLA06G006970(dist=823)	A06	4602160	4602160	A	C	1	2737.29	13	4602160	AC=8;AF=1;AN=8;DP=74;ExcessHet=3.0103;FS=0;MLEAC=8;MLEAF=1;MQ=54.87;QD=32.41;SOR=0.793	GT:AD:DP:GQ:PL	1/1:0,16:16:48:720,48,0	1/1:0,12:12:36:540,36,0	1/1:0,20:20:60:900,60,0	1/1:0,13:13:39:585,39,0
upstream	BjuLA06G006970(dist=822)	A06	4602161	4602161	A	C	1	2737.29	13	4602161	AC=8;AF=1;AN=8;DP=74;ExcessHet=3.0103;FS=0;MLEAC=8;MLEAF=1;MQ=54.87;QD=26.5;SOR=0.793	GT:AD:DP:GQ:PL	1/1:0,16:16:48:720,48,0	1/1:0,12:12:36:540,36,0	1/1:0,20:20:60:900,60,0	1/1:0,13:13:39:585,39,0
upstream	BjuLA06G006970(dist=797)	A06	4602186	4602186	C	T	1	3142.29	15	4602186	AC=8;AF=1;AN=8;DP=77;ExcessHet=3.0103;FS=0;MLEAC=8;MLEAF=1;MQ=52.56;QD=33.83;SOR=0.75	GT:AD:DP:GQ:PL	1/1:0,19:19:57:855,57,0	1/1:0,15:15:45:675,45,0	1/1:0,21:21:63:945,63,0	1/1:0,15:15:45:675,45,0
upstream	BjuLA06G006970(dist=786)	A06	4602197	4602197	A	ACTTTAAATT	1	3592.25	17	4602197	AC=8;AF=1;AN=8;DP=87;ExcessHet=3.0103;FS=0;MLEAC=8;MLEAF=1;MQ=53.47;QD=33.49;SOR=0.743	GT:AD:DP:GQ:PL	1/1:0,19:19:57:855,57,0	1/1:0,17:17:51:765,51,0	1/1:0,27:27:81:1215,81,0	1/1:0,17:17:51:765,51,0
upstream	BjuLA06G006970(dist=784)	A06	4602199	4602199	C	A	1	3592.29	17	4602199	AC=8;AF=1;AN=8;DP=86;ExcessHet=3.0103;FS=0;MLEAC=8;MLEAF=1;MQ=53.38;QD=27.48;SOR=0.743	GT:AD:DP:GQ:PL	1/1:0,19:19:57:855,57,0	1/1:0,17:17:51:765,51,0	1/1:0,27:27:81:1215,81,0	1/1:0,17:17:51:765,51,0
upstream	BjuLA06G006970(dist=781)	A06	4602202	4602202	A	ATGAACGTTGTTATACTAAATGAC	1	3862.25	16	4602202	AC=8;AF=1;AN=8;DP=88;ExcessHet=3.0103;FS=0;MLEAC=8;MLEAF=1;MQ=52.74;QD=25.89;SOR=0.839	GT:AD:DP:GQ:PL	1/1:0,28:28:84:1260,84,0	1/1:0,15:15:45:675,45,0	1/1:0,27:27:81:1215,81,0	1/1:0,16:16:48:720,48,0
upstream	BjuLA06G006970(dist=760)	A06	4602223	4602223	A	AC	1	3682.25	17	4602223	AC=8;AF=1;AN=8;DP=85;ExcessHet=3.0103;FS=0;MLEAC=8;MLEAF=1;MQ=54.14;QD=36.73;SOR=0.742	GT:AD:DP:GQ:PL	1/1:0,21:21:63:945,63,0	1/1:0,17:17:51:765,51,0	1/1:0,27:27:81:1215,81,0	1/1:0,17:17:51:765,51,0
upstream	BjuLA06G006970(dist=759)	A06	4602224	4602224	T	TATATGTCC	1	3637.25	16	4602224	AC=8;AF=1;AN=8;DP=84;ExcessHet=3.0103;FS=0;MLEAC=8;MLEAF=1;MQ=54.12;QD=27.58;SOR=0.718	GT:AD:DP:GQ:PL	1/1:0,21:21:63:945,63,0	1/1:0,17:17:51:765,51,0	1/1:0,27:27:81:1215,81,0	1/1:0,16:16:48:720,48,0
upstream	BjuLA06G006970(dist=738)	A06	4602245	4602245	A	T	1	3277.29	13	4602245	AC=8;AF=1;AN=8;DP=80;ExcessHet=3.0103;FS=0;MLEAC=8;MLEAF=1;MQ=56.54;QD=33.88;SOR=0.898	GT:AD:DP:GQ:PL	1/1:0,20:20:60:900,60,0	1/1:0,17:17:51:765,51,0	1/1:0,23:23:69:1035,69,0	1/1:0,13:13:39:585,39,0
upstream	BjuLA06G006970(dist=726)	A06	4602257	4602257	G	T	1	3504.29	15	4602257	AC=8;AF=1;AN=8;DP=90;ExcessHet=3.0103;FS=0;MLEAC=8;MLEAF=1;MQ=57.32;QD=35.05;SOR=1.136	GT:AD:DP:GQ:PL	1/1:0,23:23:69:1011,69,0	1/1:0,17:17:51:760,51,0	1/1:0,24:24:72:1073,72,0	1/1:0,15:15:45:668,45,0
upstream	BjuLA06G006970(dist=1)	A06	4602982	4602982	G	A	1	3263.29	18	4602982	AC=8;AF=1;AN=8;DP=125;ExcessHet=3.0103;FS=0;MLEAC=8;MLEAF=1;MQ=54.49;QD=27.88;SOR=0.719	GT:AD:DP:GQ:PL	1/1:0,12:12:36:527,36,0	1/1:0,16:16:48:714,48,0	1/1:0,29:29:87:1285,87,0	1/1:0,18:18:54:745,54,0
UTR5	BjuLA06G006970(BjuLA06G006970.1:c.-57C>A)	A06	4603006	4603006	C	A	1	3459.29	16	4603006	AC=8;AF=1;AN=8;DP=127;ExcessHet=3.0103;FS=0;MLEAC=8;MLEAF=1;MQ=54.26;QD=31.55;SOR=0.693	GT:AD:DP:GQ:PL	1/1:0,14:14:42:594,42,0	1/1:0,18:18:54:787,54,0	1/1:0,32:32:96:1393,96,0	1/1:0,16:16:48:693,48,0
exonic	BjuLA06G006970	A06	4603117	4603117	A	G	1	5918.29	23	4603117	AC=8;AF=1;AN=8;DP=164;ExcessHet=3.0103;FS=0;MLEAC=8;MLEAF=1;MQ=51.04;QD=34.81;SOR=1.385	GT:AD:DP:GQ:PL	1/1:0,38:38:99:1624,114,0	1/1:0,34:34:99:1449,102,0	1/1:0,45:45:99:1892,135,0	1/1:0,23:23:69:961,69,0
exonic	BjuLA06G006970	A06	4603203	4603203	T	C	1	6175.29	31	4603203	AC=8;AF=1;AN=8;DP=187;ExcessHet=3.0103;FS=0;MLEAC=8;MLEAF=1;MQ=54.05;QD=35.35;SOR=0.918	GT:AD:DP:GQ:PL	1/1:0,52:52:99:1907,156,0	1/1:0,41:41:99:1636,123,0	1/1:0,41:41:99:1547,123,0	1/1:0,31:31:93:1093,93,0
intronic	BjuLA06G006970	A06	4603349	4603349	T	C	1	5426.29	24	4603349	AC=8;AF=1;AN=8;DP=133;ExcessHet=3.0103;FS=0;MLEAC=8;MLEAF=1;MQ=56.81;QD=25.16;SOR=2.061	GT:AD:DP:GQ:PL	1/1:0,36:36:99:1620,108,0	1/1:0,35:35:99:1564,105,0	1/1:0,26:26:78:1170,78,0	1/1:0,24:24:72:1080,72,0
intronic	BjuLA06G006970	A06	4603377	4603377	A	G	1	4522.29	16	4603377	AC=8;AF=1;AN=8;DP=105;ExcessHet=3.0103;FS=0;MLEAC=8;MLEAF=1;MQ=54.97;QD=24.98;SOR=1.935	GT:AD:DP:GQ:PL	1/1:0,35:35:99:1560,105,0	1/1:0,29:29:87:1305,87,0	1/1:0,21:21:63:945,63,0	1/1:0,16:16:48:720,48,0
intronic	BjuLA06G006970	A06	4603378	4603378	C	T	1	4477.29	16	4603378	AC=8;AF=1;AN=8;DP=104;ExcessHet=3.0103;FS=0;MLEAC=8;MLEAF=1;MQ=54.92;QD=29.44;SOR=1.993	GT:AD:DP:GQ:PL	1/1:0,35:35:99:1560,105,0	1/1:0,29:29:87:1305,87,0	1/1:0,20:20:60:900,60,0	1/1:0,16:16:48:720,48,0
intronic	BjuLA06G006970	A06	4603395	4603395	C	T	1	3456.29	14	4603395	AC=8;AF=1;AN=8;DP=90;ExcessHet=3.0103;FS=0;MLEAC=8;MLEAF=1;MQ=53.94;QD=29.93;SOR=1.927	GT:AD:DP:GQ:PL	1/1:0,31:31:93:1281,93,0	1/1:0,28:28:84:1038,84,0	1/1:0,14:14:42:594,42,0	1/1:0,14:14:42:551,42,0
intronic	BjuLA06G006970	A06	4603410	4603410	T	A	1	3007.28	11	4603410	AC=8;AF=1;AN=8;DP=69;ExcessHet=3.0103;FS=0;MLEAC=8;MLEAF=1;MQ=53.6;QD=31.47;SOR=1.716	GT:AD:DP:GQ:PL	1/1:0,26:26:78:1170,78,0	1/1:0,20:20:60:900,60,0	1/1:0,10:10:30:450,30,0	1/1:0,11:11:33:495,33,0
intronic	BjuLA06G006970	A06	4603411	4603411	A	G	1	3007.28	11	4603411	AC=8;AF=1;AN=8;DP=69;ExcessHet=3.0103;FS=0;MLEAC=8;MLEAF=1;MQ=53.6;QD=34.37;SOR=1.716	GT:AD:DP:GQ:PL	1/1:0,26:26:78:1170,78,0	1/1:0,20:20:60:900,60,0	1/1:0,10:10:30:450,30,0	1/1:0,11:11:33:495,33,0
intronic	BjuLA06G006970	A06	4603421	4603421	C	A	1	3097.28	11	4603421	AC=8;AF=1;AN=8;DP=69;ExcessHet=3.0103;FS=0;MLEAC=8;MLEAF=1;MQ=51.39;QD=31.12;SOR=1.678	GT:AD:DP:GQ:PL	1/1:0,28:28:84:1260,84,0	1/1:0,19:19:57:855,57,0	1/1:0,11:11:33:495,33,0	1/1:0,11:11:33:495,33,0
intronic	BjuLA06G006970	A06	4603423	4603423	G	T	1	3097.28	11	4603423	AC=8;AF=1;AN=8;DP=69;ExcessHet=3.0103;FS=0;MLEAC=8;MLEAF=1;MQ=51.39;QD=30.64;SOR=1.678	GT:AD:DP:GQ:PL	1/1:0,28:28:84:1260,84,0	1/1:0,19:19:57:855,57,0	1/1:0,11:11:33:495,33,0	1/1:0,11:11:33:495,33,0
intronic	BjuLA06G006970	A06	4603424	4603424	A	G	1	3216.29	13	4603424	AC=8;AF=1;AN=8;DP=72;ExcessHet=3.0103;FS=0;MLEAC=8;MLEAF=1;MQ=50.97;QD=30.86;SOR=1.675	GT:AD:DP:GQ:PL	1/1:0,29:29:87:1305,87,0	1/1:0,19:19:57:855,57,0	1/1:0,11:11:33:495,33,0	1/1:0,13:13:39:569,39,0
intronic	BjuLA06G006970	A06	4603428	4603428	A	T	1	2975.28	13	4603428	AC=8;AF=1;AN=8;DP=67;ExcessHet=3.0103;FS=0;MLEAC=8;MLEAF=1;MQ=50.15;QD=26.67;SOR=1.716	GT:AD:DP:GQ:PL	1/1:0,24:24:72:1080,72,0	1/1:0,20:20:60:884,60,0	1/1:0,10:10:30:450,30,0	1/1:0,13:13:39:569,39,0
intronic	BjuLA06G006970	A06	4603431	4603431	T	TTA	1	2795.22	13	4603431	AC=8;AF=1;AN=8;DP=63;ExcessHet=3.0103;FS=0;MLEAC=8;MLEAF=1;MQ=49.13;QD=31.19;SOR=1.685	GT:AD:DP:GQ:PL	1/1:0,23:23:69:1035,69,0	1/1:0,19:19:57:839,57,0	1/1:0,8:8:24:360,24,0	1/1:0,13:13:39:569,39,0
exonic	BjuLA06G006970	A06	4603446	4603446	C	A	1	2035.25	11	4603446	AC=8;AF=1;AN=8;DP=56;ExcessHet=3.0103;FS=0;MLEAC=8;MLEAF=1;MQ=46.6;QD=31.1;SOR=2.093	GT:AD:DP:GQ:PL	1/1:0,17:17:51:696,51,0	1/1:0,17:17:51:623,51,0	1/1:0,8:8:24:316,24,0	1/1:0,11:11:33:408,33,0
exonic	BjuLA06G006970	A06	4603457	4603457	T	C	1	2205.25	11	4603457	AC=8;AF=1;AN=8;DP=59;ExcessHet=3.0103;FS=0;MLEAC=8;MLEAF=1;MQ=43.87;QD=31.41;SOR=1.569	GT:AD:DP:GQ:PL	1/1:0,19:19:57:768,57,0	1/1:0,19:19:57:744,57,0	1/1:0,8:8:24:318,24,0	1/1:0,11:11:32:383,32,0
exonic	BjuLA06G006970	A06	4603472	4603472	T	G	1	2454.28	12	4603472	AC=8;AF=1;AN=8;DP=57;ExcessHet=3.0103;FS=0;MLEAC=8;MLEAF=1;MQ=41.16;QD=26.94;SOR=0.97	GT:AD:DP:GQ:PL	1/1:0,18:18:54:805,54,0	1/1:0,14:14:42:627,42,0	1/1:0,11:11:33:490,33,0	1/1:0,12:12:36:540,36,0
exonic	BjuLA06G006970	A06	4603473	4603473	G	C	1	2454.28	12	4603473	AC=8;AF=1;AN=8;DP=56;ExcessHet=3.0103;FS=0;MLEAC=8;MLEAF=1;MQ=40.8;QD=28.34;SOR=0.97	GT:AD:DP:GQ:PL	1/1:0,18:18:54:805,54,0	1/1:0,14:14:42:627,42,0	1/1:0,11:11:33:490,33,0	1/1:0,12:12:36:540,36,0
exonic	BjuLA06G006970	A06	4603499	4603499	C	G	1	2188.27	9	4603499	AC=8;AF=1;AN=8;DP=56;ExcessHet=3.0103;FS=0;MLEAC=8;MLEAF=1;MQ=40;QD=31.35;SOR=0.729	GT:AD:DP:GQ:PL	1/1:0,21:21:63:864,63,0	1/1:0,14:14:42:545,42,0	1/1:0,11:11:33:423,33,0	1/1:0,9:9:27:364,27,0
exonic	BjuLA06G006970	A06	4603514	4603514	T	G	1	2033.25	8	4603514	AC=8;AF=1;AN=8;DP=54;ExcessHet=3.0103;FS=0;MLEAC=8;MLEAF=1;MQ=40.59;QD=32.21;SOR=0.9	GT:AD:DP:GQ:PL	1/1:0,19:19:57:778,57,0	1/1:0,11:11:33:437,33,0	1/1:0,13:13:39:492,39,0	1/1:0,8:8:24:334,24,0
exonic	BjuLA06G006970	A06	4603535	4603535	T	C	1	2422.25	8	4603535	AC=8;AF=1;AN=8;DP=55;ExcessHet=3.0103;FS=0;MLEAC=8;MLEAF=1;MQ=42.82;QD=30.32;SOR=1.118	GT:AD:DP:GQ:PL	1/1:0,18:18:54:810,54,0	1/1:0,12:12:36:540,36,0	1/1:0,16:16:48:720,48,0	1/1:0,8:8:24:360,24,0
exonic	BjuLA06G006970	A06	4603538	4603538	C	A	1	2422.25	8	4603538	AC=8;AF=1;AN=8;DP=55;ExcessHet=3.0103;FS=0;MLEAC=8;MLEAF=1;MQ=42.82;QD=25.61;SOR=1.118	GT:AD:DP:GQ:PL	1/1:0,18:18:54:810,54,0	1/1:0,12:12:36:540,36,0	1/1:0,16:16:48:720,48,0	1/1:0,8:8:24:360,24,0
exonic	BjuLA06G006970	A06	4603546	4603546	A	C	1	2681.26	8	4603546	AC=8;AF=1;AN=8;DP=65;ExcessHet=3.0103;FS=0;MLEAC=8;MLEAF=1;MQ=44.87;QD=31.68;SOR=1.022	GT:AD:DP:GQ:PL	1/1:0,19:19:57:852,57,0	1/1:0,13:13:39:582,39,0	1/1:0,21:21:63:895,63,0	1/1:0,8:8:24:360,24,0
exonic	BjuLA06G006970	A06	4603571	4603571	C	T	1	2575.27	9	4603571	AC=8;AF=1;AN=8;DP=78;ExcessHet=3.0103;FS=0;MLEAC=8;MLEAF=1;MQ=45.85;QD=30.49;SOR=0.811	GT:AD:DP:GQ:PL	1/1:0,24:24:72:922,72,0	1/1:0,17:17:51:625,51,0	1/1:0,20:20:60:694,60,0	1/1:0,9:9:27:342,27,0
exonic	BjuLA06G006970	A06	4603592	4603592	T	A	1	2569.26	8	4603592	AC=8;AF=1;AN=8;DP=81;ExcessHet=3.0103;FS=0;MLEAC=8;MLEAF=1;MQ=46.46;QD=24.89;SOR=0.898	GT:AD:DP:GQ:PL	1/1:0,25:25:75:862,75,0	1/1:0,18:18:54:637,54,0	1/1:0,22:22:66:778,66,0	1/1:0,8:8:24:300,24,0
exonic	BjuLA06G006970	A06	4603646	4603646	A	G	1	3120.28	10	4603646	AC=8;AF=1;AN=8;DP=92;ExcessHet=3.0103;FS=0;MLEAC=8;MLEAF=1;MQ=51.5;QD=30.2;SOR=0.718	GT:AD:DP:GQ:PL	1/1:0,21:21:63:831,63,0	1/1:0,19:19:57:769,57,0	1/1:0,29:29:87:1110,87,0	1/1:0,10:10:30:418,30,0
exonic	BjuLA06G006970	A06	4604173	4604173	C	G	1	259.43	1	4604173	AC=8;AF=1;AN=8;DP=7;ExcessHet=3.0103;FS=0;MLEAC=6;MLEAF=0.75;MQ=32.03;QD=29.24;SOR=1.329	GT:AD:DP:GQ:PL	1/1:0,3:3:9:135,9,0	1/1:0,1:1:3:45,3,0	1/1:0,1:1:3:45,3,0	1/1:0,1:1:3:45,3,0
exonic	BjuLA06G006970	A06	4604193	4604193	C	A	1	259.43	1	4604193	AC=8;AF=1;AN=8;DP=10;ExcessHet=3.0103;FS=0;MLEAC=6;MLEAF=0.75;MQ=29.56;QD=26.27;SOR=1.329	GT:AD:DP:GQ:PL	1/1:0,3:3:9:135,9,0	1/1:0,1:1:3:45,3,0	1/1:0,1:1:3:45,3,0	1/1:0,1:1:3:45,3,0
exonic	BjuLA06G006970	A06	4604347	4604347	A	G	1	246.96	1	4604347	AC=8;AF=1;AN=8;DP=7;ExcessHet=3.0103;FS=0;MLEAC=6;MLEAF=0.75;MQ=35.91;QD=31.38;SOR=0.941	GT:AD:DP:GQ:PL	1/1:0,2:2:6:65,6,0	1/1:0,3:3:9:113,9,0	1/1:0,1:1:3:38,3,0	1/1:0,1:1:3:42,3,0
exonic	BjuLA06G006970	A06	4604374	4604374	A	T	1	303.96	1	4604374	AC=8;AF=1;AN=8;DP=7;ExcessHet=3.0103;FS=0;MLEAC=6;MLEAF=0.75;MQ=35.91;QD=29.22;SOR=0.941	GT:AD:DP:GQ:PL	1/1:0,2:2:6:90,6,0	1/1:0,3:3:9:135,9,0	1/1:0,1:1:3:45,3,0	1/1:0,1:1:3:45,3,0
exonic	BjuLA06G006970	A06	4604382	4604382	G	A	1	303.96	1	4604382	AC=8;AF=1;AN=8;DP=7;ExcessHet=3.0103;FS=0;MLEAC=6;MLEAF=0.75;MQ=35.91;QD=26.69;SOR=0.941	GT:AD:DP:GQ:PL	1/1:0,2:2:6:90,6,0	1/1:0,3:3:9:135,9,0	1/1:0,1:1:3:45,3,0	1/1:0,1:1:3:45,3,0
exonic	BjuLA06G006970	A06	4604386	4604386	C	T	1	259.43	1	4604386	AC=8;AF=1;AN=8;DP=6;ExcessHet=3.0103;FS=0;MLEAC=6;MLEAF=0.75;MQ=37.53;QD=30.56;SOR=1.329	GT:AD:DP:GQ:PL	1/1:0,1:1:3:45,3,0	1/1:0,3:3:9:135,9,0	1/1:0,1:1:3:45,3,0	1/1:0,1:1:3:45,3,0
exonic	BjuLA06G006970	A06	4604389	4604389	G	C	1	259.43	1	4604389	AC=8;AF=1;AN=8;DP=6;ExcessHet=3.0103;FS=0;MLEAC=6;MLEAF=0.75;MQ=37.53;QD=29.95;SOR=1.329	GT:AD:DP:GQ:PL	1/1:0,1:1:3:45,3,0	1/1:0,3:3:9:135,9,0	1/1:0,1:1:3:45,3,0	1/1:0,1:1:3:45,3,0
exonic	BjuLA06G006970	A06	4604578	4604578	G	A	1	1251.34	7	4604578	AC=8;AF=1;AN=8;DP=30;ExcessHet=3.0103;FS=0;MLEAC=8;MLEAF=1;MQ=55.35;QD=34.45;SOR=3.767	GT:AD:DP:GQ:PL	1/1:0,4:4:12:180,12,0	1/1:0,13:13:39:585,39,0	1/1:0,4:4:12:180,12,0	1/1:0,7:7:21:315,21,0
exonic	BjuLA06G006970	A06	4604581	4604581	A	C	1	1251.34	7	4604581	AC=8;AF=1;AN=8;DP=30;ExcessHet=3.0103;FS=0;MLEAC=8;MLEAF=1;MQ=55.35;QD=27.57;SOR=3.767	GT:AD:DP:GQ:PL	1/1:0,4:4:12:180,12,0	1/1:0,13:13:39:585,39,0	1/1:0,4:4:12:180,12,0	1/1:0,7:7:21:315,21,0
exonic	BjuLA06G006970	A06	4604590	4604590	A	G	1	1431.75	8	4604590	AC=8;AF=1;AN=8;DP=34;ExcessHet=3.0103;FS=0;MLEAC=8;MLEAF=1;MQ=55.92;QD=28.68;SOR=3.545	GT:AD:DP:GQ:PL	1/1:0,4:4:12:180,12,0	1/1:0,13:13:39:585,39,0	1/1:0,7:7:21:315,21,0	1/1:0,8:8:24:360,24,0
exonic	BjuLA06G006970	A06	4604593	4604593	T	C	1	1473.78	8	4604593	AC=8;AF=1;AN=8;DP=38;ExcessHet=3.0103;FS=0;MLEAC=8;MLEAF=1;MQ=56.36;QD=29.56;SOR=3.611	GT:AD:DP:GQ:PL	1/1:0,4:4:12:180,12,0	1/1:0,13:13:39:585,39,0	1/1:0,8:8:24:357,24,0	1/1:0,8:8:24:360,24,0
intronic	BjuLA06G006970	A06	4604672	4604674	TTC	T	1	2013.25	14	4604672	AC=8;AF=1;AN=8;DP=89;ExcessHet=3.0103;FS=0;MLEAC=8;MLEAF=1;MQ=58.47;QD=30.97;SOR=2.904	GT:AD:DP:GQ:PL	1/1:0,14:14:42:435,42,0	1/1:0,20:20:60:621,60,0	1/1:0,17:17:51:529,51,0	1/1:0,14:14:42:436,42,0
intronic	BjuLA06G006970	A06	4604707	4604707	C	A	1	3325.29	24	4604707	AC=8;AF=1;AN=8;DP=109;ExcessHet=3.0103;FS=0;MLEAC=8;MLEAF=1;MQ=59.5;QD=27.25;SOR=2.12	GT:AD:DP:GQ:PL	1/1:0,19:19:57:759,57,0	1/1:0,22:22:66:851,66,0	1/1:0,22:22:66:823,66,0	1/1:0,24:24:72:900,72,0
intronic	BjuLA06G006970	A06	4604764	4604766	AAC	A	1	3862.25	22	4604764	AC=8;AF=1;AN=8;DP=111;ExcessHet=3.0103;FS=0;MLEAC=8;MLEAF=1;MQ=60;QD=33.26;SOR=1.192	GT:AD:DP:GQ:PL	1/1:0,23:23:69:1035,69,0	1/1:0,14:14:42:630,42,0	1/1:0,27:27:81:1215,81,0	1/1:0,22:22:66:990,66,0
intronic	BjuLA06G006970	A06	4604781	4604781	A	T	1	4280.29	24	4604781	AC=8;AF=1;AN=8;DP=116;ExcessHet=3.0103;FS=0;MLEAC=8;MLEAF=1;MQ=60;QD=30.78;SOR=1.044	GT:AD:DP:GQ:PL	1/1:0,28:28:84:1254,84,0	1/1:0,17:17:51:765,51,0	1/1:0,28:28:84:1219,84,0	1/1:0,24:24:72:1050,72,0
intronic	BjuLA06G006970	A06	4604787	4604789	TTA	T	1	4328.25	22	4604787	AC=8;AF=1;AN=8;DP=117;ExcessHet=3.0103;FS=0;MLEAC=8;MLEAF=1;MQ=60;QD=29.44;SOR=0.992	GT:AD:DP:GQ:PL	1/1:0,29:29:87:1302,87,0	1/1:0,17:17:51:765,51,0	1/1:0,29:29:87:1279,87,0	1/1:0,22:22:66:990,66,0
intronic	BjuLA06G006970	A06	4604823	4604824	TG	T	1	4912.25	28	4604823	AC=8;AF=1;AN=8;DP=125;ExcessHet=3.0103;FS=0;MLEAC=8;MLEAF=1;MQ=60;QD=32.34;SOR=0.907	GT:AD:DP:GQ:PL	1/1:0,29:29:87:1300,87,0	1/1:0,19:19:57:830,57,0	1/1:0,35:35:99:1570,105,0	1/1:0,28:28:84:1220,84,0
intronic	BjuLA06G006970	A06	4604827	4604828	GA	G	1	4947.25	28	4604827	AC=8;AF=1;AN=8;DP=123;ExcessHet=3.0103;FS=0;MLEAC=8;MLEAF=1;MQ=60;QD=28.32;SOR=0.884	GT:AD:DP:GQ:PL	1/1:0,29:29:87:1300,87,0	1/1:0,20:20:60:865,60,0	1/1:0,35:35:99:1570,105,0	1/1:0,28:28:84:1220,84,0
intronic	BjuLA06G006970	A06	4604851	4604851	G	T	1	4133.29	24	4604851	AC=8;AF=1;AN=8;DP=117;ExcessHet=3.0103;FS=0;MLEAC=8;MLEAF=1;MQ=60;QD=30.11;SOR=0.731	GT:AD:DP:GQ:PL	1/1:0,30:30:90:1150,90,0	1/1:0,18:18:54:714,54,0	1/1:0,34:34:99:1340,102,0	1/1:0,24:24:71:937,71,0
exonic	BjuLA06G006970	A06	4604912	4604912	G	A	1	5249.29	23	4604912	AC=8;AF=1;AN=8;DP=122;ExcessHet=3.0103;FS=0;MLEAC=8;MLEAF=1;MQ=56;QD=30.6;SOR=0.727	GT:AD:DP:GQ:PL	1/1:0,38:38:99:1669,114,0	1/1:0,27:27:81:1209,81,0	1/1:0,30:30:90:1344,90,0	1/1:0,23:23:69:1035,69,0
exonic	BjuLA06G006970	A06	4604921	4604921	G	C	1	5277.29	24	4604921	AC=8;AF=1;AN=8;DP=118;ExcessHet=3.0103;FS=0;MLEAC=8;MLEAF=1;MQ=55.24;QD=28.12;SOR=0.727	GT:AD:DP:GQ:PL	1/1:0,36:36:99:1620,108,0	1/1:0,26:26:78:1167,78,0	1/1:0,32:32:96:1421,96,0	1/1:0,24:24:72:1077,72,0
exonic	BjuLA06G006970	A06	4604937	4604937	A	C	1	4240.29	22	4604937	AC=8;AF=1;AN=8;DP=110;ExcessHet=3.0103;FS=0;MLEAC=8;MLEAF=1;MQ=54.22;QD=29.83;SOR=0.75	GT:AD:DP:GQ:PL	1/1:0,32:32:96:1222,96,0	1/1:0,23:23:69:893,69,0	1/1:0,30:30:90:1218,90,0	1/1:0,22:22:66:915,66,0
exonic	BjuLA06G006970	A06	4604949	4604949	C	A	1	4061.29	25	4604949	AC=8;AF=1;AN=8;DP=109;ExcessHet=3.0103;FS=0;MLEAC=8;MLEAF=1;MQ=52.62;QD=31;SOR=0.693	GT:AD:DP:GQ:PL	1/1:0,29:29:87:1165,87,0	1/1:0,21:21:63:831,63,0	1/1:0,29:29:87:1143,87,0	1/1:0,25:25:75:930,75,0
exonic	BjuLA06G006970	A06	4604987	4604987	A	T	1	4399.61	23	4604987	AC=8;AF=1;AN=8;DP=115;ExcessHet=3.0103;FS=0;MLEAC=7;MLEAF=0.875;MQ=50.88;QD=33.06;SOR=0.751	GT:AD:DP:GQ:PL	1/1:0,36:36:99:1571,109,0	1/1:0,18:18:54:803,54,0	1/1:0,28:28:84:1225,84,0	1/1:0,23:23:69:1012,69,0
exonic	BjuLA06G006970	A06	4605011	4605011	G	T	1	3746.25	25	4605011	AC=8;AF=1;AN=8;BaseQRankSum=-0.732;DP=116;ExcessHet=3.0103;FS=6.088;MLEAC=7;MLEAF=0.875;MQ=50.25;MQRankSum=2.063;QD=30.04;ReadPosRankSum=2.091;SOR=0.07	GT:AD:DP:GQ:PL	1/1:1,34:35:60:1267,60,0	1/1:0,15:15:45:558,45,0	1/1:1,31:32:54:1163,54,0	1/1:1,24:25:30:821,30,0
exonic	BjuLA06G006970	A06	4605022	4605022	C	G	0.875	3791.36	26	4605022	AC=7;AF=0.875;AN=8;BaseQRankSum=-1.119;DP=120;ExcessHet=3.0103;FS=12.01;MLEAC=6;MLEAF=0.75;MQ=50.34;MQRankSum=2.945;QD=34.16;ReadPosRankSum=2.56;SOR=0.034	GT:AD:DP:GQ:PL	1/1:2,35:37:34:1349,34,0	1/1:0,16:16:48:584,48,0	1/1:1,31:32:54:1155,54,0	0/1:2,24:26:9:773,0,9
exonic	BjuLA06G006970	A06	4605090	4605090	C	A	0.125	70.83	29	4605090	AC=1;AF=0.125;AN=8;BaseQRankSum=-3.477;DP=153;ExcessHet=3.0103;FS=0;MLEAC=1;MLEAF=0.125;MQ=53.11;MQRankSum=-5.529;QD=2.44;ReadPosRankSum=-0.354;SOR=0.84	GT:AD:DP:GQ:PL	0/0:40,3:43:14:0,14,1462	0/0:19,1:20:15:0,15,662	0/0:32,2:34:31:0,31,1150	0/1:24,5:29:80:80,0,876
exonic	BjuLA06G006970	A06	4605269	4605269	G	A	1	2777.25	16	4605269	AC=8;AF=1;AN=8;DP=85;ExcessHet=3.0103;FS=0;MLEAC=8;MLEAF=1;MQ=52.48;MQRankSum=1.768;QD=27.03;SOR=1.358	GT:AD:DP:GQ:PL	1/1:1,22:23:24:945,24,0	1/1:0,12:12:36:530,36,0	1/1:0,14:14:42:630,42,0	1/1:0,16:16:48:680,48,0
exonic	BjuLA06G006970	A06	4605272	4605272	A	G	1	2872.29	16	4605272	AC=8;AF=1;AN=8;DP=83;ExcessHet=3.0103;FS=0;MLEAC=8;MLEAF=1;MQ=52.55;QD=30.44;SOR=2.531	GT:AD:DP:GQ:PL	1/1:0,22:22:66:990,66,0	1/1:0,12:12:36:540,36,0	1/1:0,14:14:42:630,42,0	1/1:0,16:16:48:720,48,0
exonic	BjuLA06G006970	A06	4605290	4605290	A	G	1	2467.28	13	4605290	AC=8;AF=1;AN=8;DP=71;ExcessHet=3.0103;FS=0;MLEAC=8;MLEAF=1;MQ=51.18;QD=23.68;SOR=2.712	GT:AD:DP:GQ:PL	1/1:0,18:18:54:810,54,0	1/1:0,11:11:33:495,33,0	1/1:0,13:13:39:585,39,0	1/1:0,13:13:39:585,39,0
exonic	BjuLA06G006970	A06	4605293	4605293	C	T	1	2422.28	13	4605293	AC=8;AF=1;AN=8;DP=70;ExcessHet=3.0103;FS=0;MLEAC=8;MLEAF=1;MQ=51.04;QD=29;SOR=2.67	GT:AD:DP:GQ:PL	1/1:0,17:17:51:765,51,0	1/1:0,11:11:33:495,33,0	1/1:0,13:13:39:585,39,0	1/1:0,13:13:39:585,39,0
exonic	BjuLA06G006970	A06	4605308	4605308	A	T	1	2062.27	12	4605308	AC=8;AF=1;AN=8;DP=59;ExcessHet=3.0103;FS=0;MLEAC=8;MLEAF=1;MQ=50.1;QD=32.09;SOR=2.985	GT:AD:DP:GQ:PL	1/1:0,13:13:39:585,39,0	1/1:0,11:11:33:495,33,0	1/1:0,10:10:30:450,30,0	1/1:0,12:12:36:540,36,0
exonic	BjuLA06G006970	A06	4605310	4605310	G	A	1	2062.27	12	4605310	AC=8;AF=1;AN=8;DP=56;ExcessHet=3.0103;FS=0;MLEAC=8;MLEAF=1;MQ=49.83;QD=32.01;SOR=2.985	GT:AD:DP:GQ:PL	1/1:0,13:13:39:585,39,0	1/1:0,11:11:33:495,33,0	1/1:0,10:10:30:450,30,0	1/1:0,12:12:36:540,36,0
UTR3	BjuLA06G006970(BjuLA06G006970.1:c.*8A>T)	A06	4605322	4605322	A	T	1	1886.26	11	4605322	AC=8;AF=1;AN=8;DP=54;ExcessHet=3.0103;FS=0;MLEAC=8;MLEAF=1;MQ=49.42;QD=26.9;SOR=3.109	GT:AD:DP:GQ:PL	1/1:0,12:12:36:521,36,0	1/1:0,11:11:33:495,33,0	1/1:0,9:9:27:386,27,0	1/1:0,11:11:33:492,33,0
UTR3	BjuLA06G006970(BjuLA06G006970.1:c.*18T>G)	A06	4605332	4605332	T	G	1	1609.18	10	4605332	AC=8;AF=1;AN=8;DP=44;ExcessHet=3.0103;FS=0;MLEAC=8;MLEAF=1;MQ=47.26;QD=30.22;SOR=2.712	GT:AD:DP:GQ:PL	1/1:0,8:8:24:360,24,0	1/1:0,11:11:33:495,33,0	1/1:0,7:7:21:312,21,0	1/1:0,10:10:30:450,30,0
UTR3	BjuLA06G006970(BjuLA06G006970.1:c.*21C>T)	A06	4605335	4605335	C	T	1	1477.1	9	4605335	AC=8;AF=1;AN=8;DP=40;ExcessHet=3.0103;FS=0;MLEAC=8;MLEAF=1;MQ=45.91;QD=26.98;SOR=2.517	GT:AD:DP:GQ:PL	1/1:0,8:8:24:360,24,0	1/1:0,10:10:30:450,30,0	1/1:0,6:6:18:270,18,0	1/1:0,9:9:27:405,27,0
UTR3	BjuLA06G006970(BjuLA06G006970.1:c.*27C>T)	A06	4605341	4605341	C	T	1	1387.06	9	4605341	AC=8;AF=1;AN=8;DP=38;ExcessHet=3.0103;FS=0;MLEAC=8;MLEAF=1;MQ=45.05;QD=28.73;SOR=2.376	GT:AD:DP:GQ:PL	1/1:0,7:7:21:315,21,0	1/1:0,9:9:27:405,27,0	1/1:0,6:6:18:270,18,0	1/1:0,9:9:27:405,27,0
UTR3	BjuLA06G006970(BjuLA06G006970.1:c.*29G>A)	A06	4605343	4605343	G	A	1	1296.88	9	4605343	AC=8;AF=1;AN=8;DP=36;ExcessHet=3.0103;FS=0;MLEAC=8;MLEAF=1;MQ=44.07;QD=28.62;SOR=2.226	GT:AD:DP:GQ:PL	1/1:0,6:6:18:270,18,0	1/1:0,9:9:27:405,27,0	1/1:0,5:5:15:225,15,0	1/1:0,9:9:27:405,27,0
UTR3	BjuLA06G006970(BjuLA06G006970.1:c.*40C>G)	A06	4605354	4605354	C	G	1	1161.55	9	4605354	AC=8;AF=1;AN=8;DP=33;ExcessHet=3.0103;FS=0;MLEAC=8;MLEAF=1;MQ=42.65;QD=34.39;SOR=2.303	GT:AD:DP:GQ:PL	1/1:0,5:5:15:225,15,0	1/1:0,8:8:24:360,24,0	1/1:0,4:4:12:180,12,0	1/1:0,9:9:27:405,27,0
UTR3	BjuLA06G006970(BjuLA06G006970.1:c.*44_*46delinsA)	A06	4605358	4605360	ATG	A	1	1116.48	9	4605358	AC=8;AF=1;AN=8;DP=26;ExcessHet=3.0103;FS=0;MLEAC=8;MLEAF=1;MQ=44.84;QD=28.55;SOR=2.215	GT:AD:DP:GQ:PL	1/1:0,5:5:15:225,15,0	1/1:0,7:7:21:315,21,0	1/1:0,4:4:12:180,12,0	1/1:0,9:9:27:405,27,0
UTR3	BjuLA06G006970(BjuLA06G006970.1:c.*49_*50delinsG)	A06	4605363	4605364	GA	G	1	1071.46	8	4605363	AC=8;AF=1;AN=8;DP=24;ExcessHet=3.0103;FS=0;MLEAC=8;MLEAF=1;MQ=44.53;QD=31.73;SOR=2.124	GT:AD:DP:GQ:PL	1/1:0,5:5:15:225,15,0	1/1:0,7:7:21:315,21,0	1/1:0,4:4:12:180,12,0	1/1:0,8:8:24:360,24,0
UTR3	BjuLA06G006970(BjuLA06G006970.1:c.*52_*57delinsA)	A06	4605366	4605371	AATATG	A	1	1026.42	7	4605366	AC=8;AF=1;AN=8;DP=23;ExcessHet=3.0103;FS=0;MLEAC=8;MLEAF=1;MQ=43.74;QD=29.96;SOR=2.03	GT:AD:DP:GQ:PL	1/1:0,5:5:15:225,15,0	1/1:0,7:7:21:315,21,0	1/1:0,4:4:12:180,12,0	1/1:0,7:7:21:315,21,0
UTR3	BjuLA06G006970(BjuLA06G006970.1:c.*63C>G)	A06	4605377	4605377	C	G	1	845.79	6	4605377	AC=8;AF=1;AN=8;DP=19;ExcessHet=3.0103;FS=0;MLEAC=8;MLEAF=1;MQ=41.3;QD=34.91;SOR=2.419	GT:AD:DP:GQ:PL	1/1:0,3:3:9:135,9,0	1/1:0,6:6:18:270,18,0	1/1:0,4:4:12:180,12,0	1/1:0,6:6:18:270,18,0
UTR3	BjuLA06G006970(BjuLA06G006970.1:c.*71A>G)	A06	4605385	4605385	A	G	1	800.5	6	4605385	AC=8;AF=1;AN=8;DP=18;ExcessHet=3.0103;FS=0;MLEAC=7;MLEAF=0.875;MQ=40.01;QD=32.94;SOR=2.303	GT:AD:DP:GQ:PL	1/1:0,3:3:9:135,9,0	1/1:0,6:6:18:270,18,0	1/1:0,3:3:9:135,9,0	1/1:0,6:6:18:270,18,0
UTR3	BjuLA06G006970(BjuLA06G006970.1:c.*79T>G)	A06	4605393	4605393	T	G	1	710.21	5	4605393	AC=8;AF=1;AN=8;DP=16;ExcessHet=3.0103;FS=0;MLEAC=7;MLEAF=0.875;MQ=38.37;QD=32.25;SOR=2.049	GT:AD:DP:GQ:PL	1/1:0,3:3:9:135,9,0	1/1:0,5:5:15:225,15,0	1/1:0,3:3:9:135,9,0	1/1:0,5:5:15:225,15,0
UTR3	BjuLA06G006970(BjuLA06G006970.1:c.*85G>T)	A06	4605399	4605399	G	T	1	620.14	5	4605399	AC=8;AF=1;AN=8;DP=14;ExcessHet=3.0103;FS=0;MLEAC=7;MLEAF=0.875;MQ=37.41;QD=29.3;SOR=1.765	GT:AD:DP:GQ:PL	1/1:0,1:1:3:45,3,0	1/1:0,5:5:15:225,15,0	1/1:0,3:3:9:135,9,0	1/1:0,5:5:15:225,15,0
UTR3	BjuLA06G006970(BjuLA06G006970.1:c.*87C>A)	A06	4605401	4605401	C	A	1	620.14	5	4605401	AC=8;AF=1;AN=8;DP=14;ExcessHet=3.0103;FS=0;MLEAC=7;MLEAF=0.875;MQ=37.41;QD=27.92;SOR=1.765	GT:AD:DP:GQ:PL	1/1:0,1:1:3:45,3,0	1/1:0,5:5:15:225,15,0	1/1:0,3:3:9:135,9,0	1/1:0,5:5:15:225,15,0
downstream	BjuLA06G006970(dist=249)	A06	4605899	4605899	C	G	1	349.39	4	4605899	AC=8;AF=1;AN=8;DP=13;ExcessHet=3.0103;FS=0;MLEAC=6;MLEAF=0.75;MQ=38.45;QD=27.19;SOR=4.407	GT:AD:DP:GQ:PL	1/1:0,1:1:3:45,3,0	1/1:0,1:1:3:45,3,0	1/1:0,2:2:6:90,6,0	1/1:0,4:4:12:180,12,0
downstream	BjuLA06G006970(dist=254)	A06	4605904	4605904	T	G	1	349.39	4	4605904	AC=8;AF=1;AN=8;DP=13;ExcessHet=3.0103;FS=0;MLEAC=6;MLEAF=0.75;MQ=38.45;QD=30.48;SOR=4.407	GT:AD:DP:GQ:PL	1/1:0,1:1:3:45,3,0	1/1:0,1:1:3:45,3,0	1/1:0,2:2:6:90,6,0	1/1:0,4:4:12:180,12,0
downstream	BjuLA06G006970(dist=260)	A06	4605910	4605910	T	C	1	374.63	5	4605910	AC=8;AF=1;AN=8;DP=16;ExcessHet=3.0103;FS=0;MLEAC=6;MLEAF=0.75;MQ=35.8;QD=29.98;SOR=4.615	GT:AD:DP:GQ:PL	1/1:0,1:1:3:45,3,0	1/1:0,1:1:3:45,3,0	1/1:0,2:2:6:90,6,0	1/1:0,5:5:15:205,15,0
downstream	BjuLA06G006970(dist=283)	A06	4605933	4605933	A	ATAAT	1	705.08	6	4605933	AC=8;AF=1;AN=8;DP=23;ExcessHet=3.0103;FS=0;MLEAC=7;MLEAF=0.875;MQ=42.43;QD=30.76;SOR=0.941	GT:AD:DP:GQ:PL	1/1:0,3:3:9:135,9,0	1/1:0,3:3:9:135,9,0	1/1:0,4:4:12:180,12,0	1/1:0,6:6:18:265,18,0
downstream	BjuLA06G006970(dist=300)	A06	4605950	4605959	TCGCGCTCGG	T	1	1071.46	8	4605950	AC=8;AF=1;AN=8;DP=27;ExcessHet=3.0103;FS=0;MLEAC=8;MLEAF=1;MQ=37.59;QD=25.45;SOR=2.124	GT:AD:DP:GQ:PL	1/1:0,7:7:21:315,21,0	1/1:0,4:4:12:180,12,0	1/1:0,5:5:15:225,15,0	1/1:0,8:8:24:360,24,0
downstream	BjuLA06G006970(dist=309)	A06	4605959	4605959	G	GTATTTTCAAAAAAAAAAAA	1	936.16	6	4605959	AC=8;AF=1;AN=8;DP=21;ExcessHet=3.0103;FS=0;MLEAC=8;MLEAF=1;MQ=39.66;QD=30.24;SOR=3.16	GT:AD:DP:GQ:PL	1/1:0,7:7:21:315,21,0	1/1:0,4:4:12:180,12,0	1/1:0,4:4:12:180,12,0	1/1:0,6:6:18:270,18,0
downstream	BjuLA06G006970(dist=316)	A06	4605966	4605966	T	TTGCG	1	1071.46	7	4605966	AC=8;AF=1;AN=8;DP=24;ExcessHet=3.0103;FS=0;MLEAC=8;MLEAF=1;MQ=38.55;QD=33.43;SOR=2.925	GT:AD:DP:GQ:PL	1/1:0,8:8:24:360,24,0	1/1:0,4:4:12:180,12,0	1/1:0,5:5:15:225,15,0	1/1:0,7:7:21:315,21,0
downstream	BjuLA06G006970(dist=320)	A06	4605970	4605970	C	CCT	1	1109.58	7	4605970	AC=8;AF=1;AN=8;DP=48;ExcessHet=3.0103;FS=0;MLEAC=8;MLEAF=1;MQ=34.1;QD=32.91;SOR=3.014	GT:AD:DP:GQ:PL	1/1:0,8:8:24:360,24,0	1/1:0,4:4:12:180,12,0	1/1:0,6:6:18:264,18,0	1/1:0,7:7:21:314,21,0
downstream	BjuLA06G006970(dist=346)	A06	4605996	4606000	CTCTT	C	1	2062.18	13	4605996	AC=8;AF=1;AN=8;DP=66;ExcessHet=3.0103;FS=0;MLEAC=8;MLEAF=1;MQ=34.04;QD=34.39;SOR=1.085	GT:AD:DP:GQ:PL	1/1:0,13:13:39:585,39,0	1/1:0,7:7:21:315,21,0	1/1:0,13:13:39:585,39,0	1/1:0,13:13:39:585,39,0
downstream	BjuLA06G006970(dist=371)	A06	4606021	4606024	GTTT	G	1	2107.21	13	4606021	AC=8;AF=1;AN=8;DP=67;ExcessHet=3.0103;FS=0;MLEAC=8;MLEAF=1;MQ=34.09;QD=28.8;SOR=1.022	GT:AD:DP:GQ:PL	1/1:0,14:14:42:630,42,0	1/1:0,8:8:24:360,24,0	1/1:0,12:12:36:540,36,0	1/1:0,13:13:39:585,39,0
downstream	BjuLA06G006970(dist=402)	A06	4606052	4606052	A	T	1	1796.25	12	4606052	AC=8;AF=1;AN=8;DP=62;ExcessHet=3.0103;FS=0;MLEAC=8;MLEAF=1;MQ=34.73;QD=26.46;SOR=1.038	GT:AD:DP:GQ:PL	1/1:0,14:14:42:567,42,0	1/1:0,8:8:24:319,24,0	1/1:0,11:11:33:447,33,0	1/1:0,12:12:36:471,36,0
downstream	BjuLA06G006970(dist=407)	A06	4606057	4606057	T	TATATCAGAAAAGTCG	1	1796.21	12	4606057	AC=8;AF=1;AN=8;DP=62;ExcessHet=3.0103;FS=0;MLEAC=8;MLEAF=1;MQ=34.73;QD=32.14;SOR=1.038	GT:AD:DP:GQ:PL	1/1:0,14:14:42:567,42,0	1/1:0,8:8:24:319,24,0	1/1:0,11:11:33:447,33,0	1/1:0,12:12:36:471,36,0
downstream	BjuLA06G006970(dist=410)	A06	4606060	4606060	T	TATACGAGAGAAAAAAATTCTGAACACTTCGCTTGA	1	800.45	4	4606060	AC=8;AF=1;AN=8;DP=18;ExcessHet=3.0103;FS=0;MLEAC=7;MLEAF=0.875;MQ=33.5;QD=33.4;SOR=5.892	GT:AD:DP:GQ:PL	1/1:0,7:7:21:315,21,0	1/1:0,2:2:6:90,6,0	1/1:0,5:5:15:225,15,0	1/1:0,4:4:12:180,12,0
downstream	BjuLA06G006970(dist=627)	A06	4606277	4606277	A	T	1	845.88	6	4606277	AC=8;AF=1;AN=8;DP=31;ExcessHet=3.0103;FS=0;MLEAC=8;MLEAF=1;MQ=29.7;QD=24.39;SOR=1.292	GT:AD:DP:GQ:PL	1/1:0,5:5:15:225,15,0	1/1:0,3:3:9:135,9,0	1/1:0,5:5:15:225,15,0	1/1:0,6:6:18:270,18,0
downstream	BjuLA06G006970(dist=632)	A06	4606282	4606282	A	T	1	845.88	6	4606282	AC=8;AF=1;AN=8;DP=31;ExcessHet=3.0103;FS=0;MLEAC=8;MLEAF=1;MQ=29.7;QD=31.84;SOR=1.292	GT:AD:DP:GQ:PL	1/1:0,5:5:15:225,15,0	1/1:0,3:3:9:135,9,0	1/1:0,5:5:15:225,15,0	1/1:0,6:6:18:270,18,0
upstream	BjuLA06G006980(dist=1960)	A06	4606338	4606338	A	G	1	484.48	1	4606338	AC=8;AF=1;AN=8;DP=11;ExcessHet=3.0103;FS=0;MLEAC=7;MLEAF=0.875;MQ=46.48;QD=30.76;SOR=1.802	GT:AD:DP:GQ:PL	1/1:0,4:4:12:180,12,0	1/1:0,4:4:12:180,12,0	1/1:0,2:2:6:90,6,0	1/1:0,1:1:3:45,3,0
downstream	BjuLA06G006970(dist=688)	A06	4606338	4606338	A	G	1	484.48	1	4606338	AC=8;AF=1;AN=8;DP=11;ExcessHet=3.0103;FS=0;MLEAC=7;MLEAF=0.875;MQ=46.48;QD=30.76;SOR=1.802	GT:AD:DP:GQ:PL	1/1:0,4:4:12:180,12,0	1/1:0,4:4:12:180,12,0	1/1:0,2:2:6:90,6,0	1/1:0,1:1:3:45,3,0
upstream	BjuLA06G006980(dist=1952)	A06	4606346	4606346	T	A	1	484.48	1	4606346	AC=8;AF=1;AN=8;DP=11;ExcessHet=3.0103;FS=0;MLEAC=7;MLEAF=0.875;MQ=46.48;QD=33.27;SOR=1.802	GT:AD:DP:GQ:PL	1/1:0,4:4:12:180,12,0	1/1:0,4:4:12:180,12,0	1/1:0,2:2:6:90,6,0	1/1:0,1:1:3:45,3,0
downstream	BjuLA06G006970(dist=696)	A06	4606346	4606346	T	A	1	484.48	1	4606346	AC=8;AF=1;AN=8;DP=11;ExcessHet=3.0103;FS=0;MLEAC=7;MLEAF=0.875;MQ=46.48;QD=33.27;SOR=1.802	GT:AD:DP:GQ:PL	1/1:0,4:4:12:180,12,0	1/1:0,4:4:12:180,12,0	1/1:0,2:2:6:90,6,0	1/1:0,1:1:3:45,3,0
upstream	BjuLA06G006980(dist=1948)	A06	4606350	4606350	C	G	1	529.72	1	4606350	AC=8;AF=1;AN=8;DP=12;ExcessHet=3.0103;FS=0;MLEAC=7;MLEAF=0.875;MQ=46.44;QD=28.77;SOR=1.981	GT:AD:DP:GQ:PL	1/1:0,4:4:12:180,12,0	1/1:0,5:5:15:225,15,0	1/1:0,2:2:6:90,6,0	1/1:0,1:1:3:45,3,0
downstream	BjuLA06G006970(dist=700)	A06	4606350	4606350	C	G	1	529.72	1	4606350	AC=8;AF=1;AN=8;DP=12;ExcessHet=3.0103;FS=0;MLEAC=7;MLEAF=0.875;MQ=46.44;QD=28.77;SOR=1.981	GT:AD:DP:GQ:PL	1/1:0,4:4:12:180,12,0	1/1:0,5:5:15:225,15,0	1/1:0,2:2:6:90,6,0	1/1:0,1:1:3:45,3,0
upstream	BjuLA06G006980(dist=1943)	A06	4606355	4606355	T	A	1	570.95	1	4606355	AC=8;AF=1;AN=8;DP=13;ExcessHet=3.0103;FS=0;MLEAC=7;MLEAF=0.875;MQ=47.06;QD=30.72;SOR=2.147	GT:AD:DP:GQ:PL	1/1:0,5:5:15:221,15,0	1/1:0,5:5:15:225,15,0	1/1:0,2:2:6:90,6,0	1/1:0,1:1:3:45,3,0
downstream	BjuLA06G006970(dist=705)	A06	4606355	4606355	T	A	1	570.95	1	4606355	AC=8;AF=1;AN=8;DP=13;ExcessHet=3.0103;FS=0;MLEAC=7;MLEAF=0.875;MQ=47.06;QD=30.72;SOR=2.147	GT:AD:DP:GQ:PL	1/1:0,5:5:15:221,15,0	1/1:0,5:5:15:225,15,0	1/1:0,2:2:6:90,6,0	1/1:0,1:1:3:45,3,0
upstream	BjuLA06G006980(dist=1915)	A06	4606383	4606383	G	T	1	806.4	4	4606383	AC=8;AF=1;AN=8;DP=23;ExcessHet=3.0103;FS=0;MLEAC=8;MLEAF=1;MQ=41.91;QD=25.26;SOR=1.931	GT:AD:DP:GQ:PL	1/1:0,7:7:21:256,21,0	1/1:0,5:5:15:209,15,0	1/1:0,6:6:18:221,18,0	1/1:0,4:4:12:129,12,0
downstream	BjuLA06G006970(dist=733)	A06	4606383	4606383	G	T	1	806.4	4	4606383	AC=8;AF=1;AN=8;DP=23;ExcessHet=3.0103;FS=0;MLEAC=8;MLEAF=1;MQ=41.91;QD=25.26;SOR=1.931	GT:AD:DP:GQ:PL	1/1:0,7:7:21:256,21,0	1/1:0,5:5:15:209,15,0	1/1:0,6:6:18:221,18,0	1/1:0,4:4:12:129,12,0
upstream	BjuLA06G006980(dist=1895)	A06	4606403	4606403	C	G	1	1191.87	8	4606403	AC=8;AF=1;AN=8;DP=27;ExcessHet=3.0103;FS=0;MLEAC=8;MLEAF=1;MQ=40.42;QD=31.05;SOR=1.781	GT:AD:DP:GQ:PL	1/1:0,7:7:21:315,21,0	1/1:0,5:5:15:210,15,0	1/1:0,7:7:21:315,21,0	1/1:0,8:8:24:360,24,0
downstream	BjuLA06G006970(dist=753)	A06	4606403	4606403	C	G	1	1191.87	8	4606403	AC=8;AF=1;AN=8;DP=27;ExcessHet=3.0103;FS=0;MLEAC=8;MLEAF=1;MQ=40.42;QD=31.05;SOR=1.781	GT:AD:DP:GQ:PL	1/1:0,7:7:21:315,21,0	1/1:0,5:5:15:210,15,0	1/1:0,7:7:21:315,21,0	1/1:0,8:8:24:360,24,0
upstream	BjuLA06G006980(dist=1886)	A06	4606412	4606412	G	GTTT	1	1236.95	8	4606412	AC=8;AF=1;AN=8;DP=28;ExcessHet=3.0103;FS=0;MLEAC=8;MLEAF=1;MQ=40.48;QD=32.07;SOR=1.863	GT:AD:DP:GQ:PL	1/1:0,7:7:21:315,21,0	1/1:0,6:6:18:255,18,0	1/1:0,7:7:21:315,21,0	1/1:0,8:8:24:360,24,0
downstream	BjuLA06G006970(dist=762)	A06	4606412	4606412	G	GTTT	1	1236.95	8	4606412	AC=8;AF=1;AN=8;DP=28;ExcessHet=3.0103;FS=0;MLEAC=8;MLEAF=1;MQ=40.48;QD=32.07;SOR=1.863	GT:AD:DP:GQ:PL	1/1:0,7:7:21:315,21,0	1/1:0,6:6:18:255,18,0	1/1:0,7:7:21:315,21,0	1/1:0,8:8:24:360,24,0
upstream	BjuLA06G006980(dist=1878)	A06	4606419	4606420	AT	A	1	1251.87	8	4606419	AC=8;AF=1;AN=8;DP=28;ExcessHet=3.0103;FS=0;MLEAC=8;MLEAF=1;MQ=39.55;QD=32.6;SOR=1.863	GT:AD:DP:GQ:PL	1/1:0,8:8:24:360,24,0	1/1:0,5:5:15:225,15,0	1/1:0,7:7:21:315,21,0	1/1:0,8:8:24:360,24,0
downstream	BjuLA06G006970(dist=769)	A06	4606419	4606420	AT	A	1	1251.87	8	4606419	AC=8;AF=1;AN=8;DP=28;ExcessHet=3.0103;FS=0;MLEAC=8;MLEAF=1;MQ=39.55;QD=32.6;SOR=1.863	GT:AD:DP:GQ:PL	1/1:0,8:8:24:360,24,0	1/1:0,5:5:15:225,15,0	1/1:0,7:7:21:315,21,0	1/1:0,8:8:24:360,24,0
upstream	BjuLA06G006980(dist=1876)	A06	4606421	4606422	AT	A	1	1251.87	8	4606421	AC=8;AF=1;AN=8;DP=28;ExcessHet=3.0103;FS=0;MLEAC=8;MLEAF=1;MQ=39.55;QD=32.01;SOR=1.863	GT:AD:DP:GQ:PL	1/1:0,8:8:24:360,24,0	1/1:0,5:5:15:225,15,0	1/1:0,7:7:21:315,21,0	1/1:0,8:8:24:360,24,0
downstream	BjuLA06G006970(dist=771)	A06	4606421	4606422	AT	A	1	1251.87	8	4606421	AC=8;AF=1;AN=8;DP=28;ExcessHet=3.0103;FS=0;MLEAC=8;MLEAF=1;MQ=39.55;QD=32.01;SOR=1.863	GT:AD:DP:GQ:PL	1/1:0,8:8:24:360,24,0	1/1:0,5:5:15:225,15,0	1/1:0,7:7:21:315,21,0	1/1:0,8:8:24:360,24,0
upstream	BjuLA06G006980(dist=1863)	A06	4606435	4606435	C	T	1	1412.99	9	4606435	AC=8;AF=1;AN=8;DP=32;ExcessHet=3.0103;FS=0;MLEAC=8;MLEAF=1;MQ=38.21;QD=30.09;SOR=2.165	GT:AD:DP:GQ:PL	1/1:0,9:9:27:386,27,0	1/1:0,5:5:15:225,15,0	1/1:0,9:9:27:405,27,0	1/1:0,9:9:27:405,27,0
downstream	BjuLA06G006970(dist=785)	A06	4606435	4606435	C	T	1	1412.99	9	4606435	AC=8;AF=1;AN=8;DP=32;ExcessHet=3.0103;FS=0;MLEAC=8;MLEAF=1;MQ=38.21;QD=30.09;SOR=2.165	GT:AD:DP:GQ:PL	1/1:0,9:9:27:386,27,0	1/1:0,5:5:15:225,15,0	1/1:0,9:9:27:405,27,0	1/1:0,9:9:27:405,27,0
upstream	BjuLA06G006980(dist=1857)	A06	4606441	4606441	T	C	1	1386.98	9	4606441	AC=8;AF=1;AN=8;DP=31;ExcessHet=3.0103;FS=0;MLEAC=8;MLEAF=1;MQ=38.63;QD=34.64;SOR=2.093	GT:AD:DP:GQ:PL	1/1:0,8:8:24:360,24,0	1/1:0,5:5:15:225,15,0	1/1:0,9:9:27:405,27,0	1/1:0,9:9:27:405,27,0
downstream	BjuLA06G006970(dist=791)	A06	4606441	4606441	T	C	1	1386.98	9	4606441	AC=8;AF=1;AN=8;DP=31;ExcessHet=3.0103;FS=0;MLEAC=8;MLEAF=1;MQ=38.63;QD=34.64;SOR=2.093	GT:AD:DP:GQ:PL	1/1:0,8:8:24:360,24,0	1/1:0,5:5:15:225,15,0	1/1:0,9:9:27:405,27,0	1/1:0,9:9:27:405,27,0
upstream	BjuLA06G006980(dist=1847)	A06	4606451	4606451	C	T	1	1386.98	9	4606451	AC=8;AF=1;AN=8;DP=31;ExcessHet=3.0103;FS=0;MLEAC=8;MLEAF=1;MQ=38.63;QD=25.49;SOR=2.093	GT:AD:DP:GQ:PL	1/1:0,8:8:24:360,24,0	1/1:0,5:5:15:225,15,0	1/1:0,9:9:27:405,27,0	1/1:0,9:9:27:405,27,0
downstream	BjuLA06G006970(dist=801)	A06	4606451	4606451	C	T	1	1386.98	9	4606451	AC=8;AF=1;AN=8;DP=31;ExcessHet=3.0103;FS=0;MLEAC=8;MLEAF=1;MQ=38.63;QD=25.49;SOR=2.093	GT:AD:DP:GQ:PL	1/1:0,8:8:24:360,24,0	1/1:0,5:5:15:225,15,0	1/1:0,9:9:27:405,27,0	1/1:0,9:9:27:405,27,0
upstream	BjuLA06G006980(dist=1845)	A06	4606453	4606453	T	C	1	1341.96	9	4606453	AC=8;AF=1;AN=8;DP=30;ExcessHet=3.0103;FS=0;MLEAC=8;MLEAF=1;MQ=38.59;QD=30.28;SOR=2.019	GT:AD:DP:GQ:PL	1/1:0,8:8:24:360,24,0	1/1:0,5:5:15:225,15,0	1/1:0,8:8:24:360,24,0	1/1:0,9:9:27:405,27,0
downstream	BjuLA06G006970(dist=803)	A06	4606453	4606453	T	C	1	1341.96	9	4606453	AC=8;AF=1;AN=8;DP=30;ExcessHet=3.0103;FS=0;MLEAC=8;MLEAF=1;MQ=38.59;QD=30.28;SOR=2.019	GT:AD:DP:GQ:PL	1/1:0,8:8:24:360,24,0	1/1:0,5:5:15:225,15,0	1/1:0,8:8:24:360,24,0	1/1:0,9:9:27:405,27,0
upstream	BjuLA06G006980(dist=1838)	A06	4606460	4606460	G	A	1	1251.91	8	4606460	AC=8;AF=1;AN=8;DP=28;ExcessHet=3.0103;FS=0;MLEAC=8;MLEAF=1;MQ=38.98;QD=26.94;SOR=1.863	GT:AD:DP:GQ:PL	1/1:0,8:8:24:360,24,0	1/1:0,5:5:15:225,15,0	1/1:0,7:7:21:315,21,0	1/1:0,8:8:24:360,24,0
downstream	BjuLA06G006970(dist=810)	A06	4606460	4606460	G	A	1	1251.91	8	4606460	AC=8;AF=1;AN=8;DP=28;ExcessHet=3.0103;FS=0;MLEAC=8;MLEAF=1;MQ=38.98;QD=26.94;SOR=1.863	GT:AD:DP:GQ:PL	1/1:0,8:8:24:360,24,0	1/1:0,5:5:15:225,15,0	1/1:0,7:7:21:315,21,0	1/1:0,8:8:24:360,24,0
upstream	BjuLA06G006980(dist=1831)	A06	4606467	4606467	A	T	1	1161.84	7	4606467	AC=8;AF=1;AN=8;DP=26;ExcessHet=3.0103;FS=0;MLEAC=8;MLEAF=1;MQ=39.94;QD=27.72;SOR=2.303	GT:AD:DP:GQ:PL	1/1:0,7:7:21:315,21,0	1/1:0,5:5:15:225,15,0	1/1:0,7:7:21:315,21,0	1/1:0,7:7:21:315,21,0
downstream	BjuLA06G006970(dist=817)	A06	4606467	4606467	A	T	1	1161.84	7	4606467	AC=8;AF=1;AN=8;DP=26;ExcessHet=3.0103;FS=0;MLEAC=8;MLEAF=1;MQ=39.94;QD=27.72;SOR=2.303	GT:AD:DP:GQ:PL	1/1:0,7:7:21:315,21,0	1/1:0,5:5:15:225,15,0	1/1:0,7:7:21:315,21,0	1/1:0,7:7:21:315,21,0
upstream	BjuLA06G006980(dist=1820)	A06	4606478	4606478	C	T	1	604.42	6	4606478	AC=8;AF=1;AN=8;DP=19;ExcessHet=3.0103;FS=0;MLEAC=7;MLEAF=0.875;MQ=38.07;QD=33.99;SOR=2.712	GT:AD:DP:GQ:PL	1/1:0,4:4:12:145,12,0	1/1:0,2:2:6:84,6,0	1/1:0,5:5:15:169,15,0	1/1:0,6:6:18:216,18,0
downstream	BjuLA06G006970(dist=828)	A06	4606478	4606478	C	T	1	604.42	6	4606478	AC=8;AF=1;AN=8;DP=19;ExcessHet=3.0103;FS=0;MLEAC=7;MLEAF=0.875;MQ=38.07;QD=33.99;SOR=2.712	GT:AD:DP:GQ:PL	1/1:0,4:4:12:145,12,0	1/1:0,2:2:6:84,6,0	1/1:0,5:5:15:169,15,0	1/1:0,6:6:18:216,18,0
upstream	BjuLA06G006980(dist=1809)	A06	4606489	4606489	A	C	1	710.28	5	4606489	AC=8;AF=1;AN=8;DP=16;ExcessHet=3.0103;FS=0;MLEAC=7;MLEAF=0.875;MQ=36.26;QD=27.82;SOR=2.584	GT:AD:DP:GQ:PL	1/1:0,4:4:12:180,12,0	1/1:0,2:2:6:90,6,0	1/1:0,5:5:15:225,15,0	1/1:0,5:5:15:225,15,0
downstream	BjuLA06G006970(dist=839)	A06	4606489	4606489	A	C	1	710.28	5	4606489	AC=8;AF=1;AN=8;DP=16;ExcessHet=3.0103;FS=0;MLEAC=7;MLEAF=0.875;MQ=36.26;QD=27.82;SOR=2.584	GT:AD:DP:GQ:PL	1/1:0,4:4:12:180,12,0	1/1:0,2:2:6:90,6,0	1/1:0,5:5:15:225,15,0	1/1:0,5:5:15:225,15,0
upstream	BjuLA06G006980(dist=1803)	A06	4606495	4606495	C	T	1	710.28	5	4606495	AC=8;AF=1;AN=8;DP=16;ExcessHet=3.0103;FS=0;MLEAC=7;MLEAF=0.875;MQ=36.26;QD=33.97;SOR=2.584	GT:AD:DP:GQ:PL	1/1:0,4:4:12:180,12,0	1/1:0,2:2:6:90,6,0	1/1:0,5:5:15:225,15,0	1/1:0,5:5:15:225,15,0
downstream	BjuLA06G006970(dist=845)	A06	4606495	4606495	C	T	1	710.28	5	4606495	AC=8;AF=1;AN=8;DP=16;ExcessHet=3.0103;FS=0;MLEAC=7;MLEAF=0.875;MQ=36.26;QD=33.97;SOR=2.584	GT:AD:DP:GQ:PL	1/1:0,4:4:12:180,12,0	1/1:0,2:2:6:90,6,0	1/1:0,5:5:15:225,15,0	1/1:0,5:5:15:225,15,0
upstream	BjuLA06G006980(dist=1796)	A06	4606501	4606502	TA	T	1	665.39	5	4606501	AC=8;AF=1;AN=8;DP=15;ExcessHet=3.0103;FS=0;MLEAC=7;MLEAF=0.875;MQ=35.51;QD=29.45;SOR=2.448	GT:AD:DP:GQ:PL	1/1:0,4:4:12:180,12,0	1/1:0,1:1:3:45,3,0	1/1:0,5:5:15:225,15,0	1/1:0,5:5:15:225,15,0
downstream	BjuLA06G006970(dist=851)	A06	4606501	4606502	TA	T	1	665.39	5	4606501	AC=8;AF=1;AN=8;DP=15;ExcessHet=3.0103;FS=0;MLEAC=7;MLEAF=0.875;MQ=35.51;QD=29.45;SOR=2.448	GT:AD:DP:GQ:PL	1/1:0,4:4:12:180,12,0	1/1:0,1:1:3:45,3,0	1/1:0,5:5:15:225,15,0	1/1:0,5:5:15:225,15,0
upstream	BjuLA06G006980(dist=1791)	A06	4606507	4606507	T	TTAG	1	620.1	5	4606507	AC=8;AF=1;AN=8;DP=14;ExcessHet=3.0103;FS=0;MLEAC=7;MLEAF=0.875;MQ=33.81;QD=22.2;SOR=2.303	GT:AD:DP:GQ:PL	1/1:0,3:3:9:135,9,0	1/1:0,1:1:3:45,3,0	1/1:0,5:5:15:225,15,0	1/1:0,5:5:15:225,15,0
downstream	BjuLA06G006970(dist=857)	A06	4606507	4606507	T	TTAG	1	620.1	5	4606507	AC=8;AF=1;AN=8;DP=14;ExcessHet=3.0103;FS=0;MLEAC=7;MLEAF=0.875;MQ=33.81;QD=22.2;SOR=2.303	GT:AD:DP:GQ:PL	1/1:0,3:3:9:135,9,0	1/1:0,1:1:3:45,3,0	1/1:0,5:5:15:225,15,0	1/1:0,5:5:15:225,15,0
upstream	BjuLA06G006980(dist=1790)	A06	4606508	4606508	C	CTA	1	620.1	5	4606508	AC=8;AF=1;AN=8;DP=14;ExcessHet=3.0103;FS=0;MLEAC=7;MLEAF=0.875;MQ=33.81;QD=34.42;SOR=2.303	GT:AD:DP:GQ:PL	1/1:0,3:3:9:135,9,0	1/1:0,1:1:3:45,3,0	1/1:0,5:5:15:225,15,0	1/1:0,5:5:15:225,15,0
downstream	BjuLA06G006970(dist=858)	A06	4606508	4606508	C	CTA	1	620.1	5	4606508	AC=8;AF=1;AN=8;DP=14;ExcessHet=3.0103;FS=0;MLEAC=7;MLEAF=0.875;MQ=33.81;QD=34.42;SOR=2.303	GT:AD:DP:GQ:PL	1/1:0,3:3:9:135,9,0	1/1:0,1:1:3:45,3,0	1/1:0,5:5:15:225,15,0	1/1:0,5:5:15:225,15,0
upstream	BjuLA06G006980(dist=1787)	A06	4606511	4606511	A	ATCGGAGCGGCCGT	1	484.38	5	4606511	AC=8;AF=1;AN=8;DP=11;ExcessHet=3.0103;FS=0;MLEAC=6;MLEAF=0.75;MQ=32.35;QD=34.54;SOR=2.494	GT:AD:DP:GQ:PL	1/1:0,2:2:6:90,6,0	1/1:0,1:1:3:45,3,0	1/1:0,3:3:9:135,9,0	1/1:0,5:5:15:225,15,0
downstream	BjuLA06G006970(dist=861)	A06	4606511	4606511	A	ATCGGAGCGGCCGT	1	484.38	5	4606511	AC=8;AF=1;AN=8;DP=11;ExcessHet=3.0103;FS=0;MLEAC=6;MLEAF=0.75;MQ=32.35;QD=34.54;SOR=2.494	GT:AD:DP:GQ:PL	1/1:0,2:2:6:90,6,0	1/1:0,1:1:3:45,3,0	1/1:0,3:3:9:135,9,0	1/1:0,5:5:15:225,15,0
upstream	BjuLA06G006980(dist=1784)	A06	4606514	4606514	A	ACATTT	1	484.38	5	4606514	AC=8;AF=1;AN=8;DP=11;ExcessHet=3.0103;FS=0;MLEAC=6;MLEAF=0.75;MQ=32.35;QD=27.89;SOR=2.494	GT:AD:DP:GQ:PL	1/1:0,2:2:6:90,6,0	1/1:0,1:1:3:45,3,0	1/1:0,3:3:9:135,9,0	1/1:0,5:5:15:225,15,0
downstream	BjuLA06G006970(dist=864)	A06	4606514	4606514	A	ACATTT	1	484.38	5	4606514	AC=8;AF=1;AN=8;DP=11;ExcessHet=3.0103;FS=0;MLEAC=6;MLEAF=0.75;MQ=32.35;QD=27.89;SOR=2.494	GT:AD:DP:GQ:PL	1/1:0,2:2:6:90,6,0	1/1:0,1:1:3:45,3,0	1/1:0,3:3:9:135,9,0	1/1:0,5:5:15:225,15,0
upstream	BjuLA06G006980(dist=1779)	A06	4606519	4606519	G	A	1	394.03	4	4606519	AC=8;AF=1;AN=8;DP=9;ExcessHet=3.0103;FS=0;MLEAC=6;MLEAF=0.75;MQ=31.3;QD=26.35;SOR=3.056	GT:AD:DP:GQ:PL	1/1:0,2:2:6:90,6,0	1/1:0,1:1:3:45,3,0	1/1:0,2:2:6:90,6,0	1/1:0,4:4:12:180,12,0
downstream	BjuLA06G006970(dist=869)	A06	4606519	4606519	G	A	1	394.03	4	4606519	AC=8;AF=1;AN=8;DP=9;ExcessHet=3.0103;FS=0;MLEAC=6;MLEAF=0.75;MQ=31.3;QD=26.35;SOR=3.056	GT:AD:DP:GQ:PL	1/1:0,2:2:6:90,6,0	1/1:0,1:1:3:45,3,0	1/1:0,2:2:6:90,6,0	1/1:0,4:4:12:180,12,0
upstream	BjuLA06G006980(dist=1777)	A06	4606520	4606521	TC	T	1	393.98	4	4606520	AC=8;AF=1;AN=8;DP=9;ExcessHet=3.0103;FS=0;MLEAC=6;MLEAF=0.75;MQ=31.3;QD=28.57;SOR=3.056	GT:AD:DP:GQ:PL	1/1:0,2:2:6:90,6,0	1/1:0,1:1:3:45,3,0	1/1:0,2:2:6:90,6,0	1/1:0,4:4:12:180,12,0
downstream	BjuLA06G006970(dist=870)	A06	4606520	4606521	TC	T	1	393.98	4	4606520	AC=8;AF=1;AN=8;DP=9;ExcessHet=3.0103;FS=0;MLEAC=6;MLEAF=0.75;MQ=31.3;QD=28.57;SOR=3.056	GT:AD:DP:GQ:PL	1/1:0,2:2:6:90,6,0	1/1:0,1:1:3:45,3,0	1/1:0,2:2:6:90,6,0	1/1:0,4:4:12:180,12,0
upstream	BjuLA06G006980(dist=1774)	A06	4606524	4606524	A	ATCTT	1	439.13	2	4606524	AC=8;AF=1;AN=8;DP=10;ExcessHet=3.0103;FS=0;MLEAC=6;MLEAF=0.75;MQ=37.27;QD=37.89;SOR=3.258	GT:AD:DP:GQ:PL	1/1:0,4:4:12:180,12,0	1/1:0,1:1:3:45,3,0	1/1:0,3:3:9:135,9,0	1/1:0,2:2:6:90,6,0
downstream	BjuLA06G006970(dist=874)	A06	4606524	4606524	A	ATCTT	1	439.13	2	4606524	AC=8;AF=1;AN=8;DP=10;ExcessHet=3.0103;FS=0;MLEAC=6;MLEAF=0.75;MQ=37.27;QD=37.89;SOR=3.258	GT:AD:DP:GQ:PL	1/1:0,4:4:12:180,12,0	1/1:0,1:1:3:45,3,0	1/1:0,3:3:9:135,9,0	1/1:0,2:2:6:90,6,0
upstream	BjuLA06G006980(dist=1769)	A06	4606529	4606529	T	A	1	529.72	2	4606529	AC=8;AF=1;AN=8;DP=12;ExcessHet=3.0103;FS=0;MLEAC=7;MLEAF=0.875;MQ=38.76;QD=32.51;SOR=2.67	GT:AD:DP:GQ:PL	1/1:0,5:5:15:225,15,0	1/1:0,1:1:3:45,3,0	1/1:0,4:4:12:180,12,0	1/1:0,2:2:6:90,6,0
downstream	BjuLA06G006970(dist=879)	A06	4606529	4606529	T	A	1	529.72	2	4606529	AC=8;AF=1;AN=8;DP=12;ExcessHet=3.0103;FS=0;MLEAC=7;MLEAF=0.875;MQ=38.76;QD=32.51;SOR=2.67	GT:AD:DP:GQ:PL	1/1:0,5:5:15:225,15,0	1/1:0,1:1:3:45,3,0	1/1:0,4:4:12:180,12,0	1/1:0,2:2:6:90,6,0
upstream	BjuLA06G006980(dist=1766)	A06	4606532	4606532	T	G	1	574.5	2	4606532	AC=8;AF=1;AN=8;DP=13;ExcessHet=3.0103;FS=0;MLEAC=7;MLEAF=0.875;MQ=39.28;QD=32.28;SOR=2.147	GT:AD:DP:GQ:PL	1/1:0,5:5:15:225,15,0	1/1:0,2:2:6:90,6,0	1/1:0,4:4:12:180,12,0	1/1:0,2:2:6:90,6,0
downstream	BjuLA06G006970(dist=882)	A06	4606532	4606532	T	G	1	574.5	2	4606532	AC=8;AF=1;AN=8;DP=13;ExcessHet=3.0103;FS=0;MLEAC=7;MLEAF=0.875;MQ=39.28;QD=32.28;SOR=2.147	GT:AD:DP:GQ:PL	1/1:0,5:5:15:225,15,0	1/1:0,2:2:6:90,6,0	1/1:0,4:4:12:180,12,0	1/1:0,2:2:6:90,6,0
upstream	BjuLA06G006980(dist=1763)	A06	4606535	4606535	G	C	1	709.98	2	4606535	AC=8;AF=1;AN=8;DP=16;ExcessHet=3.0103;FS=0;MLEAC=7;MLEAF=0.875;MQ=38.48;QD=36.25;SOR=1.244	GT:AD:DP:GQ:PL	1/1:0,7:7:21:315,21,0	1/1:0,2:2:6:90,6,0	1/1:0,5:5:15:225,15,0	1/1:0,2:2:6:90,6,0
downstream	BjuLA06G006970(dist=885)	A06	4606535	4606535	G	C	1	709.98	2	4606535	AC=8;AF=1;AN=8;DP=16;ExcessHet=3.0103;FS=0;MLEAC=7;MLEAF=0.875;MQ=38.48;QD=36.25;SOR=1.244	GT:AD:DP:GQ:PL	1/1:0,7:7:21:315,21,0	1/1:0,2:2:6:90,6,0	1/1:0,5:5:15:225,15,0	1/1:0,2:2:6:90,6,0
upstream	BjuLA06G006980(dist=1762)	A06	4606536	4606536	G	GATAACATGAAAACCA	1	709.93	2	4606536	AC=8;AF=1;AN=8;DP=16;ExcessHet=3.0103;FS=0;MLEAC=7;MLEAF=0.875;MQ=38.48;QD=27.35;SOR=1.244	GT:AD:DP:GQ:PL	1/1:0,7:7:21:315,21,0	1/1:0,2:2:6:90,6,0	1/1:0,5:5:15:225,15,0	1/1:0,2:2:6:90,6,0
downstream	BjuLA06G006970(dist=886)	A06	4606536	4606536	G	GATAACATGAAAACCA	1	709.93	2	4606536	AC=8;AF=1;AN=8;DP=16;ExcessHet=3.0103;FS=0;MLEAC=7;MLEAF=0.875;MQ=38.48;QD=27.35;SOR=1.244	GT:AD:DP:GQ:PL	1/1:0,7:7:21:315,21,0	1/1:0,2:2:6:90,6,0	1/1:0,5:5:15:225,15,0	1/1:0,2:2:6:90,6,0
upstream	BjuLA06G006980(dist=1758)	A06	4606540	4606540	G	GCT	1	484.38	1	4606540	AC=8;AF=1;AN=8;DP=11;ExcessHet=3.0103;FS=0;MLEAC=6;MLEAF=0.75;MQ=42.32;QD=28.9;SOR=1.27	GT:AD:DP:GQ:PL	1/1:0,5:5:15:225,15,0	1/1:0,2:2:6:90,6,0	1/1:0,3:3:9:135,9,0	1/1:0,1:1:3:45,3,0
downstream	BjuLA06G006970(dist=890)	A06	4606540	4606540	G	GCT	1	484.38	1	4606540	AC=8;AF=1;AN=8;DP=11;ExcessHet=3.0103;FS=0;MLEAC=6;MLEAF=0.75;MQ=42.32;QD=28.9;SOR=1.27	GT:AD:DP:GQ:PL	1/1:0,5:5:15:225,15,0	1/1:0,2:2:6:90,6,0	1/1:0,3:3:9:135,9,0	1/1:0,1:1:3:45,3,0
upstream	BjuLA06G006980(dist=1756)	A06	4606542	4606542	A	ACG	1	529.67	1	4606542	AC=8;AF=1;AN=8;DP=12;ExcessHet=3.0103;FS=0;MLEAC=7;MLEAF=0.875;MQ=42.55;QD=28.63;SOR=1.445	GT:AD:DP:GQ:PL	1/1:0,5:5:15:225,15,0	1/1:0,2:2:6:90,6,0	1/1:0,4:4:12:180,12,0	1/1:0,1:1:3:45,3,0
downstream	BjuLA06G006970(dist=892)	A06	4606542	4606542	A	ACG	1	529.67	1	4606542	AC=8;AF=1;AN=8;DP=12;ExcessHet=3.0103;FS=0;MLEAC=7;MLEAF=0.875;MQ=42.55;QD=28.63;SOR=1.445	GT:AD:DP:GQ:PL	1/1:0,5:5:15:225,15,0	1/1:0,2:2:6:90,6,0	1/1:0,4:4:12:180,12,0	1/1:0,1:1:3:45,3,0
upstream	BjuLA06G006980(dist=1751)	A06	4606546	4606547	AT	A	1	529.67	1	4606546	AC=8;AF=1;AN=8;DP=12;ExcessHet=3.0103;FS=0;MLEAC=7;MLEAF=0.875;MQ=42.55;QD=26.98;SOR=1.445	GT:AD:DP:GQ:PL	1/1:0,5:5:15:225,15,0	1/1:0,2:2:6:90,6,0	1/1:0,4:4:12:180,12,0	1/1:0,1:1:3:45,3,0
downstream	BjuLA06G006970(dist=896)	A06	4606546	4606547	AT	A	1	529.67	1	4606546	AC=8;AF=1;AN=8;DP=12;ExcessHet=3.0103;FS=0;MLEAC=7;MLEAF=0.875;MQ=42.55;QD=26.98;SOR=1.445	GT:AD:DP:GQ:PL	1/1:0,5:5:15:225,15,0	1/1:0,2:2:6:90,6,0	1/1:0,4:4:12:180,12,0	1/1:0,1:1:3:45,3,0
upstream	BjuLA06G006980(dist=1743)	A06	4606549	4606555	TTCACTA	T	1	529.67	1	4606549	AC=8;AF=1;AN=8;DP=12;ExcessHet=3.0103;FS=0;MLEAC=7;MLEAF=0.875;MQ=42.55;QD=30.32;SOR=1.445	GT:AD:DP:GQ:PL	1/1:0,5:5:15:225,15,0	1/1:0,2:2:6:90,6,0	1/1:0,4:4:12:180,12,0	1/1:0,1:1:3:45,3,0
downstream	BjuLA06G006970(dist=899)	A06	4606549	4606555	TTCACTA	T	1	529.67	1	4606549	AC=8;AF=1;AN=8;DP=12;ExcessHet=3.0103;FS=0;MLEAC=7;MLEAF=0.875;MQ=42.55;QD=30.32;SOR=1.445	GT:AD:DP:GQ:PL	1/1:0,5:5:15:225,15,0	1/1:0,2:2:6:90,6,0	1/1:0,4:4:12:180,12,0	1/1:0,1:1:3:45,3,0
upstream	BjuLA06G006980(dist=622)	A06	4607676	4607676	C	T	1	393.89	3	4607676	AC=8;AF=1;AN=8;DP=9;ExcessHet=3.0103;FS=0;MLEAC=6;MLEAF=0.75;MQ=42.86;QD=32.21;SOR=4.615	GT:AD:DP:GQ:PL	1/1:0,3:3:9:135,9,0	1/1:0,1:1:3:45,3,0	1/1:0,2:2:6:90,6,0	1/1:0,3:3:9:135,9,0
upstream	BjuLA06G006980(dist=610)	A06	4607688	4607688	T	A	1	484.33	4	4607688	AC=8;AF=1;AN=8;DP=11;ExcessHet=3.0103;FS=0;MLEAC=7;MLEAF=0.875;MQ=42.36;QD=28.65;SOR=4.977	GT:AD:DP:GQ:PL	1/1:0,4:4:12:180,12,0	1/1:0,1:1:3:45,3,0	1/1:0,2:2:6:90,6,0	1/1:0,4:4:12:180,12,0
UTR5	BjuLA06G006980(BjuLA06G006980.1:c.-29G>C)	A06	4608364	4608364	G	C	1	975.4	7	4608364	AC=8;AF=1;AN=8;DP=29;ExcessHet=3.0103;FS=0;MLEAC=8;MLEAF=1;MQ=58.91;QD=28.08;SOR=2.303	GT:AD:DP:GQ:PL	1/1:0,4:4:12:180,12,0	1/1:0,5:5:15:225,15,0	1/1:0,6:6:18:267,18,0	1/1:0,7:7:21:312,21,0
UTR5	BjuLA06G006980(BjuLA06G006980.1:c.-15_-13delinsA)	A06	4608378	4608380	ACG	A	1	1290.91	10	4608378	AC=8;AF=1;AN=8;DP=36;ExcessHet=3.0103;FS=0;MLEAC=8;MLEAF=1;MQ=59.13;QD=31.78;SOR=1.688	GT:AD:DP:GQ:PL	1/1:0,6:6:18:270,18,0	1/1:0,6:6:18:270,18,0	1/1:0,7:7:21:312,21,0	1/1:0,10:10:30:447,30,0
UTR5	BjuLA06G006980(BjuLA06G006980.1:c.-12_-10delinsA)	A06	4608381	4608383	AAG	A	1	1206.84	9	4608381	AC=8;AF=1;AN=8;DP=34;ExcessHet=3.0103;FS=0;MLEAC=8;MLEAF=1;MQ=59.08;QD=31.83;SOR=1.528	GT:AD:DP:GQ:PL	1/1:0,6:6:18:270,18,0	1/1:0,6:6:18:270,18,0	1/1:0,6:6:18:270,18,0	1/1:0,9:9:27:405,27,0
UTR5	BjuLA06G006980(BjuLA06G006980.1:c.-7T>C)	A06	4608386	4608386	T	C	1	1281.01	9	4608386	AC=8;AF=1;AN=8;DP=39;ExcessHet=3.0103;FS=0;MLEAC=8;MLEAF=1;MQ=59.19;QD=25.78;SOR=1.688	GT:AD:DP:GQ:PL	1/1:0,7:7:21:304,21,0	1/1:0,7:7:21:310,21,0	1/1:0,6:6:18:270,18,0	1/1:0,9:9:27:405,27,0
UTR5	BjuLA06G006980(BjuLA06G006980.1:c.-6C>CA)	A06	4608387	4608387	C	CA	1	1280.97	9	4608387	AC=8;AF=1;AN=8;DP=40;ExcessHet=3.0103;FS=0;MLEAC=8;MLEAF=1;MQ=59.22;QD=23.1;SOR=1.688	GT:AD:DP:GQ:PL	1/1:0,7:7:21:304,21,0	1/1:0,7:7:21:310,21,0	1/1:0,6:6:18:270,18,0	1/1:0,9:9:27:405,27,0
exonic	BjuLA06G006980	A06	4608452	4608452	G	A	1	2589.28	25	4608452	AC=8;AF=1;AN=8;DP=71;ExcessHet=3.0103;FS=0;MLEAC=8;MLEAF=1;MQ=60;QD=34.79;SOR=1.033	GT:AD:DP:GQ:PL	1/1:0,16:16:48:594,48,0	1/1:0,15:15:45:592,45,0	1/1:0,10:10:30:418,30,0	1/1:0,25:25:75:993,75,0
exonic	BjuLA06G006980	A06	4608541	4608541	C	T	1	3443.29	29	4608541	AC=8;AF=1;AN=8;DP=90;ExcessHet=3.0103;FS=0;MLEAC=8;MLEAF=1;MQ=60;QD=29.67;SOR=1.03	GT:AD:DP:GQ:PL	1/1:0,26:26:78:983,78,0	1/1:0,18:18:54:752,54,0	1/1:0,14:14:42:539,42,0	1/1:0,29:29:87:1177,87,0
exonic	BjuLA06G006980	A06	4608556	4608556	T	C	1	3589.29	32	4608556	AC=8;AF=1;AN=8;DP=91;ExcessHet=3.0103;FS=0;MLEAC=8;MLEAF=1;MQ=60;QD=30.54;SOR=0.959	GT:AD:DP:GQ:PL	1/1:0,25:25:75:1010,75,0	1/1:0,21:21:63:865,63,0	1/1:0,13:13:39:509,39,0	1/1:0,32:32:96:1213,96,0
exonic	BjuLA06G006980	A06	4608598	4608598	A	G	1	3478.29	21	4608598	AC=8;AF=1;AN=8;DP=89;ExcessHet=3.0103;FS=0;MLEAC=8;MLEAF=1;MQ=60;QD=33.63;SOR=0.867	GT:AD:DP:GQ:PL	1/1:0,26:26:78:1018,78,0	1/1:0,19:19:57:797,57,0	1/1:0,19:19:57:794,57,0	1/1:0,21:21:63:877,63,0
UTR3	BjuLA06G006980(BjuLA06G006980.1:c.*197T>C)	A06	4609252	4609252	T	C	1	5413.29	39	4609252	AC=8;AF=1;AN=8;DP=144;ExcessHet=3.0103;FS=0;MLEAC=8;MLEAF=1;MQ=60;QD=35.27;SOR=0.783	GT:AD:DP:GQ:PL	1/1:0,41:41:99:1644,123,0	1/1:0,31:31:93:1203,93,0	1/1:0,27:27:81:1094,81,0	1/1:0,39:39:99:1480,117,0
downstream	BjuLA06G006980(dist=1086)	A06	4610660	4610660	C	CATGCAGAGTAACTCCACAATCATAACAGGTGTAGAACCA	1	5039.25	26	4610660	AC=8;AF=1;AN=8;DP=121;ExcessHet=3.0103;FS=0;MLEAC=8;MLEAF=1;MQ=57.05;QD=31.33;SOR=0.71	GT:AD:DP:GQ:PL	1/1:0,31:31:93:1348,93,0	1/1:0,29:29:86:1281,86,0	1/1:0,29:29:86:1303,86,0	1/1:0,26:26:78:1115,78,0
downstream	BjuLA06G006980,BjuLA06G006990(dist=1877)	A06	4611312	4611312	T	TTCAGGTATTCCATCAAG	1	6110.25	28	4611312	AC=8;AF=1;AN=8;DP=142;ExcessHet=3.0103;FS=0;MLEAC=8;MLEAF=1;MQ=59.95;QD=37.72;SOR=0.933	GT:AD:DP:GQ:PL	1/1:0,33:33:99:1449,99,0	1/1:0,26:26:78:1170,78,0	1/1:0,50:50:99:2239,150,0	1/1:0,28:28:84:1260,84,0
downstream	BjuLA06G006990(dist=1491)	A06	4611698	4611698	T	C	1	4514.29	26	4611698	AC=8;AF=1;AN=8;DP=116;ExcessHet=3.0103;FS=0;MLEAC=8;MLEAF=1;MQ=60;QD=27.49;SOR=1.028	GT:AD:DP:GQ:PL	1/1:0,29:29:87:1146,87,0	1/1:0,30:30:90:1179,90,0	1/1:0,30:30:90:1185,90,0	1/1:0,26:26:78:1012,78,0
downstream	BjuLA06G006990(dist=1470)	A06	4611719	4611719	T	TCACAATGATATAGAA	1	5514.25	31	4611719	AC=8;AF=1;AN=8;DP=128;ExcessHet=3.0103;FS=0;MLEAC=8;MLEAF=1;MQ=60;QD=28.83;SOR=0.812	GT:AD:DP:GQ:PL	1/1:0,28:28:84:1254,84,0	1/1:0,34:34:99:1524,102,0	1/1:0,30:30:90:1350,90,0	1/1:0,31:31:93:1394,93,0
downstream	BjuLA06G006990(dist=1393)	A06	4611796	4611796	A	G	1	4577.29	34	4611796	AC=8;AF=1;AN=8;DP=121;ExcessHet=3.0103;FS=0;MLEAC=8;MLEAF=1;MQ=60;QD=33.64;SOR=0.71	GT:AD:DP:GQ:PL	1/1:0,30:30:90:1103,90,0	1/1:0,33:33:99:1331,99,0	1/1:0,22:22:66:875,66,0	1/1:0,34:34:99:1276,102,0
downstream	BjuLA06G006990(dist=1054)	A06	4612135	4612135	T	A	1	4367.29	31	4612135	AC=8;AF=1;AN=8;DP=114;ExcessHet=3.0103;FS=0;MLEAC=8;MLEAF=1;MQ=60;QD=31.16;SOR=1.015	GT:AD:DP:GQ:PL	1/1:0,29:29:87:1127,87,0	1/1:0,30:30:90:1176,90,0	1/1:0,22:22:66:851,66,0	1/1:0,31:31:93:1221,93,0
downstream	BjuLA06G006990(dist=937)	A06	4612252	4612252	C	T	1	4476.29	31	4612252	AC=8;AF=1;AN=8;DP=119;ExcessHet=3.0103;FS=0;MLEAC=8;MLEAF=1;MQ=60;QD=31.52;SOR=0.859	GT:AD:DP:GQ:PL	1/1:0,36:36:99:1348,108,0	1/1:0,21:21:63:865,63,0	1/1:0,27:27:81:1058,81,0	1/1:0,31:31:93:1213,93,0
downstream	BjuLA06G006990(dist=747)	A06	4612442	4612442	C	A	1	3647.29	28	4612442	AC=8;AF=1;AN=8;DP=104;ExcessHet=3.0103;FS=0;MLEAC=8;MLEAF=1;MQ=59.98;QD=26.97;SOR=1.847	GT:AD:DP:GQ:PL	1/1:0,27:27:81:1008,81,0	1/1:0,21:21:63:809,63,0	1/1:0,18:18:54:746,54,0	1/1:0,28:28:84:1092,84,0
downstream	BjuLA06G006990(dist=708)	A06	4612481	4612481	T	TGGTACTAACGCGACAAATCTATATTAATACAACTGATGAGCAA	1	3344.25	20	4612481	AC=8;AF=1;AN=8;DP=119;ExcessHet=3.0103;FS=0;MLEAC=8;MLEAF=1;MQ=59.04;QD=28.83;SOR=2.599	GT:AD:DP:GQ:PL	1/1:0,21:21:61:941,61,0	1/1:0,17:17:50:763,50,0	1/1:0,17:17:50:763,50,0	1/1:0,20:20:58:885,58,0
downstream	BjuLA06G006990(dist=651)	A06	4612538	4612538	C	CT	1	1657.19	10	4612538	AC=8;AF=1;AN=8;DP=77;ExcessHet=3.0103;FS=0;MLEAC=8;MLEAF=1;MQ=59.9;QD=26.65;SOR=2.494	GT:AD:DP:GQ:PL	1/1:0,9:9:27:405,27,0	1/1:0,9:9:27:405,27,0	1/1:0,9:9:27:405,27,0	1/1:0,10:10:30:450,30,0
downstream	BjuLA06G006990(dist=649)	A06	4612540	4612540	A	T	1	1657.23	10	4612540	AC=8;AF=1;AN=8;DP=80;ExcessHet=3.0103;FS=0;MLEAC=8;MLEAF=1;MQ=59.9;QD=34.19;SOR=2.494	GT:AD:DP:GQ:PL	1/1:0,9:9:27:405,27,0	1/1:0,9:9:27:405,27,0	1/1:0,9:9:27:405,27,0	1/1:0,10:10:30:450,30,0
downstream	BjuLA06G006990(dist=628)	A06	4612561	4612561	C	T	1	1522.16	10	4612561	AC=8;AF=1;AN=8;DP=76;ExcessHet=3.0103;FS=0;MLEAC=8;MLEAF=1;MQ=60;QD=24.6;SOR=2.303	GT:AD:DP:GQ:PL	1/1:0,9:9:27:405,27,0	1/1:0,7:7:21:315,21,0	1/1:0,8:8:24:360,24,0	1/1:0,10:10:30:450,30,0
downstream	BjuLA06G006990(dist=529)	A06	4612660	4612660	A	T	1	703.34	6	4612660	AC=8;AF=1;AN=8;DP=45;ExcessHet=3.0103;FS=0;MLEAC=7;MLEAF=0.875;MQ=60;QD=31.78;SOR=3.5	GT:AD:DP:GQ:PL	1/1:0,3:3:9:125,9,0	1/1:0,2:2:6:84,6,0	1/1:0,7:7:21:288,21,0	1/1:0,6:6:18:216,18,0
downstream	BjuLA06G006990(dist=397)	A06	4612792	4612792	G	T	1	3772.29	19	4612792	AC=8;AF=1;AN=8;DP=94;ExcessHet=3.0103;FS=0;MLEAC=8;MLEAF=1;MQ=60;QD=32.56;SOR=1.666	GT:AD:DP:GQ:PL	1/1:0,17:17:51:765,51,0	1/1:0,20:20:60:900,60,0	1/1:0,28:28:84:1260,84,0	1/1:0,19:19:57:855,57,0
downstream	BjuLA06G006990(dist=396)	A06	4612793	4612793	G	T	1	3772.29	19	4612793	AC=8;AF=1;AN=8;DP=94;ExcessHet=3.0103;FS=0;MLEAC=8;MLEAF=1;MQ=60;QD=32.43;SOR=1.666	GT:AD:DP:GQ:PL	1/1:0,17:17:51:765,51,0	1/1:0,20:20:60:900,60,0	1/1:0,28:28:84:1260,84,0	1/1:0,19:19:57:855,57,0
downstream	BjuLA06G006990(dist=394)	A06	4612795	4612795	G	T	1	3817.29	19	4612795	AC=8;AF=1;AN=8;DP=91;ExcessHet=3.0103;FS=0;MLEAC=8;MLEAF=1;MQ=60;QD=32.72;SOR=1.609	GT:AD:DP:GQ:PL	1/1:0,18:18:54:810,54,0	1/1:0,20:20:60:900,60,0	1/1:0,28:28:84:1260,84,0	1/1:0,19:19:57:855,57,0
downstream	BjuLA06G006990(dist=392)	A06	4612797	4612797	A	T	1	3772.29	18	4612797	AC=8;AF=1;AN=8;DP=90;ExcessHet=3.0103;FS=0;MLEAC=8;MLEAF=1;MQ=60;QD=30.4;SOR=1.582	GT:AD:DP:GQ:PL	1/1:0,18:18:54:810,54,0	1/1:0,20:20:60:900,60,0	1/1:0,28:28:84:1260,84,0	1/1:0,18:18:54:810,54,0
downstream	BjuLA06G006990(dist=390)	A06	4612799	4612799	T	TTCTA	1	3817.25	20	4612799	AC=8;AF=1;AN=8;DP=91;ExcessHet=3.0103;FS=0;MLEAC=8;MLEAF=1;MQ=60;QD=28.39;SOR=1.694	GT:AD:DP:GQ:PL	1/1:0,18:18:54:810,54,0	1/1:0,20:20:60:900,60,0	1/1:0,27:27:81:1215,81,0	1/1:0,20:20:60:900,60,0
downstream	BjuLA06G006990(dist=388)	A06	4612801	4612801	T	TTAG	1	3862.25	20	4612801	AC=8;AF=1;AN=8;DP=94;ExcessHet=3.0103;FS=0;MLEAC=8;MLEAF=1;MQ=60;QD=30.89;SOR=1.721	GT:AD:DP:GQ:PL	1/1:0,19:19:57:855,57,0	1/1:0,20:20:60:900,60,0	1/1:0,27:27:81:1215,81,0	1/1:0,20:20:60:900,60,0
downstream	BjuLA06G006990(dist=262)	A06	4612920	4612927	AATTCATT	A	1	4260.25	25	4612920	AC=8;AF=1;AN=8;DP=104;ExcessHet=3.0103;FS=0;MLEAC=8;MLEAF=1;MQ=60;QD=26.99;SOR=0.802	GT:AD:DP:GQ:PL	1/1:0,22:22:66:990,66,0	1/1:0,29:29:87:1298,87,0	1/1:0,19:19:57:855,57,0	1/1:0,25:25:75:1125,75,0
downstream	BjuLA06G006990(dist=212)	A06	4612977	4612977	A	G	1	5091.29	26	4612977	AC=8;AF=1;AN=8;DP=117;ExcessHet=3.0103;FS=0;MLEAC=8;MLEAF=1;MQ=60;QD=29.57;SOR=0.71	GT:AD:DP:GQ:PL	1/1:0,26:26:78:1144,78,0	1/1:0,34:34:99:1527,102,0	1/1:0,29:29:87:1302,87,0	1/1:0,26:26:78:1126,78,0
downstream	BjuLA06G006990(dist=199)	A06	4612990	4612990	T	G	1	5075.29	27	4612990	AC=8;AF=1;AN=8;DP=117;ExcessHet=3.0103;FS=0;MLEAC=8;MLEAF=1;MQ=60;QD=36.27;SOR=0.728	GT:AD:DP:GQ:PL	1/1:0,24:24:72:1053,72,0	1/1:0,34:34:99:1527,102,0	1/1:0,29:29:87:1301,87,0	1/1:0,27:27:81:1202,81,0
exonic	BjuLA06G006990	A06	4614889	4614889	G	T	0.625	2533.31	30	4614889	AC=5;AF=0.625;AN=8;BaseQRankSum=-2.358;DP=119;ExcessHet=1.0474;FS=2.451;MLEAC=5;MLEAF=0.625;MQ=59.88;MQRankSum=1.166;QD=30.16;ReadPosRankSum=-0.257;SOR=0.971	GT:AD:DP:GQ:PL	1/1:0,30:30:90:1172,90,0	0/0:32,0:32:96:0,96,1336	1/1:0,24:24:72:1002,72,0	0/1:18,12:30:99:377,0,662
exonic	BjuLA06G006990	A06	4616476	4616476	A	G	0.625	2250.3	23	4616476	AC=5;AF=0.625;AN=8;BaseQRankSum=-2.728;DP=109;ExcessHet=1.0474;FS=11.558;MLEAC=5;MLEAF=0.625;MQ=60;MQRankSum=0;QD=28.48;ReadPosRankSum=-2.328;SOR=0.869	GT:AD:DP:GQ:PL	1/1:0,31:31:93:1146,93,0	0/0:24,0:24:72:0,72,956	1/1:1,24:25:33:842,33,0	0/1:13,10:23:99:280,0,474
exonic	BjuLA06G007010	A06	4627560	4627560	A	C	0.125	32.75	16	4627560	AC=1;AF=0.125;AN=8;BaseQRankSum=0.74;DP=105;ExcessHet=3.0103;FS=9.554;MLEAC=1;MLEAF=0.125;MQ=59.52;MQRankSum=-10.066;QD=2.05;ReadPosRankSum=-1.569;SOR=2.821	GT:AD:DP:GQ:PL	0/0:27,0:27:81:0,81,1199	0/0:30,1:31:48:0,48,1305	0/0:29,0:29:87:0,87,1285	0/1:14,2:16:42:42,0,575
downstream	BjuLA06G007020(dist=1387)	A06	4627560	4627560	A	C	0.125	32.75	16	4627560	AC=1;AF=0.125;AN=8;BaseQRankSum=0.74;DP=105;ExcessHet=3.0103;FS=9.554;MLEAC=1;MLEAF=0.125;MQ=59.52;MQRankSum=-10.066;QD=2.05;ReadPosRankSum=-1.569;SOR=2.821	GT:AD:DP:GQ:PL	0/0:27,0:27:81:0,81,1199	0/0:30,1:31:48:0,48,1305	0/0:29,0:29:87:0,87,1285	0/1:14,2:16:42:42,0,575
exonic	BjuLA06G007010	A06	4627566	4627566	A	G	0.125	35.75	15	4627566	AC=1;AF=0.125;AN=8;BaseQRankSum=0.908;DP=99;ExcessHet=3.0103;FS=9.575;MLEAC=1;MLEAF=0.125;MQ=59.49;MQRankSum=-9.865;QD=2.38;ReadPosRankSum=-1.927;SOR=2.82	GT:AD:DP:GQ:PL	0/0:27,0:27:81:0,81,1215	0/0:30,1:31:48:0,48,1305	0/0:26,0:26:78:0,78,1170	0/1:13,2:15:45:45,0,537
downstream	BjuLA06G007020(dist=1381)	A06	4627566	4627566	A	G	0.125	35.75	15	4627566	AC=1;AF=0.125;AN=8;BaseQRankSum=0.908;DP=99;ExcessHet=3.0103;FS=9.575;MLEAC=1;MLEAF=0.125;MQ=59.49;MQRankSum=-9.865;QD=2.38;ReadPosRankSum=-1.927;SOR=2.82	GT:AD:DP:GQ:PL	0/0:27,0:27:81:0,81,1215	0/0:30,1:31:48:0,48,1305	0/0:26,0:26:78:0,78,1170	0/1:13,2:15:45:45,0,537
exonic	BjuLA06G007010	A06	4627581	4627581	G	A	0.125	35.75	15	4627581	AC=1;AF=0.125;AN=8;BaseQRankSum=0.902;DP=105;ExcessHet=3.0103;FS=10.224;MLEAC=1;MLEAF=0.125;MQ=59.27;MQRankSum=-10.115;QD=2.38;ReadPosRankSum=-0.584;SOR=2.812	GT:AD:DP:GQ:PL	0/0:29,0:29:87:0,87,1305	0/0:32,1:33:54:0,54,1395	0/0:27,0:27:81:0,81,1212	0/1:13,2:15:45:45,0,540
downstream	BjuLA06G007020(dist=1366)	A06	4627581	4627581	G	A	0.125	35.75	15	4627581	AC=1;AF=0.125;AN=8;BaseQRankSum=0.902;DP=105;ExcessHet=3.0103;FS=10.224;MLEAC=1;MLEAF=0.125;MQ=59.27;MQRankSum=-10.115;QD=2.38;ReadPosRankSum=-0.584;SOR=2.812	GT:AD:DP:GQ:PL	0/0:29,0:29:87:0,87,1305	0/0:32,1:33:54:0,54,1395	0/0:27,0:27:81:0,81,1212	0/1:13,2:15:45:45,0,540
exonic	BjuLA06G007020	A06	4629156	4629156	T	C	1	3285.29	22	4629156	AC=8;AF=1;AN=8;DP=88;ExcessHet=3.0103;FS=0;MLEAC=8;MLEAF=1;MQ=60;QD=27.63;SOR=0.863	GT:AD:DP:GQ:PL	1/1:0,19:19:57:725,57,0	1/1:0,21:21:63:865,63,0	1/1:0,25:25:75:910,75,0	1/1:0,22:22:66:793,66,0
upstream	BjuLA06G007010(dist=474)	A06	4629156	4629156	T	C	1	3285.29	22	4629156	AC=8;AF=1;AN=8;DP=88;ExcessHet=3.0103;FS=0;MLEAC=8;MLEAF=1;MQ=60;QD=27.63;SOR=0.863	GT:AD:DP:GQ:PL	1/1:0,19:19:57:725,57,0	1/1:0,21:21:63:865,63,0	1/1:0,25:25:75:910,75,0	1/1:0,22:22:66:793,66,0
exonic	BjuLA06G007020	A06	4629168	4629168	T	C	1	3599.29	24	4629168	AC=8;AF=1;AN=8;DP=96;ExcessHet=3.0103;FS=0;MLEAC=8;MLEAF=1;MQ=60;QD=27.31;SOR=0.693	GT:AD:DP:GQ:PL	1/1:0,21:21:63:805,63,0	1/1:0,22:22:66:915,66,0	1/1:0,27:27:81:1025,81,0	1/1:0,24:24:72:862,72,0
upstream	BjuLA06G007010(dist=486)	A06	4629168	4629168	T	C	1	3599.29	24	4629168	AC=8;AF=1;AN=8;DP=96;ExcessHet=3.0103;FS=0;MLEAC=8;MLEAF=1;MQ=60;QD=27.31;SOR=0.693	GT:AD:DP:GQ:PL	1/1:0,21:21:63:805,63,0	1/1:0,22:22:66:915,66,0	1/1:0,27:27:81:1025,81,0	1/1:0,24:24:72:862,72,0
exonic	BjuLA06G007020	A06	4629237	4629237	C	T	1	3974.29	25	4629237	AC=8;AF=1;AN=8;DP=92;ExcessHet=3.0103;FS=0;MLEAC=8;MLEAF=1;MQ=59.89;QD=27.72;SOR=1.022	GT:AD:DP:GQ:PL	1/1:0,17:17:51:765,51,0	1/1:0,23:23:69:1035,69,0	1/1:0,24:24:72:1080,72,0	1/1:0,25:25:75:1102,75,0
upstream	BjuLA06G007010(dist=555)	A06	4629237	4629237	C	T	1	3974.29	25	4629237	AC=8;AF=1;AN=8;DP=92;ExcessHet=3.0103;FS=0;MLEAC=8;MLEAF=1;MQ=59.89;QD=27.72;SOR=1.022	GT:AD:DP:GQ:PL	1/1:0,17:17:51:765,51,0	1/1:0,23:23:69:1035,69,0	1/1:0,24:24:72:1080,72,0	1/1:0,25:25:75:1102,75,0
exonic	BjuLA06G007020	A06	4629240	4629240	T	C	1	3974.29	25	4629240	AC=8;AF=1;AN=8;DP=90;ExcessHet=3.0103;FS=0;MLEAC=8;MLEAF=1;MQ=59.89;QD=34.2;SOR=1.022	GT:AD:DP:GQ:PL	1/1:0,17:17:51:765,51,0	1/1:0,23:23:69:1035,69,0	1/1:0,24:24:72:1080,72,0	1/1:0,25:25:75:1102,75,0
upstream	BjuLA06G007010(dist=558)	A06	4629240	4629240	T	C	1	3974.29	25	4629240	AC=8;AF=1;AN=8;DP=90;ExcessHet=3.0103;FS=0;MLEAC=8;MLEAF=1;MQ=59.89;QD=34.2;SOR=1.022	GT:AD:DP:GQ:PL	1/1:0,17:17:51:765,51,0	1/1:0,23:23:69:1035,69,0	1/1:0,24:24:72:1080,72,0	1/1:0,25:25:75:1102,75,0
exonic	BjuLA06G007020	A06	4629432	4629432	G	C	1	4424.29	24	4629432	AC=8;AF=1;AN=8;DP=114;ExcessHet=3.0103;FS=0;MLEAC=8;MLEAF=1;MQ=60;QD=30.26;SOR=0.787	GT:AD:DP:GQ:PL	1/1:0,25:25:75:1034,75,0	1/1:0,27:27:81:1088,81,0	1/1:0,33:33:99:1320,99,0	1/1:0,24:24:72:990,72,0
upstream	BjuLA06G007010(dist=750)	A06	4629432	4629432	G	C	1	4424.29	24	4629432	AC=8;AF=1;AN=8;DP=114;ExcessHet=3.0103;FS=0;MLEAC=8;MLEAF=1;MQ=60;QD=30.26;SOR=0.787	GT:AD:DP:GQ:PL	1/1:0,25:25:75:1034,75,0	1/1:0,27:27:81:1088,81,0	1/1:0,33:33:99:1320,99,0	1/1:0,24:24:72:990,72,0
intronic	BjuLA06G007020	A06	4629500	4629500	A	AT	1	5009.25	24	4629500	AC=8;AF=1;AN=8;DP=117;ExcessHet=3.0103;FS=0;MLEAC=8;MLEAF=1;MQ=60;QD=34.09;SOR=0.822	GT:AD:DP:GQ:PL	1/1:0,24:24:72:1070,72,0	1/1:0,24:24:72:1070,72,0	1/1:0,41:41:99:1797,123,0	1/1:0,24:24:72:1080,72,0
upstream	BjuLA06G007010(dist=818)	A06	4629500	4629500	A	AT	1	5009.25	24	4629500	AC=8;AF=1;AN=8;DP=117;ExcessHet=3.0103;FS=0;MLEAC=8;MLEAF=1;MQ=60;QD=34.09;SOR=0.822	GT:AD:DP:GQ:PL	1/1:0,24:24:72:1070,72,0	1/1:0,24:24:72:1070,72,0	1/1:0,41:41:99:1797,123,0	1/1:0,24:24:72:1080,72,0
intronic	BjuLA06G007020	A06	4629508	4629508	G	GACC	1	5083.25	25	4629508	AC=8;AF=1;AN=8;DP=115;ExcessHet=3.0103;FS=0;MLEAC=8;MLEAF=1;MQ=60;QD=31.12;SOR=0.881	GT:AD:DP:GQ:PL	1/1:0,24:24:72:1070,72,0	1/1:0,25:25:75:1125,75,0	1/1:0,40:40:99:1771,120,0	1/1:0,25:25:75:1125,75,0
upstream	BjuLA06G007010(dist=826)	A06	4629508	4629508	G	GACC	1	5083.25	25	4629508	AC=8;AF=1;AN=8;DP=115;ExcessHet=3.0103;FS=0;MLEAC=8;MLEAF=1;MQ=60;QD=31.12;SOR=0.881	GT:AD:DP:GQ:PL	1/1:0,24:24:72:1070,72,0	1/1:0,25:25:75:1125,75,0	1/1:0,40:40:99:1771,120,0	1/1:0,25:25:75:1125,75,0
intronic	BjuLA06G007020	A06	4629514	4629514	G	A	1	4762.29	21	4629514	AC=8;AF=1;AN=8;DP=106;ExcessHet=3.0103;FS=0;MLEAC=8;MLEAF=1;MQ=60;QD=26.97;SOR=0.987	GT:AD:DP:GQ:PL	1/1:0,23:23:69:1035,69,0	1/1:0,25:25:75:1125,75,0	1/1:0,37:37:99:1665,111,0	1/1:0,21:21:63:945,63,0
upstream	BjuLA06G007010(dist=832)	A06	4629514	4629514	G	A	1	4762.29	21	4629514	AC=8;AF=1;AN=8;DP=106;ExcessHet=3.0103;FS=0;MLEAC=8;MLEAF=1;MQ=60;QD=26.97;SOR=0.987	GT:AD:DP:GQ:PL	1/1:0,23:23:69:1035,69,0	1/1:0,25:25:75:1125,75,0	1/1:0,37:37:99:1665,111,0	1/1:0,21:21:63:945,63,0
intronic	BjuLA06G007020	A06	4629518	4629518	C	CCAAGGA	1	4803.25	23	4629518	AC=8;AF=1;AN=8;DP=107;ExcessHet=3.0103;FS=0;MLEAC=8;MLEAF=1;MQ=60;QD=26.49;SOR=1.056	GT:AD:DP:GQ:PL	1/1:0,22:22:66:986,66,0	1/1:0,25:25:75:1125,75,0	1/1:0,37:37:99:1665,111,0	1/1:0,23:23:69:1035,69,0
upstream	BjuLA06G007010(dist=836)	A06	4629518	4629518	C	CCAAGGA	1	4803.25	23	4629518	AC=8;AF=1;AN=8;DP=107;ExcessHet=3.0103;FS=0;MLEAC=8;MLEAF=1;MQ=60;QD=26.49;SOR=1.056	GT:AD:DP:GQ:PL	1/1:0,22:22:66:986,66,0	1/1:0,25:25:75:1125,75,0	1/1:0,37:37:99:1665,111,0	1/1:0,23:23:69:1035,69,0
intronic	BjuLA06G007020	A06	4629520	4629520	C	CTT	1	4803.25	23	4629520	AC=8;AF=1;AN=8;DP=107;ExcessHet=3.0103;FS=0;MLEAC=8;MLEAF=1;MQ=60;QD=33.27;SOR=1.056	GT:AD:DP:GQ:PL	1/1:0,22:22:66:986,66,0	1/1:0,25:25:75:1125,75,0	1/1:0,37:37:99:1665,111,0	1/1:0,23:23:69:1035,69,0
upstream	BjuLA06G007010(dist=838)	A06	4629520	4629520	C	CTT	1	4803.25	23	4629520	AC=8;AF=1;AN=8;DP=107;ExcessHet=3.0103;FS=0;MLEAC=8;MLEAF=1;MQ=60;QD=33.27;SOR=1.056	GT:AD:DP:GQ:PL	1/1:0,22:22:66:986,66,0	1/1:0,25:25:75:1125,75,0	1/1:0,37:37:99:1665,111,0	1/1:0,23:23:69:1035,69,0
intronic	BjuLA06G007020	A06	4629572	4629573	TA	T	1	4201.25	20	4629572	AC=8;AF=1;AN=8;DP=95;ExcessHet=3.0103;FS=0;MLEAC=8;MLEAF=1;MQ=60;QD=30.69;SOR=0.736	GT:AD:DP:GQ:PL	1/1:0,19:19:57:839,57,0	1/1:0,20:20:60:900,60,0	1/1:0,35:35:99:1570,105,0	1/1:0,20:20:60:900,60,0
upstream	BjuLA06G007010(dist=890)	A06	4629572	4629573	TA	T	1	4201.25	20	4629572	AC=8;AF=1;AN=8;DP=95;ExcessHet=3.0103;FS=0;MLEAC=8;MLEAF=1;MQ=60;QD=30.69;SOR=0.736	GT:AD:DP:GQ:PL	1/1:0,19:19:57:839,57,0	1/1:0,20:20:60:900,60,0	1/1:0,35:35:99:1570,105,0	1/1:0,20:20:60:900,60,0
intronic	BjuLA06G007020	A06	4629580	4629580	G	A	1	4447.29	22	4629580	AC=8;AF=1;AN=8;DP=99;ExcessHet=3.0103;FS=0;MLEAC=8;MLEAF=1;MQ=60;QD=29.89;SOR=0.842	GT:AD:DP:GQ:PL	1/1:0,19:19:57:855,57,0	1/1:0,21:21:63:945,63,0	1/1:0,37:37:99:1665,111,0	1/1:0,22:22:66:990,66,0
upstream	BjuLA06G007010(dist=898)	A06	4629580	4629580	G	A	1	4447.29	22	4629580	AC=8;AF=1;AN=8;DP=99;ExcessHet=3.0103;FS=0;MLEAC=8;MLEAF=1;MQ=60;QD=29.89;SOR=0.842	GT:AD:DP:GQ:PL	1/1:0,19:19:57:855,57,0	1/1:0,21:21:63:945,63,0	1/1:0,37:37:99:1665,111,0	1/1:0,22:22:66:990,66,0
intronic	BjuLA06G007020	A06	4629587	4629587	T	C	1	4337.29	23	4629587	AC=8;AF=1;AN=8;DP=97;ExcessHet=3.0103;FS=0;MLEAC=8;MLEAF=1;MQ=60;QD=27.87;SOR=0.892	GT:AD:DP:GQ:PL	1/1:0,20:20:60:900,60,0	1/1:0,20:20:60:900,60,0	1/1:0,34:34:99:1530,102,0	1/1:0,23:23:69:1015,69,0
upstream	BjuLA06G007010(dist=905)	A06	4629587	4629587	T	C	1	4337.29	23	4629587	AC=8;AF=1;AN=8;DP=97;ExcessHet=3.0103;FS=0;MLEAC=8;MLEAF=1;MQ=60;QD=27.87;SOR=0.892	GT:AD:DP:GQ:PL	1/1:0,20:20:60:900,60,0	1/1:0,20:20:60:900,60,0	1/1:0,34:34:99:1530,102,0	1/1:0,23:23:69:1015,69,0
intronic	BjuLA06G007020	A06	4629596	4629596	A	G	1	4279.29	24	4629596	AC=8;AF=1;AN=8;DP=99;ExcessHet=3.0103;FS=0;MLEAC=8;MLEAF=1;MQ=59.99;QD=25;SOR=0.823	GT:AD:DP:GQ:PL	1/1:0,21:21:63:939,63,0	1/1:0,19:19:57:855,57,0	1/1:0,32:32:96:1440,96,0	1/1:0,24:24:72:1053,72,0
upstream	BjuLA06G007010(dist=914)	A06	4629596	4629596	A	G	1	4279.29	24	4629596	AC=8;AF=1;AN=8;DP=99;ExcessHet=3.0103;FS=0;MLEAC=8;MLEAF=1;MQ=59.99;QD=25;SOR=0.823	GT:AD:DP:GQ:PL	1/1:0,21:21:63:939,63,0	1/1:0,19:19:57:855,57,0	1/1:0,32:32:96:1440,96,0	1/1:0,24:24:72:1053,72,0
intronic	BjuLA06G007020	A06	4629610	4629610	A	G	1	3873.29	25	4629610	AC=8;AF=1;AN=8;DP=103;ExcessHet=3.0103;FS=0;MLEAC=8;MLEAF=1;MQ=59.95;QD=33.5;SOR=0.776	GT:AD:DP:GQ:PL	1/1:0,20:20:60:801,60,0	1/1:0,22:22:66:849,66,0	1/1:0,31:31:93:1221,93,0	1/1:0,25:25:75:1010,75,0
upstream	BjuLA06G007010(dist=928)	A06	4629610	4629610	A	G	1	3873.29	25	4629610	AC=8;AF=1;AN=8;DP=103;ExcessHet=3.0103;FS=0;MLEAC=8;MLEAF=1;MQ=59.95;QD=33.5;SOR=0.776	GT:AD:DP:GQ:PL	1/1:0,20:20:60:801,60,0	1/1:0,22:22:66:849,66,0	1/1:0,31:31:93:1221,93,0	1/1:0,25:25:75:1010,75,0
exonic	BjuLA06G007020	A06	4629731	4629731	A	G	1	3566.29	20	4629731	AC=8;AF=1;AN=8;DP=98;ExcessHet=3.0103;FS=0;MLEAC=8;MLEAF=1;MQ=59.95;QD=26.08;SOR=0.782	GT:AD:DP:GQ:PL	1/1:0,25:25:75:975,75,0	1/1:0,24:24:72:921,72,0	1/1:0,23:23:69:857,69,0	1/1:0,20:20:60:821,60,0
upstream	BjuLA06G007010(dist=1049)	A06	4629731	4629731	A	G	1	3566.29	20	4629731	AC=8;AF=1;AN=8;DP=98;ExcessHet=3.0103;FS=0;MLEAC=8;MLEAF=1;MQ=59.95;QD=26.08;SOR=0.782	GT:AD:DP:GQ:PL	1/1:0,25:25:75:975,75,0	1/1:0,24:24:72:921,72,0	1/1:0,23:23:69:857,69,0	1/1:0,20:20:60:821,60,0
intronic	BjuLA06G007020	A06	4629819	4629819	T	A	1	3010.29	16	4629819	AC=8;AF=1;AN=8;DP=73;ExcessHet=3.0103;FS=3.041;MLEAC=8;MLEAF=1;MQ=59.77;MQRankSum=-0.085;QD=30.22;SOR=0.13	GT:AD:DP:GQ:PL	1/1:1,18:19:53:774,53,0	1/1:1,17:18:50:735,50,0	1/1:0,19:19:57:822,57,0	1/1:0,16:16:48:687,48,0
upstream	BjuLA06G007010(dist=1137)	A06	4629819	4629819	T	A	1	3010.29	16	4629819	AC=8;AF=1;AN=8;DP=73;ExcessHet=3.0103;FS=3.041;MLEAC=8;MLEAF=1;MQ=59.77;MQRankSum=-0.085;QD=30.22;SOR=0.13	GT:AD:DP:GQ:PL	1/1:1,18:19:53:774,53,0	1/1:1,17:18:50:735,50,0	1/1:0,19:19:57:822,57,0	1/1:0,16:16:48:687,48,0
intronic	BjuLA06G007020	A06	4629827	4629827	G	GTATAGGCACCCGCCTATTCGGCGAATCGAAACAATTTTTGTTGAATAATTTTTTTTAAAATAGATGTAGACTTTAACAATCGGTTAATGCGCCCGCCTAATCAATAATCTCATATAAAGCGCTTAACTATTTCTTGAATACTA	1	4656.25	20	4629827	AC=8;AF=1;AN=8;DP=107;ExcessHet=3.0103;FS=0;MLEAC=8;MLEAF=1;MQ=56.64;QD=25.58;SOR=0.77	GT:AD:DP:GQ:PL	1/1:0,30:30:90:1328,90,0	1/1:0,31:31:93:1367,93,0	1/1:0,25:25:75:1097,75,0	1/1:0,20:20:60:872,60,0
upstream	BjuLA06G007010(dist=1145)	A06	4629827	4629827	G	GTATAGGCACCCGCCTATTCGGCGAATCGAAACAATTTTTGTTGAATAATTTTTTTTAAAATAGATGTAGACTTTAACAATCGGTTAATGCGCCCGCCTAATCAATAATCTCATATAAAGCGCTTAACTATTTCTTGAATACTA	1	4656.25	20	4629827	AC=8;AF=1;AN=8;DP=107;ExcessHet=3.0103;FS=0;MLEAC=8;MLEAF=1;MQ=56.64;QD=25.58;SOR=0.77	GT:AD:DP:GQ:PL	1/1:0,30:30:90:1328,90,0	1/1:0,31:31:93:1367,93,0	1/1:0,25:25:75:1097,75,0	1/1:0,20:20:60:872,60,0
intronic	BjuLA06G007020	A06	4629834	4629834	A	C	1	2017.19	7	4629834	AC=8;AF=1;AN=8;DP=45;ExcessHet=3.0103;FS=0;MLEAC=8;MLEAF=1;MQ=52.08;QD=30.96;SOR=1.28	GT:AD:DP:GQ:PL	1/1:0,14:14:42:630,42,0	1/1:0,16:16:48:720,48,0	1/1:0,8:8:24:360,24,0	1/1:0,7:7:21:315,21,0
upstream	BjuLA06G007010(dist=1152)	A06	4629834	4629834	A	C	1	2017.19	7	4629834	AC=8;AF=1;AN=8;DP=45;ExcessHet=3.0103;FS=0;MLEAC=8;MLEAF=1;MQ=52.08;QD=30.96;SOR=1.28	GT:AD:DP:GQ:PL	1/1:0,14:14:42:630,42,0	1/1:0,16:16:48:720,48,0	1/1:0,8:8:24:360,24,0	1/1:0,7:7:21:315,21,0
intronic	BjuLA06G007020	A06	4629842	4629842	T	C	1	2203.24	8	4629842	AC=8;AF=1;AN=8;DP=51;ExcessHet=3.0103;FS=0;MLEAC=8;MLEAF=1;MQ=51.04;QD=26.72;SOR=1.051	GT:AD:DP:GQ:PL	1/1:0,16:16:48:708,48,0	1/1:0,17:17:51:743,51,0	1/1:0,9:9:27:405,27,0	1/1:0,8:8:24:355,24,0
upstream	BjuLA06G007010(dist=1160)	A06	4629842	4629842	T	C	1	2203.24	8	4629842	AC=8;AF=1;AN=8;DP=51;ExcessHet=3.0103;FS=0;MLEAC=8;MLEAF=1;MQ=51.04;QD=26.72;SOR=1.051	GT:AD:DP:GQ:PL	1/1:0,16:16:48:708,48,0	1/1:0,17:17:51:743,51,0	1/1:0,9:9:27:405,27,0	1/1:0,8:8:24:355,24,0
intronic	BjuLA06G007020	A06	4629848	4629848	C	A	1	2234.24	8	4629848	AC=8;AF=1;AN=8;DP=52;ExcessHet=3.0103;FS=0;MLEAC=8;MLEAF=1;MQ=50.73;QD=30.95;SOR=0.994	GT:AD:DP:GQ:PL	1/1:0,17:17:51:739,51,0	1/1:0,17:17:51:743,51,0	1/1:0,9:9:27:405,27,0	1/1:0,8:8:24:355,24,0
upstream	BjuLA06G007010(dist=1166)	A06	4629848	4629848	C	A	1	2234.24	8	4629848	AC=8;AF=1;AN=8;DP=52;ExcessHet=3.0103;FS=0;MLEAC=8;MLEAF=1;MQ=50.73;QD=30.95;SOR=0.994	GT:AD:DP:GQ:PL	1/1:0,17:17:51:739,51,0	1/1:0,17:17:51:743,51,0	1/1:0,9:9:27:405,27,0	1/1:0,8:8:24:355,24,0
intronic	BjuLA06G007020	A06	4629879	4629883	ATAGT	A	1	2512.21	8	4629879	AC=8;AF=1;AN=8;DP=63;ExcessHet=3.0103;FS=0;MLEAC=8;MLEAF=1;MQ=51.49;QD=31.88;SOR=1.412	GT:AD:DP:GQ:PL	1/1:0,23:23:69:1035,69,0	1/1:0,14:14:42:630,42,0	1/1:0,11:11:33:495,33,0	1/1:0,8:8:24:360,24,0
upstream	BjuLA06G007010(dist=1197)	A06	4629879	4629883	ATAGT	A	1	2512.21	8	4629879	AC=8;AF=1;AN=8;DP=63;ExcessHet=3.0103;FS=0;MLEAC=8;MLEAF=1;MQ=51.49;QD=31.88;SOR=1.412	GT:AD:DP:GQ:PL	1/1:0,23:23:69:1035,69,0	1/1:0,14:14:42:630,42,0	1/1:0,11:11:33:495,33,0	1/1:0,8:8:24:360,24,0
exonic	BjuLA06G007020	A06	4629898	4629898	A	T	1	2663.25	8	4629898	AC=8;AF=1;AN=8;DP=61;ExcessHet=3.0103;FS=0;MLEAC=8;MLEAF=1;MQ=52.96;QD=32.96;SOR=1.46	GT:AD:DP:GQ:PL	1/1:0,25:25:75:1102,75,0	1/1:0,15:15:45:672,45,0	1/1:0,12:12:36:537,36,0	1/1:0,8:8:24:360,24,0
upstream	BjuLA06G007010(dist=1216)	A06	4629898	4629898	A	T	1	2663.25	8	4629898	AC=8;AF=1;AN=8;DP=61;ExcessHet=3.0103;FS=0;MLEAC=8;MLEAF=1;MQ=52.96;QD=32.96;SOR=1.46	GT:AD:DP:GQ:PL	1/1:0,25:25:75:1102,75,0	1/1:0,15:15:45:672,45,0	1/1:0,12:12:36:537,36,0	1/1:0,8:8:24:360,24,0
exonic	BjuLA06G007020	A06	4629943	4629943	T	G	1	2594.28	10	4629943	AC=8;AF=1;AN=8;DP=72;ExcessHet=3.0103;FS=0;MLEAC=8;MLEAF=1;MQ=55.27;QD=31.6;SOR=1.385	GT:AD:DP:GQ:PL	1/1:0,21:21:63:811,63,0	1/1:0,21:21:63:746,63,0	1/1:0,17:17:51:661,51,0	1/1:0,10:10:30:384,30,0
upstream	BjuLA06G007010(dist=1261)	A06	4629943	4629943	T	G	1	2594.28	10	4629943	AC=8;AF=1;AN=8;DP=72;ExcessHet=3.0103;FS=0;MLEAC=8;MLEAF=1;MQ=55.27;QD=31.6;SOR=1.385	GT:AD:DP:GQ:PL	1/1:0,21:21:63:811,63,0	1/1:0,21:21:63:746,63,0	1/1:0,17:17:51:661,51,0	1/1:0,10:10:30:384,30,0
exonic	BjuLA06G007020	A06	4629979	4629979	T	G	1	3136.28	10	4629979	AC=8;AF=1;AN=8;DP=86;ExcessHet=3.0103;FS=0;MLEAC=8;MLEAF=1;MQ=57.1;QD=27.38;SOR=1.347	GT:AD:DP:GQ:PL	1/1:0,23:23:69:870,69,0	1/1:0,33:33:99:1213,99,0	1/1:0,18:18:54:677,54,0	1/1:0,10:10:30:384,30,0
upstream	BjuLA06G007010(dist=1297)	A06	4629979	4629979	T	G	1	3136.28	10	4629979	AC=8;AF=1;AN=8;DP=86;ExcessHet=3.0103;FS=0;MLEAC=8;MLEAF=1;MQ=57.1;QD=27.38;SOR=1.347	GT:AD:DP:GQ:PL	1/1:0,23:23:69:870,69,0	1/1:0,33:33:99:1213,99,0	1/1:0,18:18:54:677,54,0	1/1:0,10:10:30:384,30,0
intronic	BjuLA06G007020	A06	4630022	4630022	A	G	1	3310.29	11	4630022	AC=8;AF=1;AN=8;DP=86;ExcessHet=3.0103;FS=0;MLEAC=8;MLEAF=1;MQ=58.88;QD=26.75;SOR=0.815	GT:AD:DP:GQ:PL	1/1:0,23:23:69:858,69,0	1/1:0,35:35:99:1398,105,0	1/1:0,16:16:48:603,48,0	1/1:0,11:11:33:459,33,0
upstream	BjuLA06G007010(dist=1340)	A06	4630022	4630022	A	G	1	3310.29	11	4630022	AC=8;AF=1;AN=8;DP=86;ExcessHet=3.0103;FS=0;MLEAC=8;MLEAF=1;MQ=58.88;QD=26.75;SOR=0.815	GT:AD:DP:GQ:PL	1/1:0,23:23:69:858,69,0	1/1:0,35:35:99:1398,105,0	1/1:0,16:16:48:603,48,0	1/1:0,11:11:33:459,33,0
intronic	BjuLA06G007020	A06	4630046	4630046	C	T	1	3542.29	12	4630046	AC=8;AF=1;AN=8;DP=81;ExcessHet=3.0103;FS=0;MLEAC=8;MLEAF=1;MQ=59.61;QD=30.31;SOR=0.85	GT:AD:DP:GQ:PL	1/1:0,16:16:48:720,48,0	1/1:0,35:35:99:1548,105,0	1/1:0,17:17:51:742,51,0	1/1:0,12:12:36:540,36,0
upstream	BjuLA06G007010(dist=1364)	A06	4630046	4630046	C	T	1	3542.29	12	4630046	AC=8;AF=1;AN=8;DP=81;ExcessHet=3.0103;FS=0;MLEAC=8;MLEAF=1;MQ=59.61;QD=30.31;SOR=0.85	GT:AD:DP:GQ:PL	1/1:0,16:16:48:720,48,0	1/1:0,35:35:99:1548,105,0	1/1:0,17:17:51:742,51,0	1/1:0,12:12:36:540,36,0
intronic	BjuLA06G007020	A06	4630054	4630054	C	T	1	3631.29	12	4630054	AC=8;AF=1;AN=8;DP=83;ExcessHet=3.0103;FS=0;MLEAC=8;MLEAF=1;MQ=59.61;QD=31.06;SOR=0.902	GT:AD:DP:GQ:PL	1/1:0,17:17:51:765,51,0	1/1:0,34:34:99:1502,102,0	1/1:0,19:19:57:832,57,0	1/1:0,12:12:36:540,36,0
upstream	BjuLA06G007010(dist=1372)	A06	4630054	4630054	C	T	1	3631.29	12	4630054	AC=8;AF=1;AN=8;DP=83;ExcessHet=3.0103;FS=0;MLEAC=8;MLEAF=1;MQ=59.61;QD=31.06;SOR=0.902	GT:AD:DP:GQ:PL	1/1:0,17:17:51:765,51,0	1/1:0,34:34:99:1502,102,0	1/1:0,19:19:57:832,57,0	1/1:0,12:12:36:540,36,0
intronic	BjuLA06G007020	A06	4630060	4630061	TC	T	1	3668.25	13	4630060	AC=8;AF=1;AN=8;DP=87;ExcessHet=3.0103;FS=0;MLEAC=8;MLEAF=1;MQ=59.63;QD=29.33;SOR=1.048	GT:AD:DP:GQ:PL	1/1:0,19:19:57:837,57,0	1/1:0,34:34:99:1507,102,0	1/1:0,17:17:51:756,51,0	1/1:0,13:13:39:576,39,0
upstream	BjuLA06G007010(dist=1378)	A06	4630060	4630061	TC	T	1	3668.25	13	4630060	AC=8;AF=1;AN=8;DP=87;ExcessHet=3.0103;FS=0;MLEAC=8;MLEAF=1;MQ=59.63;QD=29.33;SOR=1.048	GT:AD:DP:GQ:PL	1/1:0,19:19:57:837,57,0	1/1:0,34:34:99:1507,102,0	1/1:0,17:17:51:756,51,0	1/1:0,13:13:39:576,39,0
intronic	BjuLA06G007020	A06	4630091	4630091	A	G	1	3640.29	12	4630091	AC=8;AF=1;AN=8;DP=98;ExcessHet=3.0103;FS=0;MLEAC=8;MLEAF=1;MQ=59.94;QD=29.38;SOR=0.976	GT:AD:DP:GQ:PL	1/1:0,21:21:63:809,63,0	1/1:0,35:35:99:1324,105,0	1/1:0,26:26:78:1018,78,0	1/1:0,12:12:36:497,36,0
upstream	BjuLA06G007010(dist=1409)	A06	4630091	4630091	A	G	1	3640.29	12	4630091	AC=8;AF=1;AN=8;DP=98;ExcessHet=3.0103;FS=0;MLEAC=8;MLEAF=1;MQ=59.94;QD=29.38;SOR=0.976	GT:AD:DP:GQ:PL	1/1:0,21:21:63:809,63,0	1/1:0,35:35:99:1324,105,0	1/1:0,26:26:78:1018,78,0	1/1:0,12:12:36:497,36,0
exonic	BjuLA06G007020	A06	4630151	4630151	C	G	1	3854.29	23	4630151	AC=8;AF=1;AN=8;DP=102;ExcessHet=3.0103;FS=0;MLEAC=8;MLEAF=1;MQ=59.74;QD=30.23;SOR=0.735	GT:AD:DP:GQ:PL	1/1:0,24:24:72:937,72,0	1/1:0,24:24:72:990,72,0	1/1:0,25:25:75:1012,75,0	1/1:0,23:23:69:923,69,0
upstream	BjuLA06G007010(dist=1469)	A06	4630151	4630151	C	G	1	3854.29	23	4630151	AC=8;AF=1;AN=8;DP=102;ExcessHet=3.0103;FS=0;MLEAC=8;MLEAF=1;MQ=59.74;QD=30.23;SOR=0.735	GT:AD:DP:GQ:PL	1/1:0,24:24:72:937,72,0	1/1:0,24:24:72:990,72,0	1/1:0,25:25:75:1012,75,0	1/1:0,23:23:69:923,69,0
exonic	BjuLA06G007020	A06	4630253	4630253	T	C	1	3126.29	20	4630253	AC=8;AF=1;AN=8;DP=83;ExcessHet=3.0103;FS=0;MLEAC=8;MLEAF=1;MQ=60;QD=30.82;SOR=0.824	GT:AD:DP:GQ:PL	1/1:0,23:23:69:910,69,0	1/1:0,21:21:63:877,63,0	1/1:0,15:15:45:592,45,0	1/1:0,20:20:60:755,60,0
upstream	BjuLA06G007010(dist=1571)	A06	4630253	4630253	T	C	1	3126.29	20	4630253	AC=8;AF=1;AN=8;DP=83;ExcessHet=3.0103;FS=0;MLEAC=8;MLEAF=1;MQ=60;QD=30.82;SOR=0.824	GT:AD:DP:GQ:PL	1/1:0,23:23:69:910,69,0	1/1:0,21:21:63:877,63,0	1/1:0,15:15:45:592,45,0	1/1:0,20:20:60:755,60,0
intronic	BjuLA06G007020	A06	4630306	4630307	AT	A	1	3132.25	15	4630306	AC=8;AF=1;AN=8;DP=70;ExcessHet=3.0103;FS=0;MLEAC=8;MLEAF=1;MQ=60;QD=29.21;SOR=0.811	GT:AD:DP:GQ:PL	1/1:0,18:18:54:810,54,0	1/1:0,20:20:60:900,60,0	1/1:0,17:17:51:765,51,0	1/1:0,15:15:45:665,45,0
upstream	BjuLA06G007010(dist=1624)	A06	4630306	4630307	AT	A	1	3132.25	15	4630306	AC=8;AF=1;AN=8;DP=70;ExcessHet=3.0103;FS=0;MLEAC=8;MLEAF=1;MQ=60;QD=29.21;SOR=0.811	GT:AD:DP:GQ:PL	1/1:0,18:18:54:810,54,0	1/1:0,20:20:60:900,60,0	1/1:0,17:17:51:765,51,0	1/1:0,15:15:45:665,45,0
intronic	BjuLA06G007020	A06	4630309	4630309	T	C	1	3267.29	16	4630309	AC=8;AF=1;AN=8;DP=73;ExcessHet=3.0103;FS=0;MLEAC=8;MLEAF=1;MQ=60;QD=26.29;SOR=0.898	GT:AD:DP:GQ:PL	1/1:0,19:19:57:855,57,0	1/1:0,20:20:60:900,60,0	1/1:0,18:18:54:810,54,0	1/1:0,16:16:48:710,48,0
upstream	BjuLA06G007010(dist=1627)	A06	4630309	4630309	T	C	1	3267.29	16	4630309	AC=8;AF=1;AN=8;DP=73;ExcessHet=3.0103;FS=0;MLEAC=8;MLEAF=1;MQ=60;QD=26.29;SOR=0.898	GT:AD:DP:GQ:PL	1/1:0,19:19:57:855,57,0	1/1:0,20:20:60:900,60,0	1/1:0,18:18:54:810,54,0	1/1:0,16:16:48:710,48,0
intronic	BjuLA06G007020	A06	4630313	4630313	A	AGATT	1	3457.25	15	4630313	AC=8;AF=1;AN=8;DP=77;ExcessHet=3.0103;FS=0;MLEAC=8;MLEAF=1;MQ=60;QD=31.6;SOR=0.828	GT:AD:DP:GQ:PL	1/1:0,20:20:60:900,60,0	1/1:0,22:22:66:990,66,0	1/1:0,20:20:60:900,60,0	1/1:0,15:15:45:675,45,0
upstream	BjuLA06G007010(dist=1631)	A06	4630313	4630313	A	AGATT	1	3457.25	15	4630313	AC=8;AF=1;AN=8;DP=77;ExcessHet=3.0103;FS=0;MLEAC=8;MLEAF=1;MQ=60;QD=31.6;SOR=0.828	GT:AD:DP:GQ:PL	1/1:0,20:20:60:900,60,0	1/1:0,22:22:66:990,66,0	1/1:0,20:20:60:900,60,0	1/1:0,15:15:45:675,45,0
intronic	BjuLA06G007020	A06	4630316	4630319	AATT	A	1	3412.25	14	4630316	AC=8;AF=1;AN=8;DP=76;ExcessHet=3.0103;FS=0;MLEAC=8;MLEAF=1;MQ=60;QD=34.64;SOR=0.859	GT:AD:DP:GQ:PL	1/1:0,20:20:60:900,60,0	1/1:0,21:21:63:945,63,0	1/1:0,21:21:63:945,63,0	1/1:0,14:14:42:630,42,0
upstream	BjuLA06G007010(dist=1634)	A06	4630316	4630319	AATT	A	1	3412.25	14	4630316	AC=8;AF=1;AN=8;DP=76;ExcessHet=3.0103;FS=0;MLEAC=8;MLEAF=1;MQ=60;QD=34.64;SOR=0.859	GT:AD:DP:GQ:PL	1/1:0,20:20:60:900,60,0	1/1:0,21:21:63:945,63,0	1/1:0,21:21:63:945,63,0	1/1:0,14:14:42:630,42,0
intronic	BjuLA06G007020	A06	4630344	4630344	G	A	1	3862.29	16	4630344	AC=8;AF=1;AN=8;DP=86;ExcessHet=3.0103;FS=0;MLEAC=8;MLEAF=1;MQ=60;QD=30.16;SOR=1.065	GT:AD:DP:GQ:PL	1/1:0,19:19:57:855,57,0	1/1:0,27:27:81:1215,81,0	1/1:0,24:24:72:1080,72,0	1/1:0,16:16:48:720,48,0
upstream	BjuLA06G007010(dist=1662)	A06	4630344	4630344	G	A	1	3862.29	16	4630344	AC=8;AF=1;AN=8;DP=86;ExcessHet=3.0103;FS=0;MLEAC=8;MLEAF=1;MQ=60;QD=30.16;SOR=1.065	GT:AD:DP:GQ:PL	1/1:0,19:19:57:855,57,0	1/1:0,27:27:81:1215,81,0	1/1:0,24:24:72:1080,72,0	1/1:0,16:16:48:720,48,0
intronic	BjuLA06G007020	A06	4630354	4630354	G	A	1	3952.29	17	4630354	AC=8;AF=1;AN=8;DP=88;ExcessHet=3.0103;FS=0;MLEAC=8;MLEAF=1;MQ=60;QD=27.34;SOR=0.997	GT:AD:DP:GQ:PL	1/1:0,20:20:60:900,60,0	1/1:0,26:26:78:1170,78,0	1/1:0,25:25:75:1125,75,0	1/1:0,17:17:51:765,51,0
upstream	BjuLA06G007010(dist=1672)	A06	4630354	4630354	G	A	1	3952.29	17	4630354	AC=8;AF=1;AN=8;DP=88;ExcessHet=3.0103;FS=0;MLEAC=8;MLEAF=1;MQ=60;QD=27.34;SOR=0.997	GT:AD:DP:GQ:PL	1/1:0,20:20:60:900,60,0	1/1:0,26:26:78:1170,78,0	1/1:0,25:25:75:1125,75,0	1/1:0,17:17:51:765,51,0
intronic	BjuLA06G007020	A06	4630356	4630356	A	G	1	3907.29	17	4630356	AC=8;AF=1;AN=8;DP=87;ExcessHet=3.0103;FS=0;MLEAC=8;MLEAF=1;MQ=60;QD=25.58;SOR=0.972	GT:AD:DP:GQ:PL	1/1:0,20:20:60:900,60,0	1/1:0,25:25:75:1125,75,0	1/1:0,25:25:75:1125,75,0	1/1:0,17:17:51:765,51,0
upstream	BjuLA06G007010(dist=1674)	A06	4630356	4630356	A	G	1	3907.29	17	4630356	AC=8;AF=1;AN=8;DP=87;ExcessHet=3.0103;FS=0;MLEAC=8;MLEAF=1;MQ=60;QD=25.58;SOR=0.972	GT:AD:DP:GQ:PL	1/1:0,20:20:60:900,60,0	1/1:0,25:25:75:1125,75,0	1/1:0,25:25:75:1125,75,0	1/1:0,17:17:51:765,51,0
intronic	BjuLA06G007020	A06	4630357	4630357	T	G	1	3907.29	17	4630357	AC=8;AF=1;AN=8;DP=87;ExcessHet=3.0103;FS=0;MLEAC=8;MLEAF=1;MQ=60;QD=35.2;SOR=0.972	GT:AD:DP:GQ:PL	1/1:0,20:20:60:900,60,0	1/1:0,25:25:75:1125,75,0	1/1:0,25:25:75:1125,75,0	1/1:0,17:17:51:765,51,0
upstream	BjuLA06G007010(dist=1675)	A06	4630357	4630357	T	G	1	3907.29	17	4630357	AC=8;AF=1;AN=8;DP=87;ExcessHet=3.0103;FS=0;MLEAC=8;MLEAF=1;MQ=60;QD=35.2;SOR=0.972	GT:AD:DP:GQ:PL	1/1:0,20:20:60:900,60,0	1/1:0,25:25:75:1125,75,0	1/1:0,25:25:75:1125,75,0	1/1:0,17:17:51:765,51,0
intronic	BjuLA06G007020	A06	4630372	4630372	C	T	1	4163.29	19	4630372	AC=8;AF=1;AN=8;DP=96;ExcessHet=3.0103;FS=0;MLEAC=8;MLEAF=1;MQ=60;QD=32.34;SOR=0.78	GT:AD:DP:GQ:PL	1/1:0,22:22:66:980,66,0	1/1:0,27:27:81:1182,81,0	1/1:0,26:26:78:1167,78,0	1/1:0,19:19:57:842,57,0
upstream	BjuLA06G007010(dist=1690)	A06	4630372	4630372	C	T	1	4163.29	19	4630372	AC=8;AF=1;AN=8;DP=96;ExcessHet=3.0103;FS=0;MLEAC=8;MLEAF=1;MQ=60;QD=32.34;SOR=0.78	GT:AD:DP:GQ:PL	1/1:0,22:22:66:980,66,0	1/1:0,27:27:81:1182,81,0	1/1:0,26:26:78:1167,78,0	1/1:0,19:19:57:842,57,0
exonic	BjuLA06G007020	A06	4630429	4630429	A	G	1	3785.29	24	4630429	AC=8;AF=1;AN=8;DP=99;ExcessHet=3.0103;FS=0;MLEAC=8;MLEAF=1;MQ=60;QD=28.19;SOR=1.085	GT:AD:DP:GQ:PL	1/1:0,21:21:63:831,63,0	1/1:0,25:25:75:1008,75,0	1/1:0,24:24:72:998,72,0	1/1:0,24:24:72:956,72,0
upstream	BjuLA06G007010(dist=1747)	A06	4630429	4630429	A	G	1	3785.29	24	4630429	AC=8;AF=1;AN=8;DP=99;ExcessHet=3.0103;FS=0;MLEAC=8;MLEAF=1;MQ=60;QD=28.19;SOR=1.085	GT:AD:DP:GQ:PL	1/1:0,21:21:63:831,63,0	1/1:0,25:25:75:1008,75,0	1/1:0,24:24:72:998,72,0	1/1:0,24:24:72:956,72,0
exonic	BjuLA06G007020	A06	4630489	4630489	C	A	1	4577.29	33	4630489	AC=8;AF=1;AN=8;DP=118;ExcessHet=3.0103;FS=0;MLEAC=8;MLEAF=1;MQ=60;QD=22.01;SOR=1.035	GT:AD:DP:GQ:PL	1/1:0,26:26:78:1092,78,0	1/1:0,32:32:96:1337,96,0	1/1:0,22:22:66:851,66,0	1/1:0,33:33:99:1305,99,0
upstream	BjuLA06G007010(dist=1807)	A06	4630489	4630489	C	A	1	4577.29	33	4630489	AC=8;AF=1;AN=8;DP=118;ExcessHet=3.0103;FS=0;MLEAC=8;MLEAF=1;MQ=60;QD=22.01;SOR=1.035	GT:AD:DP:GQ:PL	1/1:0,26:26:78:1092,78,0	1/1:0,32:32:96:1337,96,0	1/1:0,22:22:66:851,66,0	1/1:0,33:33:99:1305,99,0
intronic	BjuLA06G007020	A06	4630524	4630524	A	G	1	4874.29	33	4630524	AC=8;AF=1;AN=8;DP=128;ExcessHet=3.0103;FS=0;MLEAC=8;MLEAF=1;MQ=60;QD=28;SOR=1.215	GT:AD:DP:GQ:PL	1/1:0,29:29:87:1177,87,0	1/1:0,34:34:99:1324,102,0	1/1:0,29:29:87:1109,87,0	1/1:0,33:33:99:1272,99,0
upstream	BjuLA06G007010(dist=1842)	A06	4630524	4630524	A	G	1	4874.29	33	4630524	AC=8;AF=1;AN=8;DP=128;ExcessHet=3.0103;FS=0;MLEAC=8;MLEAF=1;MQ=60;QD=28;SOR=1.215	GT:AD:DP:GQ:PL	1/1:0,29:29:87:1177,87,0	1/1:0,34:34:99:1324,102,0	1/1:0,29:29:87:1109,87,0	1/1:0,33:33:99:1272,99,0
intronic	BjuLA06G007020	A06	4630574	4630575	TA	T	1	5854.25	29	4630574	AC=8;AF=1;AN=8;DP=138;ExcessHet=3.0103;FS=0;MLEAC=8;MLEAF=1;MQ=60;QD=32.92;SOR=0.978	GT:AD:DP:GQ:PL	1/1:0,38:38:99:1621,114,0	1/1:0,37:37:99:1654,111,0	1/1:0,29:29:87:1294,87,0	1/1:0,29:29:87:1293,87,0
upstream	BjuLA06G007010(dist=1892)	A06	4630574	4630575	TA	T	1	5854.25	29	4630574	AC=8;AF=1;AN=8;DP=138;ExcessHet=3.0103;FS=0;MLEAC=8;MLEAF=1;MQ=60;QD=32.92;SOR=0.978	GT:AD:DP:GQ:PL	1/1:0,38:38:99:1621,114,0	1/1:0,37:37:99:1654,111,0	1/1:0,29:29:87:1294,87,0	1/1:0,29:29:87:1293,87,0
intronic	BjuLA06G007020	A06	4630582	4630582	G	T	1	6047.29	30	4630582	AC=8;AF=1;AN=8;DP=140;ExcessHet=3.0103;FS=0;MLEAC=8;MLEAF=1;MQ=60;QD=30.36;SOR=0.895	GT:AD:DP:GQ:PL	1/1:0,39:39:99:1646,117,0	1/1:0,39:39:99:1721,117,0	1/1:0,31:31:93:1361,93,0	1/1:0,30:30:90:1327,90,0
upstream	BjuLA06G007010(dist=1900)	A06	4630582	4630582	G	T	1	6047.29	30	4630582	AC=8;AF=1;AN=8;DP=140;ExcessHet=3.0103;FS=0;MLEAC=8;MLEAF=1;MQ=60;QD=30.36;SOR=0.895	GT:AD:DP:GQ:PL	1/1:0,39:39:99:1646,117,0	1/1:0,39:39:99:1721,117,0	1/1:0,31:31:93:1361,93,0	1/1:0,30:30:90:1327,90,0
intronic	BjuLA06G007020	A06	4630701	4630702	TA	T	1	4668.25	36	4630701	AC=8;AF=1;AN=8;DP=136;ExcessHet=3.0103;FS=0;MLEAC=8;MLEAF=1;MQ=60;QD=30.51;SOR=0.998	GT:AD:DP:GQ:PL	1/1:0,28:28:84:1049,84,0	1/1:0,35:35:99:1308,105,0	1/1:0,26:26:78:972,78,0	1/1:0,36:36:99:1347,108,0
exonic	BjuLA06G007020	A06	4630789	4630789	G	A	1	4460.29	28	4630789	AC=8;AF=1;AN=8;DP=115;ExcessHet=3.0103;FS=0;MLEAC=8;MLEAF=1;MQ=60;QD=36.71;SOR=0.767	GT:AD:DP:GQ:PL	1/1:0,27:27:81:1060,81,0	1/1:0,29:29:87:1199,87,0	1/1:0,26:26:78:1086,78,0	1/1:0,28:28:84:1123,84,0
UTR5	BjuLA06G007020(BjuLA06G007020.1:c.-494A>T)	A06	4631345	4631345	T	A	0.625	2000.3	17	4631345	AC=5;AF=0.625;AN=8;BaseQRankSum=-0.454;DP=75;ExcessHet=1.0474;FS=2.124;MLEAC=5;MLEAF=0.625;MQ=60;MQRankSum=0;QD=30.91;ReadPosRankSum=0.847;SOR=1.023	GT:AD:DP:GQ:PL	1/1:0,24:24:72:1040,72,0	0/0:17,0:17:51:0,51,759	1/1:0,15:15:45:672,45,0	0/1:9,8:17:99:306,0,341
UTR5	BjuLA06G007020(BjuLA06G007020.1:c.-505T>AT)	A06	4631356	4631356	A	AT	0.625	1900.27	16	4631356	AC=5;AF=0.625;AN=8;BaseQRankSum=-1.606;DP=70;ExcessHet=1.0474;FS=3.582;MLEAC=5;MLEAF=0.625;MQ=60;MQRankSum=0;QD=36.42;ReadPosRankSum=0.488;SOR=1.193	GT:AD:DP:GQ:PL	1/1:0,21:21:63:942,63,0	0/0:15,0:15:45:0,45,675	1/1:0,16:16:48:709,48,0	0/1:9,7:16:99:267,0,351
upstream	BjuLA06G007020(dist=167)	A06	4631551	4631551	G	T	0.625	1251.3	15	4631551	AC=5;AF=0.625;AN=8;BaseQRankSum=-1.653;DP=59;ExcessHet=1.0474;FS=2.222;MLEAC=5;MLEAF=0.625;MQ=59.97;MQRankSum=-0.932;QD=30.52;ReadPosRankSum=-0.999;SOR=0.883	GT:AD:DP:GQ:PL	1/1:0,16:16:48:704,48,0	0/0:17,0:17:51:0,51,761	1/1:0,10:10:30:430,30,0	0/1:11,4:15:99:135,0,434
downstream	BjuLA06G007030(dist=1853)	A06	4631551	4631551	G	T	0.625	1251.3	15	4631551	AC=5;AF=0.625;AN=8;BaseQRankSum=-1.653;DP=59;ExcessHet=1.0474;FS=2.222;MLEAC=5;MLEAF=0.625;MQ=59.97;MQRankSum=-0.932;QD=30.52;ReadPosRankSum=-0.999;SOR=0.883	GT:AD:DP:GQ:PL	1/1:0,16:16:48:704,48,0	0/0:17,0:17:51:0,51,761	1/1:0,10:10:30:430,30,0	0/1:11,4:15:99:135,0,434
upstream	BjuLA06G007020(dist=171)	A06	4631555	4631555	T	TAGA	0.625	1226.25	14	4631555	AC=5;AF=0.625;AN=8;BaseQRankSum=-1.03;DP=59;ExcessHet=1.0474;FS=2.182;MLEAC=5;MLEAF=0.625;MQ=59.97;MQRankSum=-0.929;QD=31.44;ReadPosRankSum=-1.204;SOR=0.587	GT:AD:DP:GQ:PL	1/1:0,16:16:48:708,48,0	0/0:17,0:17:51:0,51,761	1/1:0,9:9:27:398,27,0	0/1:10,4:14:99:138,0,405
downstream	BjuLA06G007030(dist=1849)	A06	4631555	4631555	T	TAGA	0.625	1226.25	14	4631555	AC=5;AF=0.625;AN=8;BaseQRankSum=-1.03;DP=59;ExcessHet=1.0474;FS=2.182;MLEAC=5;MLEAF=0.625;MQ=59.97;MQRankSum=-0.929;QD=31.44;ReadPosRankSum=-1.204;SOR=0.587	GT:AD:DP:GQ:PL	1/1:0,16:16:48:708,48,0	0/0:17,0:17:51:0,51,761	1/1:0,9:9:27:398,27,0	0/1:10,4:14:99:138,0,405
upstream	BjuLA06G007020(dist=707)	A06	4632091	4632091	G	A	0.625	2500.3	18	4632091	AC=5;AF=0.625;AN=8;BaseQRankSum=1.537;DP=100;ExcessHet=1.0474;FS=0;MLEAC=5;MLEAF=0.625;MQ=60;MQRankSum=0;QD=32.9;ReadPosRankSum=-0.958;SOR=0.772	GT:AD:DP:GQ:PL	1/1:0,29:29:87:1213,87,0	0/0:18,0:18:54:0,54,681	1/1:1,28:29:45:1026,45,0	0/1:10,8:18:99:279,0,329
downstream	BjuLA06G007030(dist=1313)	A06	4632091	4632091	G	A	0.625	2500.3	18	4632091	AC=5;AF=0.625;AN=8;BaseQRankSum=1.537;DP=100;ExcessHet=1.0474;FS=0;MLEAC=5;MLEAF=0.625;MQ=60;MQRankSum=0;QD=32.9;ReadPosRankSum=-0.958;SOR=0.772	GT:AD:DP:GQ:PL	1/1:0,29:29:87:1213,87,0	0/0:18,0:18:54:0,54,681	1/1:1,28:29:45:1026,45,0	0/1:10,8:18:99:279,0,329
upstream	BjuLA06G007020(dist=730)	A06	4632114	4632114	A	C	0.625	2842.31	20	4632114	AC=5;AF=0.625;AN=8;BaseQRankSum=0.179;DP=100;ExcessHet=1.0474;FS=7.384;MLEAC=5;MLEAF=0.625;MQ=60;MQRankSum=0;QD=28.23;ReadPosRankSum=-0.948;SOR=0.253	GT:AD:DP:GQ:PL	1/1:0,28:28:84:1255,84,0	0/0:20,0:20:60:0,60,879	1/1:0,28:28:84:1260,84,0	0/1:11,9:20:99:345,0,435
downstream	BjuLA06G007030(dist=1290)	A06	4632114	4632114	A	C	0.625	2842.31	20	4632114	AC=5;AF=0.625;AN=8;BaseQRankSum=0.179;DP=100;ExcessHet=1.0474;FS=7.384;MLEAC=5;MLEAF=0.625;MQ=60;MQRankSum=0;QD=28.23;ReadPosRankSum=-0.948;SOR=0.253	GT:AD:DP:GQ:PL	1/1:0,28:28:84:1255,84,0	0/0:20,0:20:60:0,60,879	1/1:0,28:28:84:1260,84,0	0/1:11,9:20:99:345,0,435
upstream	BjuLA06G007020(dist=732)	A06	4632116	4632116	G	A	0.625	2842.31	20	4632116	AC=5;AF=0.625;AN=8;BaseQRankSum=0.149;DP=100;ExcessHet=1.0474;FS=7.384;MLEAC=5;MLEAF=0.625;MQ=60;MQRankSum=0;QD=27.11;ReadPosRankSum=-1.12;SOR=0.253	GT:AD:DP:GQ:PL	1/1:0,28:28:84:1255,84,0	0/0:20,0:20:60:0,60,879	1/1:0,28:28:84:1260,84,0	0/1:11,9:20:99:345,0,435
downstream	BjuLA06G007030(dist=1288)	A06	4632116	4632116	G	A	0.625	2842.31	20	4632116	AC=5;AF=0.625;AN=8;BaseQRankSum=0.149;DP=100;ExcessHet=1.0474;FS=7.384;MLEAC=5;MLEAF=0.625;MQ=60;MQRankSum=0;QD=27.11;ReadPosRankSum=-1.12;SOR=0.253	GT:AD:DP:GQ:PL	1/1:0,28:28:84:1255,84,0	0/0:20,0:20:60:0,60,879	1/1:0,28:28:84:1260,84,0	0/1:11,9:20:99:345,0,435
upstream	BjuLA06G007020(dist=740)	A06	4632124	4632124	G	GT	0.625	1494.26	19	4632124	AC=5;AF=0.625;AN=8;BaseQRankSum=0.118;DP=101;ExcessHet=1.0474;FS=17.041;MLEAC=5;MLEAF=0.625;MQ=60;MQRankSum=0;QD=22.3;ReadPosRankSum=0.641;SOR=0.101	GT:AD:DP:GQ:PL	1/1:0,24:24:71:692,71,0	0/0:20,0:20:60:0,60,723	1/1:1,23:24:42:664,42,0	0/1:12,7:19:99:156,0,353
downstream	BjuLA06G007030(dist=1280)	A06	4632124	4632124	G	GT	0.625	1494.26	19	4632124	AC=5;AF=0.625;AN=8;BaseQRankSum=0.118;DP=101;ExcessHet=1.0474;FS=17.041;MLEAC=5;MLEAF=0.625;MQ=60;MQRankSum=0;QD=22.3;ReadPosRankSum=0.641;SOR=0.101	GT:AD:DP:GQ:PL	1/1:0,24:24:71:692,71,0	0/0:20,0:20:60:0,60,723	1/1:1,23:24:42:664,42,0	0/1:12,7:19:99:156,0,353
upstream	BjuLA06G007020(dist=854)	A06	4632238	4632238	G	A	0.625	2559.3	23	4632238	AC=5;AF=0.625;AN=8;BaseQRankSum=1.057;DP=108;ExcessHet=1.0474;FS=8.754;MLEAC=5;MLEAF=0.625;MQ=60;MQRankSum=0;QD=31.99;ReadPosRankSum=0.661;SOR=0.393	GT:AD:DP:GQ:PL	1/1:0,26:26:78:976,78,0	0/0:21,0:21:63:0,63,819	1/1:1,30:31:51:1127,51,0	0/1:10,13:23:99:474,0,268
downstream	BjuLA06G007030(dist=1166)	A06	4632238	4632238	G	A	0.625	2559.3	23	4632238	AC=5;AF=0.625;AN=8;BaseQRankSum=1.057;DP=108;ExcessHet=1.0474;FS=8.754;MLEAC=5;MLEAF=0.625;MQ=60;MQRankSum=0;QD=31.99;ReadPosRankSum=0.661;SOR=0.393	GT:AD:DP:GQ:PL	1/1:0,26:26:78:976,78,0	0/0:21,0:21:63:0,63,819	1/1:1,30:31:51:1127,51,0	0/1:10,13:23:99:474,0,268
upstream	BjuLA06G007020(dist=867)	A06	4632251	4632251	A	G	0.625	2542.31	22	4632251	AC=5;AF=0.625;AN=8;BaseQRankSum=-1.81;DP=109;ExcessHet=1.0474;FS=5.405;MLEAC=5;MLEAF=0.625;MQ=60;MQRankSum=0;QD=31.39;ReadPosRankSum=-0.282;SOR=0.591	GT:AD:DP:GQ:PL	1/1:0,25:25:75:892,75,0	0/0:22,0:22:66:0,66,981	1/1:1,33:34:57:1194,57,0	0/1:9,13:22:99:474,0,316
downstream	BjuLA06G007030(dist=1153)	A06	4632251	4632251	A	G	0.625	2542.31	22	4632251	AC=5;AF=0.625;AN=8;BaseQRankSum=-1.81;DP=109;ExcessHet=1.0474;FS=5.405;MLEAC=5;MLEAF=0.625;MQ=60;MQRankSum=0;QD=31.39;ReadPosRankSum=-0.282;SOR=0.591	GT:AD:DP:GQ:PL	1/1:0,25:25:75:892,75,0	0/0:22,0:22:66:0,66,981	1/1:1,33:34:57:1194,57,0	0/1:9,13:22:99:474,0,316
upstream	BjuLA06G007020(dist=871)	A06	4632255	4632255	G	A	0.625	3007.31	21	4632255	AC=5;AF=0.625;AN=8;BaseQRankSum=-1.564;DP=105;ExcessHet=1.0474;FS=2.883;MLEAC=5;MLEAF=0.625;MQ=60;MQRankSum=0;QD=23.93;ReadPosRankSum=-0.082;SOR=0.652	GT:AD:DP:GQ:PL	1/1:0,25:25:75:1097,75,0	0/0:22,0:22:66:0,66,867	1/1:1,32:33:58:1392,58,0	0/1:6,15:21:99:536,0,182
downstream	BjuLA06G007030(dist=1149)	A06	4632255	4632255	G	A	0.625	3007.31	21	4632255	AC=5;AF=0.625;AN=8;BaseQRankSum=-1.564;DP=105;ExcessHet=1.0474;FS=2.883;MLEAC=5;MLEAF=0.625;MQ=60;MQRankSum=0;QD=23.93;ReadPosRankSum=-0.082;SOR=0.652	GT:AD:DP:GQ:PL	1/1:0,25:25:75:1097,75,0	0/0:22,0:22:66:0,66,867	1/1:1,32:33:58:1392,58,0	0/1:6,15:21:99:536,0,182
upstream	BjuLA06G007020(dist=1096)	A06	4632480	4632480	A	G	0.625	2735.3	20	4632480	AC=5;AF=0.625;AN=8;BaseQRankSum=-2.336;DP=91;ExcessHet=1.0474;FS=0;MLEAC=5;MLEAF=0.625;MQ=59.71;MQRankSum=-0.643;QD=23.77;ReadPosRankSum=-1.243;SOR=0.62	GT:AD:DP:GQ:PL	1/1:0,18:18:54:799,54,0	0/0:20,0:20:60:0,60,900	1/1:0,33:33:99:1477,99,0	0/1:8,12:20:99:477,0,300
downstream	BjuLA06G007030(dist=924)	A06	4632480	4632480	A	G	0.625	2735.3	20	4632480	AC=5;AF=0.625;AN=8;BaseQRankSum=-2.336;DP=91;ExcessHet=1.0474;FS=0;MLEAC=5;MLEAF=0.625;MQ=59.71;MQRankSum=-0.643;QD=23.77;ReadPosRankSum=-1.243;SOR=0.62	GT:AD:DP:GQ:PL	1/1:0,18:18:54:799,54,0	0/0:20,0:20:60:0,60,900	1/1:0,33:33:99:1477,99,0	0/1:8,12:20:99:477,0,300
upstream	BjuLA06G007020(dist=1102)	A06	4632486	4632486	A	C	0.625	2661.3	20	4632486	AC=5;AF=0.625;AN=8;BaseQRankSum=-2.544;DP=89;ExcessHet=1.0474;FS=0;MLEAC=5;MLEAF=0.625;MQ=59.41;MQRankSum=-0.946;QD=29.26;ReadPosRankSum=-0.927;SOR=0.634	GT:AD:DP:GQ:PL	1/1:0,16:16:48:720,48,0	0/0:20,0:20:60:0,60,900	1/1:0,33:33:99:1482,99,0	0/1:8,12:20:99:477,0,300
downstream	BjuLA06G007030(dist=918)	A06	4632486	4632486	A	C	0.625	2661.3	20	4632486	AC=5;AF=0.625;AN=8;BaseQRankSum=-2.544;DP=89;ExcessHet=1.0474;FS=0;MLEAC=5;MLEAF=0.625;MQ=59.41;MQRankSum=-0.946;QD=29.26;ReadPosRankSum=-0.927;SOR=0.634	GT:AD:DP:GQ:PL	1/1:0,16:16:48:720,48,0	0/0:20,0:20:60:0,60,900	1/1:0,33:33:99:1482,99,0	0/1:8,12:20:99:477,0,300
upstream	BjuLA06G007020(dist=1125)	A06	4632509	4632509	A	T	0.625	2529.31	21	4632509	AC=5;AF=0.625;AN=8;BaseQRankSum=-1.494;DP=82;ExcessHet=1.0474;FS=0.954;MLEAC=5;MLEAF=0.625;MQ=59.36;MQRankSum=-0.896;QD=34.34;ReadPosRankSum=-1.162;SOR=0.957	GT:AD:DP:GQ:PL	1/1:0,16:16:48:720,48,0	0/0:15,0:15:45:0,45,675	1/1:0,30:30:90:1350,90,0	0/1:9,12:21:99:477,0,342
downstream	BjuLA06G007030(dist=895)	A06	4632509	4632509	A	T	0.625	2529.31	21	4632509	AC=5;AF=0.625;AN=8;BaseQRankSum=-1.494;DP=82;ExcessHet=1.0474;FS=0.954;MLEAC=5;MLEAF=0.625;MQ=59.36;MQRankSum=-0.896;QD=34.34;ReadPosRankSum=-1.162;SOR=0.957	GT:AD:DP:GQ:PL	1/1:0,16:16:48:720,48,0	0/0:15,0:15:45:0,45,675	1/1:0,30:30:90:1350,90,0	0/1:9,12:21:99:477,0,342
upstream	BjuLA06G007020(dist=1133)	A06	4632517	4632517	G	T	0.625	2532.31	20	4632517	AC=5;AF=0.625;AN=8;BaseQRankSum=0.924;DP=81;ExcessHet=1.0474;FS=4.812;MLEAC=5;MLEAF=0.625;MQ=59.36;MQRankSum=-0.877;QD=30.3;ReadPosRankSum=-1.027;SOR=1.132	GT:AD:DP:GQ:PL	1/1:0,16:16:48:720,48,0	0/0:14,0:14:42:0,42,630	1/1:0,31:31:93:1395,93,0	0/1:9,11:20:99:435,0,345
downstream	BjuLA06G007030(dist=887)	A06	4632517	4632517	G	T	0.625	2532.31	20	4632517	AC=5;AF=0.625;AN=8;BaseQRankSum=0.924;DP=81;ExcessHet=1.0474;FS=4.812;MLEAC=5;MLEAF=0.625;MQ=59.36;MQRankSum=-0.877;QD=30.3;ReadPosRankSum=-1.027;SOR=1.132	GT:AD:DP:GQ:PL	1/1:0,16:16:48:720,48,0	0/0:14,0:14:42:0,42,630	1/1:0,31:31:93:1395,93,0	0/1:9,11:20:99:435,0,345
upstream	BjuLA06G007020(dist=1139)	A06	4632523	4632523	T	A	0.625	2622.31	20	4632523	AC=5;AF=0.625;AN=8;BaseQRankSum=1.375;DP=83;ExcessHet=1.0474;FS=3.347;MLEAC=5;MLEAF=0.625;MQ=59.37;MQRankSum=-0.862;QD=32.74;ReadPosRankSum=-0.318;SOR=1.019	GT:AD:DP:GQ:PL	1/1:0,17:17:51:765,51,0	0/0:14,0:14:42:0,42,630	1/1:0,32:32:96:1440,96,0	0/1:9,11:20:99:435,0,345
downstream	BjuLA06G007030(dist=881)	A06	4632523	4632523	T	A	0.625	2622.31	20	4632523	AC=5;AF=0.625;AN=8;BaseQRankSum=1.375;DP=83;ExcessHet=1.0474;FS=3.347;MLEAC=5;MLEAF=0.625;MQ=59.37;MQRankSum=-0.862;QD=32.74;ReadPosRankSum=-0.318;SOR=1.019	GT:AD:DP:GQ:PL	1/1:0,17:17:51:765,51,0	0/0:14,0:14:42:0,42,630	1/1:0,32:32:96:1440,96,0	0/1:9,11:20:99:435,0,345
upstream	BjuLA06G007020(dist=1141)	A06	4632525	4632525	T	A	0.625	2580.31	19	4632525	AC=5;AF=0.625;AN=8;BaseQRankSum=0.709;DP=83;ExcessHet=1.0474;FS=3.261;MLEAC=5;MLEAF=0.625;MQ=59.37;MQRankSum=-0.889;QD=27.95;ReadPosRankSum=-0.492;SOR=1.123	GT:AD:DP:GQ:PL	1/1:0,18:18:54:810,54,0	0/0:15,0:15:45:0,45,675	1/1:0,31:31:93:1395,93,0	0/1:9,10:19:99:393,0,348
downstream	BjuLA06G007030(dist=879)	A06	4632525	4632525	T	A	0.625	2580.31	19	4632525	AC=5;AF=0.625;AN=8;BaseQRankSum=0.709;DP=83;ExcessHet=1.0474;FS=3.261;MLEAC=5;MLEAF=0.625;MQ=59.37;MQRankSum=-0.889;QD=27.95;ReadPosRankSum=-0.492;SOR=1.123	GT:AD:DP:GQ:PL	1/1:0,18:18:54:810,54,0	0/0:15,0:15:45:0,45,675	1/1:0,31:31:93:1395,93,0	0/1:9,10:19:99:393,0,348
upstream	BjuLA06G007020(dist=1152)	A06	4632536	4632538	ACC	A	0.625	2490.27	19	4632536	AC=5;AF=0.625;AN=8;BaseQRankSum=1.635;DP=83;ExcessHet=1.0474;FS=0.899;MLEAC=5;MLEAF=0.625;MQ=59.37;MQRankSum=-0.943;QD=30.75;ReadPosRankSum=0.635;SOR=0.871	GT:AD:DP:GQ:PL	1/1:0,18:18:54:810,54,0	0/0:17,0:17:51:0,51,765	1/1:0,29:29:87:1305,87,0	0/1:9,10:19:99:393,0,348
downstream	BjuLA06G007030(dist=866)	A06	4632536	4632538	ACC	A	0.625	2490.27	19	4632536	AC=5;AF=0.625;AN=8;BaseQRankSum=1.635;DP=83;ExcessHet=1.0474;FS=0.899;MLEAC=5;MLEAF=0.625;MQ=59.37;MQRankSum=-0.943;QD=30.75;ReadPosRankSum=0.635;SOR=0.871	GT:AD:DP:GQ:PL	1/1:0,18:18:54:810,54,0	0/0:17,0:17:51:0,51,765	1/1:0,29:29:87:1305,87,0	0/1:9,10:19:99:393,0,348
upstream	BjuLA06G007020(dist=1159)	A06	4632543	4632544	TA	T	0.625	2448.27	18	4632543	AC=5;AF=0.625;AN=8;BaseQRankSum=2.919;DP=82;ExcessHet=1.0474;FS=0;MLEAC=5;MLEAF=0.625;MQ=60;MQRankSum=0;QD=24.1;ReadPosRankSum=0.415;SOR=0.622	GT:AD:DP:GQ:PL	1/1:0,19:19:57:855,57,0	0/0:17,0:17:51:0,51,765	1/1:0,28:28:84:1260,84,0	0/1:9,9:18:99:351,0,351
downstream	BjuLA06G007030(dist=860)	A06	4632543	4632544	TA	T	0.625	2448.27	18	4632543	AC=5;AF=0.625;AN=8;BaseQRankSum=2.919;DP=82;ExcessHet=1.0474;FS=0;MLEAC=5;MLEAF=0.625;MQ=60;MQRankSum=0;QD=24.1;ReadPosRankSum=0.415;SOR=0.622	GT:AD:DP:GQ:PL	1/1:0,19:19:57:855,57,0	0/0:17,0:17:51:0,51,765	1/1:0,28:28:84:1260,84,0	0/1:9,9:18:99:351,0,351
upstream	BjuLA06G007020(dist=1162)	A06	4632546	4632546	A	C	0.625	2496.31	17	4632546	AC=5;AF=0.625;AN=8;BaseQRankSum=2.971;DP=81;ExcessHet=1.0474;FS=0.929;MLEAC=5;MLEAF=0.625;MQ=60;MQRankSum=0;QD=32.51;ReadPosRankSum=0.641;SOR=0.506	GT:AD:DP:GQ:PL	1/1:0,20:20:60:900,60,0	0/0:16,0:16:48:0,48,720	1/1:0,28:28:84:1260,84,0	0/1:8,9:17:99:354,0,309
downstream	BjuLA06G007030(dist=858)	A06	4632546	4632546	A	C	0.625	2496.31	17	4632546	AC=5;AF=0.625;AN=8;BaseQRankSum=2.971;DP=81;ExcessHet=1.0474;FS=0.929;MLEAC=5;MLEAF=0.625;MQ=60;MQRankSum=0;QD=32.51;ReadPosRankSum=0.641;SOR=0.506	GT:AD:DP:GQ:PL	1/1:0,20:20:60:900,60,0	0/0:16,0:16:48:0,48,720	1/1:0,28:28:84:1260,84,0	0/1:8,9:17:99:354,0,309
upstream	BjuLA06G007020(dist=1164)	A06	4632548	4632567	ATATATATATATGAACTGTG	A	0.625	2538.27	18	4632548	AC=5;AF=0.625;AN=8;BaseQRankSum=3.82;DP=84;ExcessHet=1.0474;FS=0;MLEAC=5;MLEAF=0.625;MQ=60;MQRankSum=0;QD=28.12;ReadPosRankSum=0.924;SOR=0.752	GT:AD:DP:GQ:PL	1/1:0,20:20:60:900,60,0	0/0:18,0:18:54:0,54,810	1/1:0,28:28:84:1260,84,0	0/1:8,10:18:99:396,0,306
downstream	BjuLA06G007030(dist=837)	A06	4632548	4632567	ATATATATATATGAACTGTG	A	0.625	2538.27	18	4632548	AC=5;AF=0.625;AN=8;BaseQRankSum=3.82;DP=84;ExcessHet=1.0474;FS=0;MLEAC=5;MLEAF=0.625;MQ=60;MQRankSum=0;QD=28.12;ReadPosRankSum=0.924;SOR=0.752	GT:AD:DP:GQ:PL	1/1:0,20:20:60:900,60,0	0/0:18,0:18:54:0,54,810	1/1:0,28:28:84:1260,84,0	0/1:8,10:18:99:396,0,306
upstream	BjuLA06G007020(dist=1197)	A06	4632581	4632581	A	T	0.625	2302.31	15	4632581	AC=5;AF=0.625;AN=8;BaseQRankSum=-1.283;DP=75;ExcessHet=1.0474;FS=0;MLEAC=5;MLEAF=0.625;MQ=60;MQRankSum=0;QD=31.19;ReadPosRankSum=1.457;SOR=0.637	GT:AD:DP:GQ:PL	1/1:0,18:18:54:810,54,0	0/0:16,0:16:48:0,48,716	1/1:0,26:26:78:1170,78,0	0/1:6,9:15:99:340,0,225
downstream	BjuLA06G007030(dist=823)	A06	4632581	4632581	A	T	0.625	2302.31	15	4632581	AC=5;AF=0.625;AN=8;BaseQRankSum=-1.283;DP=75;ExcessHet=1.0474;FS=0;MLEAC=5;MLEAF=0.625;MQ=60;MQRankSum=0;QD=31.19;ReadPosRankSum=1.457;SOR=0.637	GT:AD:DP:GQ:PL	1/1:0,18:18:54:810,54,0	0/0:16,0:16:48:0,48,716	1/1:0,26:26:78:1170,78,0	0/1:6,9:15:99:340,0,225
upstream	BjuLA06G007020(dist=1209)	A06	4632593	4632593	G	A	0.625	2484.31	14	4632593	AC=5;AF=0.625;AN=8;BaseQRankSum=-0.814;DP=86;ExcessHet=1.0474;FS=0.938;MLEAC=5;MLEAF=0.625;MQ=60;MQRankSum=0;QD=32.81;ReadPosRankSum=1.188;SOR=0.769	GT:AD:DP:GQ:PL	1/1:0,21:21:64:921,64,0	0/0:18,0:18:54:0,54,799	1/1:0,28:28:84:1238,84,0	0/1:5,9:14:99:343,0,183
downstream	BjuLA06G007030(dist=811)	A06	4632593	4632593	G	A	0.625	2484.31	14	4632593	AC=5;AF=0.625;AN=8;BaseQRankSum=-0.814;DP=86;ExcessHet=1.0474;FS=0.938;MLEAC=5;MLEAF=0.625;MQ=60;MQRankSum=0;QD=32.81;ReadPosRankSum=1.188;SOR=0.769	GT:AD:DP:GQ:PL	1/1:0,21:21:64:921,64,0	0/0:18,0:18:54:0,54,799	1/1:0,28:28:84:1238,84,0	0/1:5,9:14:99:343,0,183
upstream	BjuLA06G007020(dist=1273)	A06	4632657	4632657	A	T	0.625	2417.31	16	4632657	AC=5;AF=0.625;AN=8;BaseQRankSum=-1.317;DP=99;ExcessHet=1.0474;FS=1.783;MLEAC=5;MLEAF=0.625;MQ=60;MQRankSum=0;QD=32.23;ReadPosRankSum=0.523;SOR=0.479	GT:AD:DP:GQ:PL	1/1:0,31:31:93:1159,93,0	0/0:23,0:23:69:0,69,888	1/1:0,28:28:84:1083,84,0	0/1:9,7:16:99:193,0,328
downstream	BjuLA06G007030(dist=747)	A06	4632657	4632657	A	T	0.625	2417.31	16	4632657	AC=5;AF=0.625;AN=8;BaseQRankSum=-1.317;DP=99;ExcessHet=1.0474;FS=1.783;MLEAC=5;MLEAF=0.625;MQ=60;MQRankSum=0;QD=32.23;ReadPosRankSum=0.523;SOR=0.479	GT:AD:DP:GQ:PL	1/1:0,31:31:93:1159,93,0	0/0:23,0:23:69:0,69,888	1/1:0,28:28:84:1083,84,0	0/1:9,7:16:99:193,0,328
upstream	BjuLA06G007020(dist=1306)	A06	4632690	4632692	ATT	A	0.625	2036.27	18	4632690	AC=5;AF=0.625;AN=8;BaseQRankSum=1.332;DP=93;ExcessHet=1.0474;FS=4.758;MLEAC=5;MLEAF=0.625;MQ=60;MQRankSum=0;QD=31.33;ReadPosRankSum=0.426;SOR=0.307	GT:AD:DP:GQ:PL	1/1:0,27:27:81:996,81,0	0/0:18,0:18:54:0,54,690	1/1:0,20:20:60:770,60,0	0/1:9,9:18:99:288,0,291
downstream	BjuLA06G007030(dist=712)	A06	4632690	4632692	ATT	A	0.625	2036.27	18	4632690	AC=5;AF=0.625;AN=8;BaseQRankSum=1.332;DP=93;ExcessHet=1.0474;FS=4.758;MLEAC=5;MLEAF=0.625;MQ=60;MQRankSum=0;QD=31.33;ReadPosRankSum=0.426;SOR=0.307	GT:AD:DP:GQ:PL	1/1:0,27:27:81:996,81,0	0/0:18,0:18:54:0,54,690	1/1:0,20:20:60:770,60,0	0/1:9,9:18:99:288,0,291
upstream	BjuLA06G007020(dist=1398)	A06	4632782	4632782	T	C	0.625	3150.3	19	4632782	AC=5;AF=0.625;AN=8;BaseQRankSum=0.256;DP=107;ExcessHet=1.0474;FS=1.733;MLEAC=5;MLEAF=0.625;MQ=60;MQRankSum=0;QD=29.88;ReadPosRankSum=0.212;SOR=0.918	GT:AD:DP:GQ:PL	1/1:0,35:35:99:1541,105,0	0/0:20,0:20:60:0,60,873	1/1:1,30:31:48:1299,48,0	0/1:10,9:19:99:328,0,387
downstream	BjuLA06G007030(dist=622)	A06	4632782	4632782	T	C	0.625	3150.3	19	4632782	AC=5;AF=0.625;AN=8;BaseQRankSum=0.256;DP=107;ExcessHet=1.0474;FS=1.733;MLEAC=5;MLEAF=0.625;MQ=60;MQRankSum=0;QD=29.88;ReadPosRankSum=0.212;SOR=0.918	GT:AD:DP:GQ:PL	1/1:0,35:35:99:1541,105,0	0/0:20,0:20:60:0,60,873	1/1:1,30:31:48:1299,48,0	0/1:10,9:19:99:328,0,387
upstream	BjuLA06G007020(dist=1407)	A06	4632791	4632791	T	C	0.625	3267.31	20	4632791	AC=5;AF=0.625;AN=8;BaseQRankSum=-0.012;DP=109;ExcessHet=1.0474;FS=4.034;MLEAC=5;MLEAF=0.625;MQ=60;MQRankSum=0;QD=33.21;ReadPosRankSum=-0.304;SOR=1.04	GT:AD:DP:GQ:PL	1/1:0,34:34:99:1506,102,0	0/0:20,0:20:60:0,60,863	1/1:1,33:34:57:1413,57,0	0/1:10,10:20:99:366,0,387
downstream	BjuLA06G007030(dist=613)	A06	4632791	4632791	T	C	0.625	3267.31	20	4632791	AC=5;AF=0.625;AN=8;BaseQRankSum=-0.012;DP=109;ExcessHet=1.0474;FS=4.034;MLEAC=5;MLEAF=0.625;MQ=60;MQRankSum=0;QD=33.21;ReadPosRankSum=-0.304;SOR=1.04	GT:AD:DP:GQ:PL	1/1:0,34:34:99:1506,102,0	0/0:20,0:20:60:0,60,863	1/1:1,33:34:57:1413,57,0	0/1:10,10:20:99:366,0,387
upstream	BjuLA06G007020(dist=1443)	A06	4632827	4632827	G	GAA	0.625	2937.27	16	4632827	AC=5;AF=0.625;AN=8;BaseQRankSum=-1.709;DP=107;ExcessHet=1.0474;FS=0;MLEAC=5;MLEAF=0.625;MQ=60;MQRankSum=0;QD=32.41;ReadPosRankSum=-0.697;SOR=0.781	GT:AD:DP:GQ:PL	1/1:0,35:35:99:1425,105,0	0/0:16,0:16:48:0,48,669	1/1:1,31:32:54:1245,54,0	0/1:8,8:16:99:285,0,287
downstream	BjuLA06G007030(dist=577)	A06	4632827	4632827	G	GAA	0.625	2937.27	16	4632827	AC=5;AF=0.625;AN=8;BaseQRankSum=-1.709;DP=107;ExcessHet=1.0474;FS=0;MLEAC=5;MLEAF=0.625;MQ=60;MQRankSum=0;QD=32.41;ReadPosRankSum=-0.697;SOR=0.781	GT:AD:DP:GQ:PL	1/1:0,35:35:99:1425,105,0	0/0:16,0:16:48:0,48,669	1/1:1,31:32:54:1245,54,0	0/1:8,8:16:99:285,0,287
upstream	BjuLA06G007020(dist=1617)	A06	4633001	4633001	C	A	0.625	2851.28	22	4633001	AC=5;AF=0.625;AN=8;BaseQRankSum=0.337;DP=121;ExcessHet=1.0474;FS=6.057;MLEAC=5;MLEAF=0.625;MQ=60;MQRankSum=0;QD=30.66;ReadPosRankSum=-0.68;SOR=0.745	GT:AD:DP:GQ:PL	1/1:0,35:35:99:1360,105,0	0/0:24,0:24:72:0,72,902	1/1:2,34:36:25:1234,25,0	0/1:13,9:22:99:275,0,431
downstream	BjuLA06G007030(dist=403)	A06	4633001	4633001	C	A	0.625	2851.28	22	4633001	AC=5;AF=0.625;AN=8;BaseQRankSum=0.337;DP=121;ExcessHet=1.0474;FS=6.057;MLEAC=5;MLEAF=0.625;MQ=60;MQRankSum=0;QD=30.66;ReadPosRankSum=-0.68;SOR=0.745	GT:AD:DP:GQ:PL	1/1:0,35:35:99:1360,105,0	0/0:24,0:24:72:0,72,902	1/1:2,34:36:25:1234,25,0	0/1:13,9:22:99:275,0,431
upstream	BjuLA06G007020(dist=1710)	A06	4633094	4633094	C	T	0.625	2402.27	21	4633094	AC=5;AF=0.625;AN=8;BaseQRankSum=0.224;DP=100;ExcessHet=1.0474;FS=0.759;MLEAC=5;MLEAF=0.625;MQ=60;MQRankSum=0;QD=34.82;ReadPosRankSum=0.292;SOR=0.594	GT:AD:DP:GQ:PL	1/1:0,25:25:75:1119,75,0	0/0:30,0:30:90:0,90,1287	1/1:1,22:23:24:938,24,0	0/1:11,10:21:99:363,0,425
downstream	BjuLA06G007030(dist=310)	A06	4633094	4633094	C	T	0.625	2402.27	21	4633094	AC=5;AF=0.625;AN=8;BaseQRankSum=0.224;DP=100;ExcessHet=1.0474;FS=0.759;MLEAC=5;MLEAF=0.625;MQ=60;MQRankSum=0;QD=34.82;ReadPosRankSum=0.292;SOR=0.594	GT:AD:DP:GQ:PL	1/1:0,25:25:75:1119,75,0	0/0:30,0:30:90:0,90,1287	1/1:1,22:23:24:938,24,0	0/1:11,10:21:99:363,0,425
upstream	BjuLA06G007020(dist=1725)	A06	4633109	4633110	TC	T	0.625	1447.79	20	4633109	AC=5;AF=0.625;AN=8;BaseQRankSum=0.628;DP=92;ExcessHet=1.0474;FS=5.655;MLEAC=5;MLEAF=0.625;MQ=60;MQRankSum=0;QD=21.61;ReadPosRankSum=0.568;SOR=0.313	GT:AD:DP:GQ:PL	1/1:0,24:24:72:1077,72,0	0/0:25,0:25:75:0,75,1098	1/1:1,22:23:24:884,24,0	0/1:10,10:20:99:390,0,390
downstream	BjuLA06G007030(dist=294)	A06	4633109	4633110	TC	T	0.625	1447.79	20	4633109	AC=5;AF=0.625;AN=8;BaseQRankSum=0.628;DP=92;ExcessHet=1.0474;FS=5.655;MLEAC=5;MLEAF=0.625;MQ=60;MQRankSum=0;QD=21.61;ReadPosRankSum=0.568;SOR=0.313	GT:AD:DP:GQ:PL	1/1:0,24:24:72:1077,72,0	0/0:25,0:25:75:0,75,1098	1/1:1,22:23:24:884,24,0	0/1:10,10:20:99:390,0,390
upstream	BjuLA06G007020(dist=1743)	A06	4633127	4633127	T	TTAC	0.625	2446.23	24	4633127	AC=5;AF=0.625;AN=8;BaseQRankSum=1.91;DP=94;ExcessHet=1.0474;FS=6.927;MLEAC=5;MLEAF=0.625;MQ=60;MQRankSum=0;QD=34.45;ReadPosRankSum=0.728;SOR=0.289	GT:AD:DP:GQ:PL	1/1:0,24:24:72:1077,72,0	0/0:22,0:22:66:0,66,983	1/1:1,22:23:24:919,24,0	0/1:12,12:24:99:468,0,468
downstream	BjuLA06G007030(dist=277)	A06	4633127	4633127	T	TTAC	0.625	2446.23	24	4633127	AC=5;AF=0.625;AN=8;BaseQRankSum=1.91;DP=94;ExcessHet=1.0474;FS=6.927;MLEAC=5;MLEAF=0.625;MQ=60;MQRankSum=0;QD=34.45;ReadPosRankSum=0.728;SOR=0.289	GT:AD:DP:GQ:PL	1/1:0,24:24:72:1077,72,0	0/0:22,0:22:66:0,66,983	1/1:1,22:23:24:919,24,0	0/1:12,12:24:99:468,0,468
upstream	BjuLA06G007020(dist=1797)	A06	4633181	4633181	G	A	0.625	2611.93	29	4633181	AC=5;AF=0.625;AN=8;BaseQRankSum=1.176;DP=106;ExcessHet=1.0474;FS=8.935;MLEAC=4;MLEAF=0.5;MQ=60;MQRankSum=0;QD=30.73;ReadPosRankSum=-0.01;SOR=0.227	GT:AD:DP:GQ:PL	1/1:1,27:28:42:1040,42,0	0/0:20,0:20:60:0,60,755	1/1:2,26:28:1:995,1,0	0/1:12,17:29:99:592,0,410
downstream	BjuLA06G007030(dist=223)	A06	4633181	4633181	G	A	0.625	2611.93	29	4633181	AC=5;AF=0.625;AN=8;BaseQRankSum=1.176;DP=106;ExcessHet=1.0474;FS=8.935;MLEAC=4;MLEAF=0.5;MQ=60;MQRankSum=0;QD=30.73;ReadPosRankSum=-0.01;SOR=0.227	GT:AD:DP:GQ:PL	1/1:1,27:28:42:1040,42,0	0/0:20,0:20:60:0,60,755	1/1:2,26:28:1:995,1,0	0/1:12,17:29:99:592,0,410
upstream	BjuLA06G007020(dist=1855)	A06	4633239	4633239	A	T	0.625	3203.58	27	4633239	AC=5;AF=0.625;AN=8;BaseQRankSum=-1.548;DP=122;ExcessHet=1.0474;FS=0.718;MLEAC=4;MLEAF=0.5;MQ=60;MQRankSum=0;QD=26.37;ReadPosRankSum=-0.683;SOR=0.61	GT:AD:DP:GQ:PL	1/1:0,31:31:93:1374,93,0	0/0:29,0:29:87:0,87,1305	1/1:2,30:32:6:1229,6,0	0/1:11,16:27:99:618,0,403
downstream	BjuLA06G007030(dist=165)	A06	4633239	4633239	A	T	0.625	3203.58	27	4633239	AC=5;AF=0.625;AN=8;BaseQRankSum=-1.548;DP=122;ExcessHet=1.0474;FS=0.718;MLEAC=4;MLEAF=0.5;MQ=60;MQRankSum=0;QD=26.37;ReadPosRankSum=-0.683;SOR=0.61	GT:AD:DP:GQ:PL	1/1:0,31:31:93:1374,93,0	0/0:29,0:29:87:0,87,1305	1/1:2,30:32:6:1229,6,0	0/1:11,16:27:99:618,0,403
upstream	BjuLA06G007020(dist=1866)	A06	4633250	4633250	A	T	0.625	3372.12	25	4633250	AC=5;AF=0.625;AN=8;BaseQRankSum=-1.004;DP=123;ExcessHet=1.0474;FS=1.544;MLEAC=5;MLEAF=0.625;MQ=60;MQRankSum=0;QD=28.45;ReadPosRankSum=-1.409;SOR=0.517	GT:AD:DP:GQ:PL	1/1:0,31:31:93:1395,93,0	0/0:30,0:30:90:0,90,1350	1/1:2,33:35:15:1395,15,0	0/1:10,15:25:99:600,0,375
downstream	BjuLA06G007030(dist=154)	A06	4633250	4633250	A	T	0.625	3372.12	25	4633250	AC=5;AF=0.625;AN=8;BaseQRankSum=-1.004;DP=123;ExcessHet=1.0474;FS=1.544;MLEAC=5;MLEAF=0.625;MQ=60;MQRankSum=0;QD=28.45;ReadPosRankSum=-1.409;SOR=0.517	GT:AD:DP:GQ:PL	1/1:0,31:31:93:1395,93,0	0/0:30,0:30:90:0,90,1350	1/1:2,33:35:15:1395,15,0	0/1:10,15:25:99:600,0,375
upstream	BjuLA06G007020(dist=1876)	A06	4633260	4633260	T	C	0.625	3504.27	26	4633260	AC=5;AF=0.625;AN=8;BaseQRankSum=-0.361;DP=130;ExcessHet=1.0474;FS=3.348;MLEAC=5;MLEAF=0.625;MQ=60;MQRankSum=0;QD=29.94;ReadPosRankSum=-1.299;SOR=0.452	GT:AD:DP:GQ:PL	1/1:0,31:31:93:1395,93,0	0/0:33,0:33:99:0,99,1485	1/1:2,36:38:24:1530,24,0	0/1:11,15:26:99:597,0,417
downstream	BjuLA06G007030(dist=144)	A06	4633260	4633260	T	C	0.625	3504.27	26	4633260	AC=5;AF=0.625;AN=8;BaseQRankSum=-0.361;DP=130;ExcessHet=1.0474;FS=3.348;MLEAC=5;MLEAF=0.625;MQ=60;MQRankSum=0;QD=29.94;ReadPosRankSum=-1.299;SOR=0.452	GT:AD:DP:GQ:PL	1/1:0,31:31:93:1395,93,0	0/0:33,0:33:99:0,99,1485	1/1:2,36:38:24:1530,24,0	0/1:11,15:26:99:597,0,417
UTR3	BjuLA06G007030(BjuLA06G007030.1:c.*259A>G)	A06	4633492	4633492	T	C	0.625	2182.28	26	4633492	AC=5;AF=0.625;AN=8;BaseQRankSum=-1.992;DP=112;ExcessHet=1.0474;FS=0;MLEAC=4;MLEAF=0.5;MQ=60;MQRankSum=0;QD=27.62;ReadPosRankSum=-0.514;SOR=0.685	GT:AD:DP:GQ:PL	1/1:0,24:24:72:944,72,0	0/0:32,0:32:96:0,96,1265	1/1:2,27:29:4:908,4,0	0/1:15,11:26:99:347,0,548
UTR3	BjuLA06G007030(BjuLA06G007030.1:c.*99_*98delinsT)	A06	4633652	4633653	AT	A	0.625	1524.26	16	4633652	AC=5;AF=0.625;AN=8;BaseQRankSum=-1.307;DP=93;ExcessHet=1.0474;FS=4.249;MLEAC=5;MLEAF=0.625;MQ=60;MQRankSum=0;QD=25.4;ReadPosRankSum=-0.808;SOR=1.201	GT:AD:DP:GQ:PL	1/1:0,22:22:66:699,66,0	0/0:25,0:25:75:0,75,795	1/1:1,21:22:34:636,34,0	0/1:8,8:16:99:207,0,205
UTR3	BjuLA06G007030(BjuLA06G007030.1:c.*23C>T)	A06	4633728	4633728	G	A	0.625	2452.03	20	4633728	AC=5;AF=0.625;AN=8;BaseQRankSum=-0.204;DP=109;ExcessHet=1.0474;FS=9.712;MLEAC=5;MLEAF=0.625;MQ=60;MQRankSum=0;QD=31.84;ReadPosRankSum=-0.522;SOR=1.229	GT:AD:DP:GQ:PL	1/1:0,25:25:75:1002,75,0	0/0:30,0:30:90:0,90,1172	1/1:2,30:32:12:1065,12,0	0/1:8,12:20:99:403,0,274
exonic	BjuLA06G007030	A06	4633805	4633805	A	G	0.625	2622.76	21	4633805	AC=5;AF=0.625;AN=8;BaseQRankSum=-0.918;DP=109;ExcessHet=1.0474;FS=0.723;MLEAC=4;MLEAF=0.5;MQ=60;MQRankSum=0;QD=25.46;ReadPosRankSum=0.265;SOR=0.601	GT:AD:DP:GQ:PL	1/1:0,21:21:63:945,63,0	0/0:35,0:35:99:0,105,1575	1/1:2,29:31:3:1206,3,0	0/1:8,13:21:99:488,0,297
exonic	BjuLA06G007030	A06	4633844	4633844	C	T	0.625	2376.93	21	4633844	AC=5;AF=0.625;AN=8;BaseQRankSum=-1.387;DP=107;ExcessHet=1.0474;FS=9.398;MLEAC=4;MLEAF=0.5;MQ=60;MQRankSum=0;QD=33.48;ReadPosRankSum=0.907;SOR=1.569	GT:AD:DP:GQ:PL	1/1:0,21:21:63:942,63,0	0/0:36,0:36:99:0,108,1573	1/1:2,27:29:1:1108,1,0	0/1:12,9:21:99:342,0,477
exonic	BjuLA06G007030	A06	4633916	4633916	T	C	0.625	2176.28	19	4633916	AC=5;AF=0.625;AN=8;BaseQRankSum=-2.739;DP=109;ExcessHet=1.0474;FS=0;MLEAC=5;MLEAF=0.625;MQ=60;MQRankSum=0;QD=28.64;ReadPosRankSum=-1.574;SOR=0.76	GT:AD:DP:GQ:PL	1/1:0,21:21:63:809,63,0	0/0:32,0:32:96:0,96,1286	1/1:2,34:36:25:1142,25,0	0/1:11,8:19:99:243,0,402
exonic	BjuLA06G007030	A06	4633950	4633950	C	T	0.625	2271.17	19	4633950	AC=5;AF=0.625;AN=8;BaseQRankSum=-2.617;DP=114;ExcessHet=1.0474;FS=0.729;MLEAC=5;MLEAF=0.625;MQ=60;MQRankSum=0;QD=28.39;ReadPosRankSum=0.888;SOR=0.846	GT:AD:DP:GQ:PL	1/1:0,25:25:75:928,75,0	0/0:30,0:30:90:0,90,1246	1/1:3,33:36:17:1150,17,0	0/1:12,7:19:99:211,0,432
exonic	BjuLA06G007030	A06	4633994	4633994	T	C	0.625	2664.3	27	4633994	AC=5;AF=0.625;AN=8;BaseQRankSum=-0.975;DP=128;ExcessHet=1.0474;FS=3.331;MLEAC=5;MLEAF=0.625;MQ=60;MQRankSum=0;QD=29.28;ReadPosRankSum=0.938;SOR=0.745	GT:AD:DP:GQ:PL	1/1:0,29:29:87:1096,87,0	0/0:33,0:33:99:0,99,1321	1/1:2,33:35:56:1258,56,0	0/1:15,12:27:99:328,0,499
intronic	BjuLA06G007030	A06	4634069	4634069	C	T	0.625	2624.3	28	4634069	AC=5;AF=0.625;AN=8;BaseQRankSum=0.985;DP=126;ExcessHet=1.0474;FS=0;MLEAC=5;MLEAF=0.625;MQ=60;MQRankSum=0;QD=30.52;ReadPosRankSum=-0.56;SOR=0.752	GT:AD:DP:GQ:PL	1/1:0,28:28:84:1170,84,0	0/0:38,0:38:99:0,114,1583	1/1:1,29:30:48:1097,48,0	0/1:17,11:28:99:375,0,524
intronic	BjuLA06G007030	A06	4634134	4634134	G	T	0.625	3223.31	30	4634134	AC=5;AF=0.625;AN=8;BaseQRankSum=0.599;DP=134;ExcessHet=1.0474;FS=6.694;MLEAC=5;MLEAF=0.625;MQ=60;MQRankSum=0;QD=34.66;ReadPosRankSum=1.012;SOR=1.27	GT:AD:DP:GQ:PL	1/1:0,36:36:99:1612,108,0	0/0:39,0:39:99:0,117,1725	1/1:0,27:27:81:1179,81,0	0/1:18,12:30:99:450,0,720
intronic	BjuLA06G007030	A06	4634136	4634136	T	G	0.625	3223.31	30	4634136	AC=5;AF=0.625;AN=8;BaseQRankSum=-1.078;DP=133;ExcessHet=1.0474;FS=6.694;MLEAC=5;MLEAF=0.625;MQ=60;MQRankSum=0;QD=34.66;ReadPosRankSum=1.223;SOR=1.27	GT:AD:DP:GQ:PL	1/1:0,36:36:99:1612,108,0	0/0:39,0:39:99:0,117,1725	1/1:0,27:27:81:1179,81,0	0/1:18,12:30:99:450,0,720
intronic	BjuLA06G007030	A06	4634344	4634344	A	C	0.625	3083.31	29	4634344	AC=5;AF=0.625;AN=8;BaseQRankSum=-0.495;DP=135;ExcessHet=1.0474;FS=8.196;MLEAC=5;MLEAF=0.625;MQ=60;MQRankSum=0;QD=32.12;ReadPosRankSum=1;SOR=0.3	GT:AD:DP:GQ:PL	1/1:0,38:38:99:1551,114,0	0/0:37,0:37:99:0,111,1472	1/1:0,29:29:87:1128,87,0	0/1:16,13:29:99:422,0,581
intronic	BjuLA06G007030	A06	4634384	4634388	CATGG	C	0.625	3098.27	23	4634384	AC=5;AF=0.625;AN=8;BaseQRankSum=-1.773;DP=118;ExcessHet=1.0474;FS=1.717;MLEAC=5;MLEAF=0.625;MQ=60;MQRankSum=0;QD=29.44;ReadPosRankSum=1.811;SOR=0.516	GT:AD:DP:GQ:PL	1/1:0,29:29:88:1295,88,0	0/0:25,0:25:75:0,75,1121	1/1:0,29:29:87:1305,87,0	0/1:10,13:23:99:516,0,381
intronic	BjuLA06G007030	A06	4634433	4634433	G	A	0.625	2912.3	31	4634433	AC=5;AF=0.625;AN=8;BaseQRankSum=-1.016;DP=123;ExcessHet=1.0474;FS=4.798;MLEAC=5;MLEAF=0.625;MQ=60;MQRankSum=0;QD=30.02;ReadPosRankSum=0.338;SOR=1.153	GT:AD:DP:GQ:PL	1/1:0,34:34:99:1203,102,0	0/0:24,0:24:72:0,72,940	1/1:1,31:32:54:1178,54,0	0/1:14,17:31:99:549,0,434
intronic	BjuLA06G007030	A06	4634635	4634635	C	T	0.625	2478.58	17	4634635	AC=5;AF=0.625;AN=8;BaseQRankSum=1.187;DP=105;ExcessHet=1.0474;FS=0;MLEAC=4;MLEAF=0.5;MQ=53.75;MQRankSum=-7.418;QD=33.95;ReadPosRankSum=-2.322;SOR=0.751	GT:AD:DP:GQ:PL	1/1:0,24:24:72:1070,72,0	0/0:30,0:30:90:0,90,1330	1/1:2,30:32:6:1252,6,0	0/1:12,5:17:99:174,0,489
intronic	BjuLA06G007030	A06	4634637	4634637	T	C	0.625	2478.58	17	4634637	AC=5;AF=0.625;AN=8;BaseQRankSum=1.228;DP=105;ExcessHet=1.0474;FS=0;MLEAC=4;MLEAF=0.5;MQ=53.81;MQRankSum=-7.418;QD=33.95;ReadPosRankSum=-2.055;SOR=0.751	GT:AD:DP:GQ:PL	1/1:0,24:24:72:1070,72,0	0/0:30,0:30:90:0,90,1330	1/1:2,30:32:6:1252,6,0	0/1:12,5:17:99:174,0,489
exonic	BjuLA06G007030	A06	4634686	4634686	T	G	0.625	2392.03	19	4634686	AC=5;AF=0.625;AN=8;BaseQRankSum=-1.599;DP=109;ExcessHet=1.0474;FS=1.597;MLEAC=5;MLEAF=0.625;MQ=56.86;MQRankSum=-4.713;QD=29.9;ReadPosRankSum=0.481;SOR=0.544	GT:AD:DP:GQ:PL	1/1:0,27:27:81:979,81,0	0/0:28,0:28:84:0,84,1227	1/1:2,32:34:12:1154,12,0	0/1:11,8:19:99:277,0,438
exonic	BjuLA06G007030	A06	4634700	4634700	A	G	0.625	2850.76	21	4634700	AC=5;AF=0.625;AN=8;BaseQRankSum=0.284;DP=108;ExcessHet=1.0474;FS=5.011;MLEAC=4;MLEAF=0.5;MQ=57.1;MQRankSum=-4.515;QD=34.77;ReadPosRankSum=1.204;SOR=0.368	GT:AD:DP:GQ:PL	1/1:0,30:30:90:1330,90,0	0/0:26,0:26:78:0,78,1150	1/1:2,29:31:3:1195,3,0	0/1:12,9:21:99:342,0,477
exonic	BjuLA06G007030	A06	4634703	4634703	A	C	0.625	2850.76	21	4634703	AC=5;AF=0.625;AN=8;BaseQRankSum=-0.598;DP=107;ExcessHet=1.0474;FS=5.202;MLEAC=4;MLEAF=0.5;MQ=57.07;MQRankSum=-4.463;QD=34.77;ReadPosRankSum=1.036;SOR=0.324	GT:AD:DP:GQ:PL	1/1:0,30:30:90:1330,90,0	0/0:25,0:25:75:0,75,1125	1/1:2,29:31:3:1195,3,0	0/1:12,9:21:99:342,0,477
exonic	BjuLA06G007030	A06	4634738	4634738	C	T	0.625	2880.31	24	4634738	AC=5;AF=0.625;AN=8;BaseQRankSum=0.181;DP=110;ExcessHet=1.0474;FS=3.772;MLEAC=5;MLEAF=0.625;MQ=58.17;MQRankSum=-3.545;QD=35.78;ReadPosRankSum=1.215;SOR=0.395	GT:AD:DP:GQ:PL	1/1:0,28:28:84:1260,84,0	0/0:27,0:27:81:0,81,1215	1/1:0,29:29:87:1305,87,0	0/1:15,9:24:99:333,0,593
exonic	BjuLA06G007030	A06	4634739	4634739	G	A	0.625	2880.31	24	4634739	AC=5;AF=0.625;AN=8;BaseQRankSum=0.477;DP=111;ExcessHet=1.0474;FS=3.772;MLEAC=5;MLEAF=0.625;MQ=58.19;MQRankSum=-3.545;QD=34.24;ReadPosRankSum=1.211;SOR=0.395	GT:AD:DP:GQ:PL	1/1:0,28:28:84:1260,84,0	0/0:27,0:27:81:0,81,1215	1/1:0,29:29:87:1305,87,0	0/1:15,9:24:99:333,0,593
exonic	BjuLA06G007030	A06	4634752	4634752	T	A	0.625	2420.31	24	4634752	AC=5;AF=0.625;AN=8;BaseQRankSum=-0.497;DP=114;ExcessHet=1.0474;FS=0.737;MLEAC=5;MLEAF=0.625;MQ=58.61;MQRankSum=-3.082;QD=29.52;ReadPosRankSum=0.507;SOR=0.58	GT:AD:DP:GQ:PL	1/1:0,26:26:78:1006,78,0	0/0:29,0:29:87:0,87,1237	1/1:1,31:32:58:1086,58,0	0/1:14,10:24:99:346,0,432
exonic	BjuLA06G007030	A06	4634787	4634787	A	T	0.625	2592.3	26	4634787	AC=5;AF=0.625;AN=8;BaseQRankSum=-1.563;DP=113;ExcessHet=1.0474;FS=3.545;MLEAC=5;MLEAF=0.625;MQ=59.31;MQRankSum=-2.895;QD=33.23;ReadPosRankSum=-1.692;SOR=0.78	GT:AD:DP:GQ:PL	1/1:0,26:26:78:1167,78,0	0/0:32,0:32:96:0,96,1430	1/1:1,25:26:33:1050,33,0	0/1:15,11:26:99:393,0,597
exonic	BjuLA06G007030	A06	4634796	4634796	G	C	0.625	2528.3	25	4634796	AC=5;AF=0.625;AN=8;BaseQRankSum=-0.526;DP=110;ExcessHet=1.0474;FS=5.997;MLEAC=5;MLEAF=0.625;MQ=59.07;MQRankSum=-3.291;QD=33.27;ReadPosRankSum=-1.36;SOR=0.857	GT:AD:DP:GQ:PL	1/1:0,25:25:75:1125,75,0	0/0:33,0:33:99:0,99,1472	1/1:1,25:26:33:1067,33,0	0/1:15,10:25:99:354,0,600
exonic	BjuLA06G007030	A06	4634844	4634844	C	A	0.625	2112.3	26	4634844	AC=5;AF=0.625;AN=8;BaseQRankSum=0.59;DP=112;ExcessHet=1.0474;FS=9.043;MLEAC=5;MLEAF=0.625;MQ=57.29;MQRankSum=-4.72;QD=27.79;ReadPosRankSum=0.723;SOR=0.655	GT:AD:DP:GQ:PL	1/1:0,20:20:60:789,60,0	0/0:33,0:33:99:0,99,1305	1/1:1,29:30:48:1058,48,0	0/1:17,9:26:99:283,0,563
exonic	BjuLA06G007030	A06	4634913	4634913	T	C	0.625	2365.3	25	4634913	AC=5;AF=0.625;AN=8;BaseQRankSum=1.47;DP=104;ExcessHet=1.0474;FS=5.075;MLEAC=5;MLEAF=0.625;MQ=56.92;MQRankSum=-4.584;QD=33.31;ReadPosRankSum=-0.042;SOR=0.353	GT:AD:DP:GQ:PL	1/1:0,19:19:57:850,57,0	0/0:28,0:28:84:0,84,1207	1/1:1,26:27:36:1113,36,0	0/1:14,11:25:99:420,0,555
downstream	BjuLA06G007040(dist=1971)	A06	4634913	4634913	T	C	0.625	2365.3	25	4634913	AC=5;AF=0.625;AN=8;BaseQRankSum=1.47;DP=104;ExcessHet=1.0474;FS=5.075;MLEAC=5;MLEAF=0.625;MQ=56.92;MQRankSum=-4.584;QD=33.31;ReadPosRankSum=-0.042;SOR=0.353	GT:AD:DP:GQ:PL	1/1:0,19:19:57:850,57,0	0/0:28,0:28:84:0,84,1207	1/1:1,26:27:36:1113,36,0	0/1:14,11:25:99:420,0,555
exonic	BjuLA06G007030	A06	4634916	4634916	C	T	0.625	2362.3	26	4634916	AC=5;AF=0.625;AN=8;BaseQRankSum=0.813;DP=105;ExcessHet=1.0474;FS=3.789;MLEAC=5;MLEAF=0.625;MQ=56.95;MQRankSum=-4.632;QD=32.81;ReadPosRankSum=-0.104;SOR=0.388	GT:AD:DP:GQ:PL	1/1:0,19:19:57:850,57,0	0/0:28,0:28:84:0,84,1206	1/1:1,26:27:36:1113,36,0	0/1:15,11:26:99:417,0,588
downstream	BjuLA06G007040(dist=1968)	A06	4634916	4634916	C	T	0.625	2362.3	26	4634916	AC=5;AF=0.625;AN=8;BaseQRankSum=0.813;DP=105;ExcessHet=1.0474;FS=3.789;MLEAC=5;MLEAF=0.625;MQ=56.95;MQRankSum=-4.632;QD=32.81;ReadPosRankSum=-0.104;SOR=0.388	GT:AD:DP:GQ:PL	1/1:0,19:19:57:850,57,0	0/0:28,0:28:84:0,84,1206	1/1:1,26:27:36:1113,36,0	0/1:15,11:26:99:417,0,588
intronic	BjuLA06G007030	A06	4634982	4634982	C	T	0.625	1171.24	23	4634982	AC=5;AF=0.625;AN=8;BaseQRankSum=-1.918;DP=93;ExcessHet=1.0474;FS=1.857;MLEAC=5;MLEAF=0.625;MQ=59.15;MQRankSum=-2.358;QD=22.97;ReadPosRankSum=1.665;SOR=0.473	GT:AD:DP:GQ:PL	1/1:0,11:11:33:391,33,0	0/0:29,0:29:87:0,87,1211	1/1:1,16:17:21:609,21,0	0/1:16,7:23:99:189,0,565
downstream	BjuLA06G007040(dist=1902)	A06	4634982	4634982	C	T	0.625	1171.24	23	4634982	AC=5;AF=0.625;AN=8;BaseQRankSum=-1.918;DP=93;ExcessHet=1.0474;FS=1.857;MLEAC=5;MLEAF=0.625;MQ=59.15;MQRankSum=-2.358;QD=22.97;ReadPosRankSum=1.665;SOR=0.473	GT:AD:DP:GQ:PL	1/1:0,11:11:33:391,33,0	0/0:29,0:29:87:0,87,1211	1/1:1,16:17:21:609,21,0	0/1:16,7:23:99:189,0,565
exonic	BjuLA06G007030	A06	4635435	4635435	G	A	0.625	2322.28	26	4635435	AC=5;AF=0.625;AN=8;BaseQRankSum=0.396;DP=126;ExcessHet=1.0474;FS=0;MLEAC=4;MLEAF=0.5;MQ=60;MQRankSum=0;QD=27;ReadPosRankSum=-0.062;SOR=0.765	GT:AD:DP:GQ:PL	1/1:1,30:31:83:1216,83,0	0/0:29,0:29:87:0,87,1153	1/1:2,27:29:4:942,4,0	0/1:19,7:26:99:181,0,642
downstream	BjuLA06G007040(dist=1449)	A06	4635435	4635435	G	A	0.625	2322.28	26	4635435	AC=5;AF=0.625;AN=8;BaseQRankSum=0.396;DP=126;ExcessHet=1.0474;FS=0;MLEAC=4;MLEAF=0.5;MQ=60;MQRankSum=0;QD=27;ReadPosRankSum=-0.062;SOR=0.765	GT:AD:DP:GQ:PL	1/1:1,30:31:83:1216,83,0	0/0:29,0:29:87:0,87,1153	1/1:2,27:29:4:942,4,0	0/1:19,7:26:99:181,0,642
intronic	BjuLA06G007030	A06	4635525	4635526	CG	C	0.625	1832.25	22	4635525	AC=5;AF=0.625;AN=8;BaseQRankSum=0.208;DP=97;ExcessHet=1.0474;FS=7.007;MLEAC=5;MLEAF=0.625;MQ=60;MQRankSum=0;QD=28.19;ReadPosRankSum=-1.312;SOR=0.929	GT:AD:DP:GQ:PL	1/1:0,22:22:66:810,66,0	0/0:25,0:25:75:0,75,921	1/1:1,20:21:26:700,26,0	0/1:11,11:22:99:340,0,340
downstream	BjuLA06G007040(dist=1358)	A06	4635525	4635526	CG	C	0.625	1832.25	22	4635525	AC=5;AF=0.625;AN=8;BaseQRankSum=0.208;DP=97;ExcessHet=1.0474;FS=7.007;MLEAC=5;MLEAF=0.625;MQ=60;MQRankSum=0;QD=28.19;ReadPosRankSum=-1.312;SOR=0.929	GT:AD:DP:GQ:PL	1/1:0,22:22:66:810,66,0	0/0:25,0:25:75:0,75,921	1/1:1,20:21:26:700,26,0	0/1:11,11:22:99:340,0,340
intronic	BjuLA06G007030	A06	4635546	4635546	G	T	0.625	2343.19	22	4635546	AC=5;AF=0.625;AN=8;BaseQRankSum=-1.823;DP=97;ExcessHet=1.0474;FS=2.743;MLEAC=5;MLEAF=0.625;MQ=60;MQRankSum=0;QD=34.97;ReadPosRankSum=-0.691;SOR=0.934	GT:AD:DP:GQ:PL	1/1:0,24:24:72:1080,72,0	0/0:27,0:27:81:0,81,1215	1/1:1,20:21:18:852,18,0	0/1:11,11:22:99:429,0,429
downstream	BjuLA06G007040(dist=1338)	A06	4635546	4635546	G	T	0.625	2343.19	22	4635546	AC=5;AF=0.625;AN=8;BaseQRankSum=-1.823;DP=97;ExcessHet=1.0474;FS=2.743;MLEAC=5;MLEAF=0.625;MQ=60;MQRankSum=0;QD=34.97;ReadPosRankSum=-0.691;SOR=0.934	GT:AD:DP:GQ:PL	1/1:0,24:24:72:1080,72,0	0/0:27,0:27:81:0,81,1215	1/1:1,20:21:18:852,18,0	0/1:11,11:22:99:429,0,429
intronic	BjuLA06G007030	A06	4635552	4635552	G	T	0.625	2380.19	23	4635552	AC=5;AF=0.625;AN=8;BaseQRankSum=-0.926;DP=98;ExcessHet=1.0474;FS=2.751;MLEAC=5;MLEAF=0.625;MQ=60;MQRankSum=0;QD=30.26;ReadPosRankSum=-0.515;SOR=0.974	GT:AD:DP:GQ:PL	1/1:0,24:24:72:1080,72,0	0/0:27,0:27:81:0,81,1215	1/1:1,20:21:18:852,18,0	0/1:11,12:23:99:466,0,426
downstream	BjuLA06G007040(dist=1332)	A06	4635552	4635552	G	T	0.625	2380.19	23	4635552	AC=5;AF=0.625;AN=8;BaseQRankSum=-0.926;DP=98;ExcessHet=1.0474;FS=2.751;MLEAC=5;MLEAF=0.625;MQ=60;MQRankSum=0;QD=30.26;ReadPosRankSum=-0.515;SOR=0.974	GT:AD:DP:GQ:PL	1/1:0,24:24:72:1080,72,0	0/0:27,0:27:81:0,81,1215	1/1:1,20:21:18:852,18,0	0/1:11,12:23:99:466,0,426
exonic	BjuLA06G007030	A06	4635625	4635625	C	T	0.625	2174.31	20	4635625	AC=5;AF=0.625;AN=8;BaseQRankSum=-1.322;DP=99;ExcessHet=1.0474;FS=0.777;MLEAC=5;MLEAF=0.625;MQ=60;MQRankSum=0;QD=32.45;ReadPosRankSum=-1.208;SOR=0.583	GT:AD:DP:GQ:PL	1/1:0,22:22:66:885,66,0	0/0:31,0:31:93:0,93,1225	1/1:0,25:25:75:942,75,0	0/1:9,11:20:99:365,0,316
downstream	BjuLA06G007040(dist=1259)	A06	4635625	4635625	C	T	0.625	2174.31	20	4635625	AC=5;AF=0.625;AN=8;BaseQRankSum=-1.322;DP=99;ExcessHet=1.0474;FS=0.777;MLEAC=5;MLEAF=0.625;MQ=60;MQRankSum=0;QD=32.45;ReadPosRankSum=-1.208;SOR=0.583	GT:AD:DP:GQ:PL	1/1:0,22:22:66:885,66,0	0/0:31,0:31:93:0,93,1225	1/1:0,25:25:75:942,75,0	0/1:9,11:20:99:365,0,316
exonic	BjuLA06G007030	A06	4635653	4635653	G	A	0.625	2334.31	20	4635653	AC=5;AF=0.625;AN=8;BaseQRankSum=-0.406;DP=103;ExcessHet=1.0474;FS=0.785;MLEAC=5;MLEAF=0.625;MQ=60;MQRankSum=0;QD=32.42;ReadPosRankSum=-2.357;SOR=0.557	GT:AD:DP:GQ:PL	1/1:0,25:25:75:1006,75,0	0/0:28,0:28:84:0,84,1062	1/1:0,27:27:81:993,81,0	0/1:9,11:20:99:353,0,316
downstream	BjuLA06G007040(dist=1231)	A06	4635653	4635653	G	A	0.625	2334.31	20	4635653	AC=5;AF=0.625;AN=8;BaseQRankSum=-0.406;DP=103;ExcessHet=1.0474;FS=0.785;MLEAC=5;MLEAF=0.625;MQ=60;MQRankSum=0;QD=32.42;ReadPosRankSum=-2.357;SOR=0.557	GT:AD:DP:GQ:PL	1/1:0,25:25:75:1006,75,0	0/0:28,0:28:84:0,84,1062	1/1:0,27:27:81:993,81,0	0/1:9,11:20:99:353,0,316
exonic	BjuLA06G007030	A06	4635665	4635665	G	A	0.625	2932.31	22	4635665	AC=5;AF=0.625;AN=8;BaseQRankSum=0.016;DP=110;ExcessHet=1.0474;FS=0.757;MLEAC=5;MLEAF=0.625;MQ=60;MQRankSum=0;QD=27.55;ReadPosRankSum=-1.724;SOR=0.557	GT:AD:DP:GQ:PL	1/1:0,26:26:78:1161,78,0	0/0:28,0:28:84:0,84,1254	1/1:0,32:32:96:1388,96,0	0/1:11,11:22:99:401,0,426
downstream	BjuLA06G007040(dist=1219)	A06	4635665	4635665	G	A	0.625	2932.31	22	4635665	AC=5;AF=0.625;AN=8;BaseQRankSum=0.016;DP=110;ExcessHet=1.0474;FS=0.757;MLEAC=5;MLEAF=0.625;MQ=60;MQRankSum=0;QD=27.55;ReadPosRankSum=-1.724;SOR=0.557	GT:AD:DP:GQ:PL	1/1:0,26:26:78:1161,78,0	0/0:28,0:28:84:0,84,1254	1/1:0,32:32:96:1388,96,0	0/1:11,11:22:99:401,0,426
exonic	BjuLA06G007030	A06	4635674	4635674	G	A	0.625	2860.31	20	4635674	AC=5;AF=0.625;AN=8;BaseQRankSum=0.238;DP=108;ExcessHet=1.0474;FS=0.741;MLEAC=5;MLEAF=0.625;MQ=60;MQRankSum=0;QD=26.23;ReadPosRankSum=0.29;SOR=0.613	GT:AD:DP:GQ:PL	1/1:0,25:25:75:1122,75,0	0/0:29,0:29:87:0,87,1281	1/1:0,33:33:99:1414,99,0	0/1:11,9:20:99:342,0,432
downstream	BjuLA06G007040(dist=1210)	A06	4635674	4635674	G	A	0.625	2860.31	20	4635674	AC=5;AF=0.625;AN=8;BaseQRankSum=0.238;DP=108;ExcessHet=1.0474;FS=0.741;MLEAC=5;MLEAF=0.625;MQ=60;MQRankSum=0;QD=26.23;ReadPosRankSum=0.29;SOR=0.613	GT:AD:DP:GQ:PL	1/1:0,25:25:75:1122,75,0	0/0:29,0:29:87:0,87,1281	1/1:0,33:33:99:1414,99,0	0/1:11,9:20:99:342,0,432
exonic	BjuLA06G007030	A06	4635734	4635734	A	G	0.625	2733.31	17	4635734	AC=5;AF=0.625;AN=8;BaseQRankSum=-2.913;DP=111;ExcessHet=1.0474;FS=5.235;MLEAC=5;MLEAF=0.625;MQ=60;MQRankSum=0;QD=32.54;ReadPosRankSum=2.232;SOR=0.506	GT:AD:DP:GQ:PL	1/1:0,30:30:90:1111,90,0	0/0:23,0:23:69:0,69,937	1/1:1,36:37:70:1336,70,0	0/1:8,9:17:99:304,0,283
downstream	BjuLA06G007040(dist=1150)	A06	4635734	4635734	A	G	0.625	2733.31	17	4635734	AC=5;AF=0.625;AN=8;BaseQRankSum=-2.913;DP=111;ExcessHet=1.0474;FS=5.235;MLEAC=5;MLEAF=0.625;MQ=60;MQRankSum=0;QD=32.54;ReadPosRankSum=2.232;SOR=0.506	GT:AD:DP:GQ:PL	1/1:0,30:30:90:1111,90,0	0/0:23,0:23:69:0,69,937	1/1:1,36:37:70:1336,70,0	0/1:8,9:17:99:304,0,283
exonic	BjuLA06G007030	A06	4635771	4635771	T	A	0.625	2649.31	13	4635771	AC=5;AF=0.625;AN=8;BaseQRankSum=-1.062;DP=89;ExcessHet=1.0474;FS=0;MLEAC=5;MLEAF=0.625;MQ=60;MQRankSum=0;QD=33.56;ReadPosRankSum=-0.318;SOR=0.795	GT:AD:DP:GQ:PL	1/1:0,24:24:72:1044,72,0	0/0:17,0:17:51:0,51,765	1/1:1,31:32:51:1347,51,0	0/1:6,7:13:99:276,0,231
downstream	BjuLA06G007040(dist=1113)	A06	4635771	4635771	T	A	0.625	2649.31	13	4635771	AC=5;AF=0.625;AN=8;BaseQRankSum=-1.062;DP=89;ExcessHet=1.0474;FS=0;MLEAC=5;MLEAF=0.625;MQ=60;MQRankSum=0;QD=33.56;ReadPosRankSum=-0.318;SOR=0.795	GT:AD:DP:GQ:PL	1/1:0,24:24:72:1044,72,0	0/0:17,0:17:51:0,51,765	1/1:1,31:32:51:1347,51,0	0/1:6,7:13:99:276,0,231
exonic	BjuLA06G007030	A06	4635780	4635780	C	T	0.625	2649.3	13	4635780	AC=5;AF=0.625;AN=8;BaseQRankSum=-0.461;DP=91;ExcessHet=1.0474;FS=0;MLEAC=5;MLEAF=0.625;MQ=60;MQRankSum=0;QD=34.04;ReadPosRankSum=-0.174;SOR=0.807	GT:AD:DP:GQ:PL	1/1:0,25:25:75:1086,75,0	0/0:19,0:19:57:0,57,849	1/1:1,30:31:48:1305,48,0	0/1:6,7:13:99:276,0,231
downstream	BjuLA06G007040(dist=1104)	A06	4635780	4635780	C	T	0.625	2649.3	13	4635780	AC=5;AF=0.625;AN=8;BaseQRankSum=-0.461;DP=91;ExcessHet=1.0474;FS=0;MLEAC=5;MLEAF=0.625;MQ=60;MQRankSum=0;QD=34.04;ReadPosRankSum=-0.174;SOR=0.807	GT:AD:DP:GQ:PL	1/1:0,25:25:75:1086,75,0	0/0:19,0:19:57:0,57,849	1/1:1,30:31:48:1305,48,0	0/1:6,7:13:99:276,0,231
exonic	BjuLA06G007030	A06	4635806	4635806	G	C	0.625	2292.3	15	4635806	AC=5;AF=0.625;AN=8;BaseQRankSum=0.756;DP=86;ExcessHet=1.0474;FS=0.924;MLEAC=5;MLEAF=0.625;MQ=60;MQRankSum=0;QD=34.73;ReadPosRankSum=-0.979;SOR=0.925	GT:AD:DP:GQ:PL	1/1:0,23:23:69:927,69,0	0/0:18,0:18:54:0,54,706	1/1:1,27:28:42:1052,42,0	0/1:6,9:15:99:331,0,205
downstream	BjuLA06G007040(dist=1078)	A06	4635806	4635806	G	C	0.625	2292.3	15	4635806	AC=5;AF=0.625;AN=8;BaseQRankSum=0.756;DP=86;ExcessHet=1.0474;FS=0.924;MLEAC=5;MLEAF=0.625;MQ=60;MQRankSum=0;QD=34.73;ReadPosRankSum=-0.979;SOR=0.925	GT:AD:DP:GQ:PL	1/1:0,23:23:69:927,69,0	0/0:18,0:18:54:0,54,706	1/1:1,27:28:42:1052,42,0	0/1:6,9:15:99:331,0,205
exonic	BjuLA06G007030	A06	4635847	4635847	G	C	0.625	1935.29	18	4635847	AC=5;AF=0.625;AN=8;BaseQRankSum=1.321;DP=87;ExcessHet=1.0474;FS=4.275;MLEAC=5;MLEAF=0.625;MQ=60;MQRankSum=0;QD=31.21;ReadPosRankSum=1.06;SOR=1.101	GT:AD:DP:GQ:PL	1/1:0,21:21:63:843,63,0	0/0:23,0:23:69:0,69,948	1/1:1,22:23:28:788,28,0	0/1:9,9:18:99:322,0,312
downstream	BjuLA06G007040(dist=1037)	A06	4635847	4635847	G	C	0.625	1935.29	18	4635847	AC=5;AF=0.625;AN=8;BaseQRankSum=1.321;DP=87;ExcessHet=1.0474;FS=4.275;MLEAC=5;MLEAF=0.625;MQ=60;MQRankSum=0;QD=31.21;ReadPosRankSum=1.06;SOR=1.101	GT:AD:DP:GQ:PL	1/1:0,21:21:63:843,63,0	0/0:23,0:23:69:0,69,948	1/1:1,22:23:28:788,28,0	0/1:9,9:18:99:322,0,312
exonic	BjuLA06G007030	A06	4635855	4635870	CGAAATGAAGGTGTTA	C	0.625	2286.27	18	4635855	AC=5;AF=0.625;AN=8;BaseQRankSum=1.487;DP=90;ExcessHet=1.0474;FS=5.662;MLEAC=5;MLEAF=0.625;MQ=60;MQRankSum=0;QD=31.63;ReadPosRankSum=0.572;SOR=0.829	GT:AD:DP:GQ:PL	1/1:0,21:21:63:920,63,0	0/0:23,0:23:69:0,69,1014	1/1:0,23:23:70:1033,70,0	0/1:9,9:18:99:351,0,351
downstream	BjuLA06G007040(dist=1014)	A06	4635855	4635870	CGAAATGAAGGTGTTA	C	0.625	2286.27	18	4635855	AC=5;AF=0.625;AN=8;BaseQRankSum=1.487;DP=90;ExcessHet=1.0474;FS=5.662;MLEAC=5;MLEAF=0.625;MQ=60;MQRankSum=0;QD=31.63;ReadPosRankSum=0.572;SOR=0.829	GT:AD:DP:GQ:PL	1/1:0,21:21:63:920,63,0	0/0:23,0:23:69:0,69,1014	1/1:0,23:23:70:1033,70,0	0/1:9,9:18:99:351,0,351
UTR5	BjuLA06G007030(BjuLA06G007030.1:c.-68G>A)	A06	4635954	4635954	C	T	0.625	2115.3	23	4635954	AC=5;AF=0.625;AN=8;BaseQRankSum=-0.726;DP=91;ExcessHet=1.0474;FS=0.879;MLEAC=5;MLEAF=0.625;MQ=60;MQRankSum=0;QD=29.79;ReadPosRankSum=1.278;SOR=0.564	GT:AD:DP:GQ:PL	1/1:0,24:24:72:900,72,0	0/0:18,0:18:54:0,54,700	1/1:1,23:24:30:861,30,0	0/1:10,13:23:99:372,0,293
downstream	BjuLA06G007040(dist=930)	A06	4635954	4635954	C	T	0.625	2115.3	23	4635954	AC=5;AF=0.625;AN=8;BaseQRankSum=-0.726;DP=91;ExcessHet=1.0474;FS=0.879;MLEAC=5;MLEAF=0.625;MQ=60;MQRankSum=0;QD=29.79;ReadPosRankSum=1.278;SOR=0.564	GT:AD:DP:GQ:PL	1/1:0,24:24:72:900,72,0	0/0:18,0:18:54:0,54,700	1/1:1,23:24:30:861,30,0	0/1:10,13:23:99:372,0,293
upstream	BjuLA06G007030(dist=17)	A06	4635975	4635975	G	A	0.625	2236.3	18	4635975	AC=5;AF=0.625;AN=8;BaseQRankSum=-0.563;DP=89;ExcessHet=1.0474;FS=0;MLEAC=5;MLEAF=0.625;MQ=60;MQRankSum=0;QD=32.89;ReadPosRankSum=1.085;SOR=0.691	GT:AD:DP:GQ:PL	1/1:0,24:24:72:927,72,0	0/0:17,0:17:51:0,51,676	1/1:1,25:26:48:956,48,0	0/1:7,11:18:99:371,0,238
downstream	BjuLA06G007040(dist=909)	A06	4635975	4635975	G	A	0.625	2236.3	18	4635975	AC=5;AF=0.625;AN=8;BaseQRankSum=-0.563;DP=89;ExcessHet=1.0474;FS=0;MLEAC=5;MLEAF=0.625;MQ=60;MQRankSum=0;QD=32.89;ReadPosRankSum=1.085;SOR=0.691	GT:AD:DP:GQ:PL	1/1:0,24:24:72:927,72,0	0/0:17,0:17:51:0,51,676	1/1:1,25:26:48:956,48,0	0/1:7,11:18:99:371,0,238
upstream	BjuLA06G007030(dist=58)	A06	4636016	4636016	G	A	0.625	2114.24	22	4636016	AC=5;AF=0.625;AN=8;BaseQRankSum=0.455;DP=86;ExcessHet=1.0474;FS=2.049;MLEAC=5;MLEAF=0.625;MQ=60;MQRankSum=0;QD=30.64;ReadPosRankSum=-0.72;SOR=1.068	GT:AD:DP:GQ:PL	1/1:0,26:26:78:1016,78,0	0/0:14,0:14:42:0,42,515	1/1:1,20:21:21:713,21,0	0/1:10,12:22:99:403,0,340
downstream	BjuLA06G007040(dist=868)	A06	4636016	4636016	G	A	0.625	2114.24	22	4636016	AC=5;AF=0.625;AN=8;BaseQRankSum=0.455;DP=86;ExcessHet=1.0474;FS=2.049;MLEAC=5;MLEAF=0.625;MQ=60;MQRankSum=0;QD=30.64;ReadPosRankSum=-0.72;SOR=1.068	GT:AD:DP:GQ:PL	1/1:0,26:26:78:1016,78,0	0/0:14,0:14:42:0,42,515	1/1:1,20:21:21:713,21,0	0/1:10,12:22:99:403,0,340
upstream	BjuLA06G007030(dist=112)	A06	4636070	4636070	A	G	0.625	2770.31	24	4636070	AC=5;AF=0.625;AN=8;BaseQRankSum=-2.794;DP=99;ExcessHet=1.0474;FS=5.468;MLEAC=5;MLEAF=0.625;MQ=57.35;MQRankSum=-3.817;QD=31.27;ReadPosRankSum=-0.877;SOR=0.568	GT:AD:DP:GQ:PL	1/1:0,30:30:90:1330,90,0	0/0:21,0:21:63:0,63,945	1/1:0,21:21:63:945,63,0	0/1:11,13:24:99:513,0,420
downstream	BjuLA06G007040(dist=814)	A06	4636070	4636070	A	G	0.625	2770.31	24	4636070	AC=5;AF=0.625;AN=8;BaseQRankSum=-2.794;DP=99;ExcessHet=1.0474;FS=5.468;MLEAC=5;MLEAF=0.625;MQ=57.35;MQRankSum=-3.817;QD=31.27;ReadPosRankSum=-0.877;SOR=0.568	GT:AD:DP:GQ:PL	1/1:0,30:30:90:1330,90,0	0/0:21,0:21:63:0,63,945	1/1:0,21:21:63:945,63,0	0/1:11,13:24:99:513,0,420
upstream	BjuLA06G007030(dist=121)	A06	4636079	4636079	G	A	0.625	2871.31	27	4636079	AC=5;AF=0.625;AN=8;BaseQRankSum=-1.948;DP=100;ExcessHet=1.0474;FS=5.286;MLEAC=5;MLEAF=0.625;MQ=56.85;MQRankSum=-4.167;QD=26.57;ReadPosRankSum=-0.416;SOR=0.574	GT:AD:DP:GQ:PL	1/1:0,30:30:90:1350,90,0	0/0:22,0:22:66:0,66,990	1/1:0,21:21:63:945,63,0	0/1:12,15:27:99:594,0,455
downstream	BjuLA06G007040(dist=805)	A06	4636079	4636079	G	A	0.625	2871.31	27	4636079	AC=5;AF=0.625;AN=8;BaseQRankSum=-1.948;DP=100;ExcessHet=1.0474;FS=5.286;MLEAC=5;MLEAF=0.625;MQ=56.85;MQRankSum=-4.167;QD=26.57;ReadPosRankSum=-0.416;SOR=0.574	GT:AD:DP:GQ:PL	1/1:0,30:30:90:1350,90,0	0/0:22,0:22:66:0,66,990	1/1:0,21:21:63:945,63,0	0/1:12,15:27:99:594,0,455
upstream	BjuLA06G007030(dist=128)	A06	4636086	4636086	A	T	0.625	3003.31	28	4636086	AC=5;AF=0.625;AN=8;BaseQRankSum=-0.43;DP=105;ExcessHet=1.0474;FS=3.812;MLEAC=5;MLEAF=0.625;MQ=56.51;MQRankSum=-4.47;QD=30.04;ReadPosRankSum=0.145;SOR=0.462	GT:AD:DP:GQ:PL	1/1:0,31:31:93:1395,93,0	0/0:24,0:24:72:0,72,1080	1/1:0,22:22:66:990,66,0	0/1:12,16:28:99:636,0,456
downstream	BjuLA06G007040(dist=798)	A06	4636086	4636086	A	T	0.625	3003.31	28	4636086	AC=5;AF=0.625;AN=8;BaseQRankSum=-0.43;DP=105;ExcessHet=1.0474;FS=3.812;MLEAC=5;MLEAF=0.625;MQ=56.51;MQRankSum=-4.47;QD=30.04;ReadPosRankSum=0.145;SOR=0.462	GT:AD:DP:GQ:PL	1/1:0,31:31:93:1395,93,0	0/0:24,0:24:72:0,72,1080	1/1:0,22:22:66:990,66,0	0/1:12,16:28:99:636,0,456
upstream	BjuLA06G007030(dist=132)	A06	4636090	4636090	T	G	0.625	2874.31	26	4636090	AC=5;AF=0.625;AN=8;BaseQRankSum=-0.855;DP=102;ExcessHet=1.0474;FS=5.371;MLEAC=5;MLEAF=0.625;MQ=56.27;MQRankSum=-4.474;QD=32.28;ReadPosRankSum=-0.063;SOR=0.425	GT:AD:DP:GQ:PL	1/1:0,31:31:93:1395,93,0	0/0:22,0:22:66:0,66,990	1/1:0,21:21:63:945,63,0	0/1:12,14:26:99:552,0,462
downstream	BjuLA06G007040(dist=794)	A06	4636090	4636090	T	G	0.625	2874.31	26	4636090	AC=5;AF=0.625;AN=8;BaseQRankSum=-0.855;DP=102;ExcessHet=1.0474;FS=5.371;MLEAC=5;MLEAF=0.625;MQ=56.27;MQRankSum=-4.474;QD=32.28;ReadPosRankSum=-0.063;SOR=0.425	GT:AD:DP:GQ:PL	1/1:0,31:31:93:1395,93,0	0/0:22,0:22:66:0,66,990	1/1:0,21:21:63:945,63,0	0/1:12,14:26:99:552,0,462
upstream	BjuLA06G007030(dist=154)	A06	4636112	4636123	CTTGATTATTTT	C	0.625	2930.27	31	4636112	AC=5;AF=0.625;AN=8;BaseQRankSum=0.759;DP=109;ExcessHet=1.0474;FS=3.774;MLEAC=5;MLEAF=0.625;MQ=55.61;MQRankSum=-5.874;QD=34.88;ReadPosRankSum=1.567;SOR=0.398	GT:AD:DP:GQ:PL	1/1:0,31:31:93:1395,93,0	0/0:24,0:24:72:0,72,1059	1/1:0,22:22:66:971,66,0	0/1:16,15:31:99:582,0,619
downstream	BjuLA06G007040(dist=761)	A06	4636112	4636123	CTTGATTATTTT	C	0.625	2930.27	31	4636112	AC=5;AF=0.625;AN=8;BaseQRankSum=0.759;DP=109;ExcessHet=1.0474;FS=3.774;MLEAC=5;MLEAF=0.625;MQ=55.61;MQRankSum=-5.874;QD=34.88;ReadPosRankSum=1.567;SOR=0.398	GT:AD:DP:GQ:PL	1/1:0,31:31:93:1395,93,0	0/0:24,0:24:72:0,72,1059	1/1:0,22:22:66:971,66,0	0/1:16,15:31:99:582,0,619
upstream	BjuLA06G007030(dist=174)	A06	4636132	4636132	G	A	0.625	2991.31	31	4636132	AC=5;AF=0.625;AN=8;BaseQRankSum=0.792;DP=106;ExcessHet=1.0474;FS=8.282;MLEAC=5;MLEAF=0.625;MQ=55.31;MQRankSum=-5.931;QD=33.45;ReadPosRankSum=1.353;SOR=0.257	GT:AD:DP:GQ:PL	1/1:0,31:31:93:1395,93,0	0/0:23,0:23:69:0,69,1035	1/1:0,21:21:63:942,63,0	0/1:14,17:31:99:672,0,537
downstream	BjuLA06G007040(dist=752)	A06	4636132	4636132	G	A	0.625	2991.31	31	4636132	AC=5;AF=0.625;AN=8;BaseQRankSum=0.792;DP=106;ExcessHet=1.0474;FS=8.282;MLEAC=5;MLEAF=0.625;MQ=55.31;MQRankSum=-5.931;QD=33.45;ReadPosRankSum=1.353;SOR=0.257	GT:AD:DP:GQ:PL	1/1:0,31:31:93:1395,93,0	0/0:23,0:23:69:0,69,1035	1/1:0,21:21:63:942,63,0	0/1:14,17:31:99:672,0,537
upstream	BjuLA06G007030(dist=181)	A06	4636139	4636139	A	T	0.625	2937.31	30	4636139	AC=5;AF=0.625;AN=8;BaseQRankSum=0.282;DP=108;ExcessHet=1.0474;FS=5.079;MLEAC=5;MLEAF=0.625;MQ=55.34;MQRankSum=-6.225;QD=28.5;ReadPosRankSum=1.374;SOR=0.355	GT:AD:DP:GQ:PL	1/1:0,32:32:96:1437,96,0	0/0:25,0:25:75:0,75,1125	1/1:0,20:20:60:888,60,0	0/1:14,16:30:99:630,0,540
downstream	BjuLA06G007040(dist=745)	A06	4636139	4636139	A	T	0.625	2937.31	30	4636139	AC=5;AF=0.625;AN=8;BaseQRankSum=0.282;DP=108;ExcessHet=1.0474;FS=5.079;MLEAC=5;MLEAF=0.625;MQ=55.34;MQRankSum=-6.225;QD=28.5;ReadPosRankSum=1.374;SOR=0.355	GT:AD:DP:GQ:PL	1/1:0,32:32:96:1437,96,0	0/0:25,0:25:75:0,75,1125	1/1:0,20:20:60:888,60,0	0/1:14,16:30:99:630,0,540
upstream	BjuLA06G007030(dist=202)	A06	4636160	4636160	T	C	0.625	3375.31	31	4636160	AC=5;AF=0.625;AN=8;BaseQRankSum=-0.36;DP=115;ExcessHet=1.0474;FS=6.778;MLEAC=5;MLEAF=0.625;MQ=55.46;MQRankSum=-5.886;QD=33.24;ReadPosRankSum=-1.375;SOR=0.283	GT:AD:DP:GQ:PL	1/1:0,37:37:99:1641,111,0	0/0:24,0:24:72:0,72,1072	1/1:0,21:21:63:945,63,0	0/1:11,20:31:99:807,0,402
downstream	BjuLA06G007040(dist=724)	A06	4636160	4636160	T	C	0.625	3375.31	31	4636160	AC=5;AF=0.625;AN=8;BaseQRankSum=-0.36;DP=115;ExcessHet=1.0474;FS=6.778;MLEAC=5;MLEAF=0.625;MQ=55.46;MQRankSum=-5.886;QD=33.24;ReadPosRankSum=-1.375;SOR=0.283	GT:AD:DP:GQ:PL	1/1:0,37:37:99:1641,111,0	0/0:24,0:24:72:0,72,1072	1/1:0,21:21:63:945,63,0	0/1:11,20:31:99:807,0,402
upstream	BjuLA06G007030(dist=211)	A06	4636169	4636169	A	T	0.625	3505.31	32	4636169	AC=5;AF=0.625;AN=8;BaseQRankSum=-0.718;DP=119;ExcessHet=1.0474;FS=3.745;MLEAC=5;MLEAF=0.625;MQ=55.62;MQRankSum=-5.762;QD=31.08;ReadPosRankSum=-1.383;SOR=0.425	GT:AD:DP:GQ:PL	1/1:0,39:39:99:1708,117,0	0/0:24,0:24:72:0,72,1076	1/1:0,23:23:69:1011,69,0	0/1:12,20:32:99:804,0,440
downstream	BjuLA06G007040(dist=715)	A06	4636169	4636169	A	T	0.625	3505.31	32	4636169	AC=5;AF=0.625;AN=8;BaseQRankSum=-0.718;DP=119;ExcessHet=1.0474;FS=3.745;MLEAC=5;MLEAF=0.625;MQ=55.62;MQRankSum=-5.762;QD=31.08;ReadPosRankSum=-1.383;SOR=0.425	GT:AD:DP:GQ:PL	1/1:0,39:39:99:1708,117,0	0/0:24,0:24:72:0,72,1076	1/1:0,23:23:69:1011,69,0	0/1:12,20:32:99:804,0,440
upstream	BjuLA06G007030(dist=231)	A06	4636189	4636190	GT	G	0.625	3251.15	31	4636189	AC=5;AF=0.625;AN=8;BaseQRankSum=-1.579;DP=116;ExcessHet=1.0474;FS=1.698;MLEAC=5;MLEAF=0.625;MQ=55.5;MQRankSum=-6.06;QD=27.73;ReadPosRankSum=-1.013;SOR=0.483	GT:AD:DP:GQ:PL	1/1:0,36:36:99:1607,108,0	0/0:24,0:24:72:0,72,1067	1/1:1,20:21:18:855,18,0	0/1:11,20:31:99:807,0,402
downstream	BjuLA06G007040(dist=694)	A06	4636189	4636190	GT	G	0.625	3251.15	31	4636189	AC=5;AF=0.625;AN=8;BaseQRankSum=-1.579;DP=116;ExcessHet=1.0474;FS=1.698;MLEAC=5;MLEAF=0.625;MQ=55.5;MQRankSum=-6.06;QD=27.73;ReadPosRankSum=-1.013;SOR=0.483	GT:AD:DP:GQ:PL	1/1:0,36:36:99:1607,108,0	0/0:24,0:24:72:0,72,1067	1/1:1,20:21:18:855,18,0	0/1:11,20:31:99:807,0,402
upstream	BjuLA06G007030(dist=239)	A06	4636197	4636197	A	AC	0.625	3366.23	32	4636197	AC=5;AF=0.625;AN=8;BaseQRankSum=-1.824;DP=118;ExcessHet=1.0474;FS=1.64;MLEAC=5;MLEAF=0.625;MQ=55.58;MQRankSum=-6.044;QD=33.87;ReadPosRankSum=-0.483;SOR=0.519	GT:AD:DP:GQ:PL	1/1:0,36:36:99:1607,108,0	0/0:26,0:26:78:0,78,1157	1/1:1,22:23:24:934,24,0	0/1:11,21:32:99:843,0,399
downstream	BjuLA06G007040(dist=687)	A06	4636197	4636197	A	AC	0.625	3366.23	32	4636197	AC=5;AF=0.625;AN=8;BaseQRankSum=-1.824;DP=118;ExcessHet=1.0474;FS=1.64;MLEAC=5;MLEAF=0.625;MQ=55.58;MQRankSum=-6.044;QD=33.87;ReadPosRankSum=-0.483;SOR=0.519	GT:AD:DP:GQ:PL	1/1:0,36:36:99:1607,108,0	0/0:26,0:26:78:0,78,1157	1/1:1,22:23:24:934,24,0	0/1:11,21:32:99:843,0,399
upstream	BjuLA06G007030(dist=362)	A06	4636320	4636320	G	T	0.625	2014.02	28	4636320	AC=5;AF=0.625;AN=8;BaseQRankSum=-0.475;DP=102;ExcessHet=1.0474;FS=5.003;MLEAC=5;MLEAF=0.625;MQ=60;MQRankSum=0;QD=29.19;ReadPosRankSum=0.895;SOR=0.852	GT:AD:DP:GQ:PL	1/1:0,21:21:63:843,63,0	0/0:30,0:30:90:0,90,1207	1/1:2,18:20:11:617,11,0	0/1:12,16:28:99:572,0,417
downstream	BjuLA06G007040(dist=564)	A06	4636320	4636320	G	T	0.625	2014.02	28	4636320	AC=5;AF=0.625;AN=8;BaseQRankSum=-0.475;DP=102;ExcessHet=1.0474;FS=5.003;MLEAC=5;MLEAF=0.625;MQ=60;MQRankSum=0;QD=29.19;ReadPosRankSum=0.895;SOR=0.852	GT:AD:DP:GQ:PL	1/1:0,21:21:63:843,63,0	0/0:30,0:30:90:0,90,1207	1/1:2,18:20:11:617,11,0	0/1:12,16:28:99:572,0,417
upstream	BjuLA06G007030(dist=385)	A06	4636343	4636343	A	G	0.625	2105.19	28	4636343	AC=5;AF=0.625;AN=8;BaseQRankSum=-2.392;DP=97;ExcessHet=1.0474;FS=3.91;MLEAC=5;MLEAF=0.625;MQ=60;MQRankSum=0;QD=30.51;ReadPosRankSum=-0.642;SOR=1.1	GT:AD:DP:GQ:PL	1/1:0,21:21:63:877,63,0	0/0:26,0:26:78:0,78,1078	1/1:1,19:20:18:655,18,0	0/1:11,17:28:99:591,0,375
downstream	BjuLA06G007040(dist=541)	A06	4636343	4636343	A	G	0.625	2105.19	28	4636343	AC=5;AF=0.625;AN=8;BaseQRankSum=-2.392;DP=97;ExcessHet=1.0474;FS=3.91;MLEAC=5;MLEAF=0.625;MQ=60;MQRankSum=0;QD=30.51;ReadPosRankSum=-0.642;SOR=1.1	GT:AD:DP:GQ:PL	1/1:0,21:21:63:877,63,0	0/0:26,0:26:78:0,78,1078	1/1:1,19:20:18:655,18,0	0/1:11,17:28:99:591,0,375
upstream	BjuLA06G007030(dist=461)	A06	4636419	4636420	AC	A	0.625	1934.27	28	4636419	AC=5;AF=0.625;AN=8;BaseQRankSum=0.724;DP=90;ExcessHet=1.0474;FS=4.457;MLEAC=5;MLEAF=0.625;MQ=59.58;MQRankSum=-1.746;QD=32.78;ReadPosRankSum=2.312;SOR=1.244	GT:AD:DP:GQ:PL	1/1:0,16:16:48:694,48,0	0/0:23,0:23:69:0,69,956	1/1:0,15:15:45:649,45,0	0/1:12,16:28:99:609,0,399
downstream	BjuLA06G007040(dist=464)	A06	4636419	4636420	AC	A	0.625	1934.27	28	4636419	AC=5;AF=0.625;AN=8;BaseQRankSum=0.724;DP=90;ExcessHet=1.0474;FS=4.457;MLEAC=5;MLEAF=0.625;MQ=59.58;MQRankSum=-1.746;QD=32.78;ReadPosRankSum=2.312;SOR=1.244	GT:AD:DP:GQ:PL	1/1:0,16:16:48:694,48,0	0/0:23,0:23:69:0,69,956	1/1:0,15:15:45:649,45,0	0/1:12,16:28:99:609,0,399
upstream	BjuLA06G007030(dist=483)	A06	4636441	4636441	C	G	0.625	1967.3	23	4636441	AC=5;AF=0.625;AN=8;BaseQRankSum=-0.539;DP=80;ExcessHet=1.0474;FS=0.912;MLEAC=5;MLEAF=0.625;MQ=59.1;MQRankSum=-2.588;QD=25.66;ReadPosRankSum=0.256;SOR=0.836	GT:AD:DP:GQ:PL	1/1:0,16:16:48:714,48,0	0/0:22,0:22:66:0,66,954	1/1:0,16:16:48:710,48,0	0/1:9,14:23:99:561,0,329
downstream	BjuLA06G007040(dist=443)	A06	4636441	4636441	C	G	0.625	1967.3	23	4636441	AC=5;AF=0.625;AN=8;BaseQRankSum=-0.539;DP=80;ExcessHet=1.0474;FS=0.912;MLEAC=5;MLEAF=0.625;MQ=59.1;MQRankSum=-2.588;QD=25.66;ReadPosRankSum=0.256;SOR=0.836	GT:AD:DP:GQ:PL	1/1:0,16:16:48:714,48,0	0/0:22,0:22:66:0,66,954	1/1:0,16:16:48:710,48,0	0/1:9,14:23:99:561,0,329
upstream	BjuLA06G007030(dist=527)	A06	4636485	4636485	G	GT	0.625	2082.15	24	4636485	AC=5;AF=0.625;AN=8;BaseQRankSum=0.75;DP=92;ExcessHet=1.0474;FS=0;MLEAC=5;MLEAF=0.625;MQ=59.18;MQRankSum=-3.057;QD=33.58;ReadPosRankSum=-0.938;SOR=0.625	GT:AD:DP:GQ:PL	1/1:0,17:17:51:765,51,0	0/0:26,0:26:78:0,78,1162	1/1:1,20:21:18:847,18,0	0/1:11,13:24:99:488,0,423
downstream	BjuLA06G007040(dist=399)	A06	4636485	4636485	G	GT	0.625	2082.15	24	4636485	AC=5;AF=0.625;AN=8;BaseQRankSum=0.75;DP=92;ExcessHet=1.0474;FS=0;MLEAC=5;MLEAF=0.625;MQ=59.18;MQRankSum=-3.057;QD=33.58;ReadPosRankSum=-0.938;SOR=0.625	GT:AD:DP:GQ:PL	1/1:0,17:17:51:765,51,0	0/0:26,0:26:78:0,78,1162	1/1:1,20:21:18:847,18,0	0/1:11,13:24:99:488,0,423
upstream	BjuLA06G007030(dist=541)	A06	4636499	4636499	C	T	0.625	2380.3	23	4636499	AC=5;AF=0.625;AN=8;BaseQRankSum=1.124;DP=98;ExcessHet=1.0474;FS=3.865;MLEAC=5;MLEAF=0.625;MQ=59.23;MQRankSum=-2.985;QD=34.5;ReadPosRankSum=-1.03;SOR=0.511	GT:AD:DP:GQ:PL	1/1:0,20:20:60:900,60,0	0/0:28,0:28:84:0,84,1260	1/1:1,25:26:33:1080,33,0	0/1:12,11:23:99:418,0,471
downstream	BjuLA06G007040(dist=385)	A06	4636499	4636499	C	T	0.625	2380.3	23	4636499	AC=5;AF=0.625;AN=8;BaseQRankSum=1.124;DP=98;ExcessHet=1.0474;FS=3.865;MLEAC=5;MLEAF=0.625;MQ=59.23;MQRankSum=-2.985;QD=34.5;ReadPosRankSum=-1.03;SOR=0.511	GT:AD:DP:GQ:PL	1/1:0,20:20:60:900,60,0	0/0:28,0:28:84:0,84,1260	1/1:1,25:26:33:1080,33,0	0/1:12,11:23:99:418,0,471
upstream	BjuLA06G007030(dist=552)	A06	4636510	4636513	GCAT	G	0.625	2166.2	22	4636510	AC=5;AF=0.625;AN=8;BaseQRankSum=1.716;DP=94;ExcessHet=1.0474;FS=6.697;MLEAC=5;MLEAF=0.625;MQ=59.2;MQRankSum=-3.173;QD=33.33;ReadPosRankSum=-0.348;SOR=0.824	GT:AD:DP:GQ:PL	1/1:0,21:21:63:945,63,0	0/0:28,0:28:84:0,84,1260	1/1:1,21:22:21:900,21,0	0/1:13,9:22:99:339,0,519
downstream	BjuLA06G007040(dist=371)	A06	4636510	4636513	GCAT	G	0.625	2166.2	22	4636510	AC=5;AF=0.625;AN=8;BaseQRankSum=1.716;DP=94;ExcessHet=1.0474;FS=6.697;MLEAC=5;MLEAF=0.625;MQ=59.2;MQRankSum=-3.173;QD=33.33;ReadPosRankSum=-0.348;SOR=0.824	GT:AD:DP:GQ:PL	1/1:0,21:21:63:945,63,0	0/0:28,0:28:84:0,84,1260	1/1:1,21:22:21:900,21,0	0/1:13,9:22:99:339,0,519
upstream	BjuLA06G007030(dist=563)	A06	4636521	4636521	C	G	0.625	2211.19	22	4636521	AC=5;AF=0.625;AN=8;BaseQRankSum=1.739;DP=96;ExcessHet=1.0474;FS=6.548;MLEAC=5;MLEAF=0.625;MQ=59.22;MQRankSum=-3.176;QD=33.5;ReadPosRankSum=-0.209;SOR=1.058	GT:AD:DP:GQ:PL	1/1:0,23:23:69:1035,69,0	0/0:29,0:29:87:0,87,1295	1/1:1,20:21:18:855,18,0	0/1:13,9:22:99:339,0,519
downstream	BjuLA06G007040(dist=363)	A06	4636521	4636521	C	G	0.625	2211.19	22	4636521	AC=5;AF=0.625;AN=8;BaseQRankSum=1.739;DP=96;ExcessHet=1.0474;FS=6.548;MLEAC=5;MLEAF=0.625;MQ=59.22;MQRankSum=-3.176;QD=33.5;ReadPosRankSum=-0.209;SOR=1.058	GT:AD:DP:GQ:PL	1/1:0,23:23:69:1035,69,0	0/0:29,0:29:87:0,87,1295	1/1:1,20:21:18:855,18,0	0/1:13,9:22:99:339,0,519
upstream	BjuLA06G007030(dist=565)	A06	4636523	4636524	TA	T	0.625	2211.15	22	4636523	AC=5;AF=0.625;AN=8;BaseQRankSum=1.378;DP=96;ExcessHet=1.0474;FS=6.548;MLEAC=5;MLEAF=0.625;MQ=59.22;MQRankSum=-3.176;QD=33.5;ReadPosRankSum=0.18;SOR=1.058	GT:AD:DP:GQ:PL	1/1:0,23:23:69:1035,69,0	0/0:29,0:29:87:0,87,1295	1/1:1,20:21:18:855,18,0	0/1:13,9:22:99:339,0,519
downstream	BjuLA06G007040(dist=360)	A06	4636523	4636524	TA	T	0.625	2211.15	22	4636523	AC=5;AF=0.625;AN=8;BaseQRankSum=1.378;DP=96;ExcessHet=1.0474;FS=6.548;MLEAC=5;MLEAF=0.625;MQ=59.22;MQRankSum=-3.176;QD=33.5;ReadPosRankSum=0.18;SOR=1.058	GT:AD:DP:GQ:PL	1/1:0,23:23:69:1035,69,0	0/0:29,0:29:87:0,87,1295	1/1:1,20:21:18:855,18,0	0/1:13,9:22:99:339,0,519
UTR3	BjuLA06G007040(BjuLA06G007040.1:c.*241A>CGCAAAAATATTAGTATTTCTCTTTAAGTATATAAAATAATCTAAAATTTTGA)	A06	4636892	4636892	T	TCAAAATTTTAGATTATTTTATATACTTAAAGAGAAATACTAATATTTTTGCG	0.625	3445.27	25	4636892	AC=5;AF=0.625;AN=8;BaseQRankSum=-0.614;DP=133;ExcessHet=1.0474;FS=0;MLEAC=5;MLEAF=0.625;MQ=59.65;MQRankSum=-1.99;QD=30.96;ReadPosRankSum=-2.467;SOR=0.765	GT:AD:DP:GQ:PL	1/1:0,42:42:99:1877,123,0	0/0:23,0:23:69:0,69,1035	1/1:1,28:29:40:1175,40,0	0/1:14,11:25:99:411,0,555
upstream	BjuLA06G007030(dist=934)	A06	4636892	4636892	T	TCAAAATTTTAGATTATTTTATATACTTAAAGAGAAATACTAATATTTTTGCG	0.625	3445.27	25	4636892	AC=5;AF=0.625;AN=8;BaseQRankSum=-0.614;DP=133;ExcessHet=1.0474;FS=0;MLEAC=5;MLEAF=0.625;MQ=59.65;MQRankSum=-1.99;QD=30.96;ReadPosRankSum=-2.467;SOR=0.765	GT:AD:DP:GQ:PL	1/1:0,42:42:99:1877,123,0	0/0:23,0:23:69:0,69,1035	1/1:1,28:29:40:1175,40,0	0/1:14,11:25:99:411,0,555
UTR3	BjuLA06G007040(BjuLA06G007040.1:c.*217C>G)	A06	4636916	4636916	G	C	0.625	2183.23	23	4636916	AC=5;AF=0.625;AN=8;BaseQRankSum=-1.438;DP=103;ExcessHet=1.0474;FS=0.756;MLEAC=5;MLEAF=0.625;MQ=59.06;MQRankSum=-3.269;QD=28.35;ReadPosRankSum=0.215;SOR=0.752	GT:AD:DP:GQ:PL	1/1:0,32:32:95:1203,95,0	0/0:25,0:25:75:0,75,1125	1/1:1,21:22:20:733,20,0	0/1:15,8:23:99:265,0,606
upstream	BjuLA06G007030(dist=958)	A06	4636916	4636916	G	C	0.625	2183.23	23	4636916	AC=5;AF=0.625;AN=8;BaseQRankSum=-1.438;DP=103;ExcessHet=1.0474;FS=0.756;MLEAC=5;MLEAF=0.625;MQ=59.06;MQRankSum=-3.269;QD=28.35;ReadPosRankSum=0.215;SOR=0.752	GT:AD:DP:GQ:PL	1/1:0,32:32:95:1203,95,0	0/0:25,0:25:75:0,75,1125	1/1:1,21:22:20:733,20,0	0/1:15,8:23:99:265,0,606
UTR3	BjuLA06G007040(BjuLA06G007040.1:c.*196C>T)	A06	4636937	4636937	G	A	0.625	2093.03	24	4636937	AC=5;AF=0.625;AN=8;BaseQRankSum=-0.18;DP=96;ExcessHet=1.0474;FS=2.721;MLEAC=5;MLEAF=0.625;MQ=58.16;MQRankSum=-4.417;QD=31.24;ReadPosRankSum=0.64;SOR=0.456	GT:AD:DP:GQ:PL	1/1:0,24:24:72:1078,72,0	0/0:25,0:25:75:0,75,1119	1/1:1,18:19:12:745,12,0	0/1:16,8:24:99:288,0,645
upstream	BjuLA06G007030(dist=979)	A06	4636937	4636937	G	A	0.625	2093.03	24	4636937	AC=5;AF=0.625;AN=8;BaseQRankSum=-0.18;DP=96;ExcessHet=1.0474;FS=2.721;MLEAC=5;MLEAF=0.625;MQ=58.16;MQRankSum=-4.417;QD=31.24;ReadPosRankSum=0.64;SOR=0.456	GT:AD:DP:GQ:PL	1/1:0,24:24:72:1078,72,0	0/0:25,0:25:75:0,75,1119	1/1:1,18:19:12:745,12,0	0/1:16,8:24:99:288,0,645
UTR3	BjuLA06G007040(BjuLA06G007040.1:c.*194T>A)	A06	4636939	4636939	A	T	0.625	2137.12	23	4636939	AC=5;AF=0.625;AN=8;BaseQRankSum=-0.993;DP=91;ExcessHet=1.0474;FS=1.716;MLEAC=5;MLEAF=0.625;MQ=57.95;MQRankSum=-4.409;QD=31.9;ReadPosRankSum=0.645;SOR=0.566	GT:AD:DP:GQ:PL	1/1:0,24:24:72:1078,72,0	0/0:24,0:24:72:0,72,1080	1/1:1,19:20:15:786,15,0	0/1:15,8:23:99:291,0,606
upstream	BjuLA06G007030(dist=981)	A06	4636939	4636939	A	T	0.625	2137.12	23	4636939	AC=5;AF=0.625;AN=8;BaseQRankSum=-0.993;DP=91;ExcessHet=1.0474;FS=1.716;MLEAC=5;MLEAF=0.625;MQ=57.95;MQRankSum=-4.409;QD=31.9;ReadPosRankSum=0.645;SOR=0.566	GT:AD:DP:GQ:PL	1/1:0,24:24:72:1078,72,0	0/0:24,0:24:72:0,72,1080	1/1:1,19:20:15:786,15,0	0/1:15,8:23:99:291,0,606
UTR3	BjuLA06G007040(BjuLA06G007040.1:c.*193C>G)	A06	4636940	4636940	G	C	0.625	2137.12	23	4636940	AC=5;AF=0.625;AN=8;BaseQRankSum=-0.949;DP=90;ExcessHet=1.0474;FS=1.701;MLEAC=5;MLEAF=0.625;MQ=57.93;MQRankSum=-4.359;QD=31.9;ReadPosRankSum=0.684;SOR=0.601	GT:AD:DP:GQ:PL	1/1:0,24:24:72:1078,72,0	0/0:23,0:23:69:0,69,1035	1/1:1,19:20:15:786,15,0	0/1:15,8:23:99:291,0,606
upstream	BjuLA06G007030(dist=982)	A06	4636940	4636940	G	C	0.625	2137.12	23	4636940	AC=5;AF=0.625;AN=8;BaseQRankSum=-0.949;DP=90;ExcessHet=1.0474;FS=1.701;MLEAC=5;MLEAF=0.625;MQ=57.93;MQRankSum=-4.359;QD=31.9;ReadPosRankSum=0.684;SOR=0.601	GT:AD:DP:GQ:PL	1/1:0,24:24:72:1078,72,0	0/0:23,0:23:69:0,69,1035	1/1:1,19:20:15:786,15,0	0/1:15,8:23:99:291,0,606
UTR3	BjuLA06G007040(BjuLA06G007040.1:c.*176T>A)	A06	4636957	4636957	A	T	0.625	2475.31	24	4636957	AC=5;AF=0.625;AN=8;BaseQRankSum=-1.333;DP=94;ExcessHet=1.0474;FS=0.793;MLEAC=5;MLEAF=0.625;MQ=57.19;MQRankSum=-4.6;QD=34.38;ReadPosRankSum=-0.49;SOR=0.755	GT:AD:DP:GQ:PL	1/1:0,29:29:87:1305,87,0	0/0:22,0:22:66:0,66,990	1/1:0,19:19:57:855,57,0	0/1:15,9:24:99:333,0,603
upstream	BjuLA06G007030(dist=999)	A06	4636957	4636957	A	T	0.625	2475.31	24	4636957	AC=5;AF=0.625;AN=8;BaseQRankSum=-1.333;DP=94;ExcessHet=1.0474;FS=0.793;MLEAC=5;MLEAF=0.625;MQ=57.19;MQRankSum=-4.6;QD=34.38;ReadPosRankSum=-0.49;SOR=0.755	GT:AD:DP:GQ:PL	1/1:0,29:29:87:1305,87,0	0/0:22,0:22:66:0,66,990	1/1:0,19:19:57:855,57,0	0/1:15,9:24:99:333,0,603
UTR3	BjuLA06G007040(BjuLA06G007040.1:c.*175A>TGGAAACA)	A06	4636958	4636958	T	TGTTTCCA	0.625	2520.27	24	4636958	AC=5;AF=0.625;AN=8;BaseQRankSum=-0.938;DP=95;ExcessHet=1.0474;FS=0.784;MLEAC=5;MLEAF=0.625;MQ=57.22;MQRankSum=-4.553;QD=34.52;ReadPosRankSum=-1.491;SOR=0.715	GT:AD:DP:GQ:PL	1/1:0,29:29:87:1305,87,0	0/0:22,0:22:66:0,66,990	1/1:0,20:20:60:900,60,0	0/1:15,9:24:99:333,0,603
upstream	BjuLA06G007030(dist=1000)	A06	4636958	4636958	T	TGTTTCCA	0.625	2520.27	24	4636958	AC=5;AF=0.625;AN=8;BaseQRankSum=-0.938;DP=95;ExcessHet=1.0474;FS=0.784;MLEAC=5;MLEAF=0.625;MQ=57.22;MQRankSum=-4.553;QD=34.52;ReadPosRankSum=-1.491;SOR=0.715	GT:AD:DP:GQ:PL	1/1:0,29:29:87:1305,87,0	0/0:22,0:22:66:0,66,990	1/1:0,20:20:60:900,60,0	0/1:15,9:24:99:333,0,603
UTR3	BjuLA06G007040(BjuLA06G007040.1:c.*165C>T)	A06	4636968	4636968	G	A	0.625	2514.31	26	4636968	AC=5;AF=0.625;AN=8;BaseQRankSum=-2.299;DP=99;ExcessHet=1.0474;FS=3.769;MLEAC=5;MLEAF=0.625;MQ=57.34;MQRankSum=-4.767;QD=33.52;ReadPosRankSum=-1.159;SOR=0.811	GT:AD:DP:GQ:PL	1/1:0,30:30:90:1350,90,0	0/0:24,0:24:72:0,72,1080	1/1:0,19:19:57:855,57,0	0/1:17,9:26:99:327,0,687
upstream	BjuLA06G007030(dist=1010)	A06	4636968	4636968	G	A	0.625	2514.31	26	4636968	AC=5;AF=0.625;AN=8;BaseQRankSum=-2.299;DP=99;ExcessHet=1.0474;FS=3.769;MLEAC=5;MLEAF=0.625;MQ=57.34;MQRankSum=-4.767;QD=33.52;ReadPosRankSum=-1.159;SOR=0.811	GT:AD:DP:GQ:PL	1/1:0,30:30:90:1350,90,0	0/0:24,0:24:72:0,72,1080	1/1:0,19:19:57:855,57,0	0/1:17,9:26:99:327,0,687
UTR3	BjuLA06G007040(BjuLA06G007040.1:c.*163A>C)	A06	4636970	4636970	T	G	0.625	2556.31	26	4636970	AC=5;AF=0.625;AN=8;BaseQRankSum=-1.768;DP=100;ExcessHet=1.0474;FS=3.798;MLEAC=5;MLEAF=0.625;MQ=57.36;MQRankSum=-4.72;QD=33.64;ReadPosRankSum=-0.7;SOR=0.851	GT:AD:DP:GQ:PL	1/1:0,31:31:93:1392,93,0	0/0:24,0:24:72:0,72,1080	1/1:0,19:19:57:855,57,0	0/1:17,9:26:99:327,0,687
upstream	BjuLA06G007030(dist=1012)	A06	4636970	4636970	T	G	0.625	2556.31	26	4636970	AC=5;AF=0.625;AN=8;BaseQRankSum=-1.768;DP=100;ExcessHet=1.0474;FS=3.798;MLEAC=5;MLEAF=0.625;MQ=57.36;MQRankSum=-4.72;QD=33.64;ReadPosRankSum=-0.7;SOR=0.851	GT:AD:DP:GQ:PL	1/1:0,31:31:93:1392,93,0	0/0:24,0:24:72:0,72,1080	1/1:0,19:19:57:855,57,0	0/1:17,9:26:99:327,0,687
UTR3	BjuLA06G007040(BjuLA06G007040.1:c.*153G>A)	A06	4636980	4636980	C	T	0.625	2548.31	25	4636980	AC=5;AF=0.625;AN=8;BaseQRankSum=-1.301;DP=101;ExcessHet=1.0474;FS=0;MLEAC=5;MLEAF=0.625;MQ=57.39;MQRankSum=-4.616;QD=33.98;ReadPosRankSum=-1.259;SOR=0.781	GT:AD:DP:GQ:PL	1/1:0,30:30:90:1343,90,0	0/0:23,0:23:69:0,69,1029	1/1:0,20:20:60:893,60,0	0/1:16,9:25:99:330,0,642
upstream	BjuLA06G007030(dist=1022)	A06	4636980	4636980	C	T	0.625	2548.31	25	4636980	AC=5;AF=0.625;AN=8;BaseQRankSum=-1.301;DP=101;ExcessHet=1.0474;FS=0;MLEAC=5;MLEAF=0.625;MQ=57.39;MQRankSum=-4.616;QD=33.98;ReadPosRankSum=-1.259;SOR=0.781	GT:AD:DP:GQ:PL	1/1:0,30:30:90:1343,90,0	0/0:23,0:23:69:0,69,1029	1/1:0,20:20:60:893,60,0	0/1:16,9:25:99:330,0,642
UTR3	BjuLA06G007040(BjuLA06G007040.1:c.*140G>T)	A06	4636993	4636993	C	A	0.625	2279.31	26	4636993	AC=5;AF=0.625;AN=8;BaseQRankSum=0.943;DP=100;ExcessHet=1.0474;FS=3.813;MLEAC=5;MLEAF=0.625;MQ=57.36;MQRankSum=-5.044;QD=31.66;ReadPosRankSum=0.597;SOR=1.161	GT:AD:DP:GQ:PL	1/1:0,26:26:78:1134,78,0	0/0:27,0:27:81:0,81,1215	1/1:0,20:20:60:881,60,0	0/1:18,8:26:99:282,0,732
upstream	BjuLA06G007030(dist=1035)	A06	4636993	4636993	C	A	0.625	2279.31	26	4636993	AC=5;AF=0.625;AN=8;BaseQRankSum=0.943;DP=100;ExcessHet=1.0474;FS=3.813;MLEAC=5;MLEAF=0.625;MQ=57.36;MQRankSum=-5.044;QD=31.66;ReadPosRankSum=0.597;SOR=1.161	GT:AD:DP:GQ:PL	1/1:0,26:26:78:1134,78,0	0/0:27,0:27:81:0,81,1215	1/1:0,20:20:60:881,60,0	0/1:18,8:26:99:282,0,732
UTR3	BjuLA06G007040(BjuLA06G007040.1:c.*139T>G)	A06	4636994	4636994	A	C	0.625	2279.31	26	4636994	AC=5;AF=0.625;AN=8;BaseQRankSum=0.288;DP=100;ExcessHet=1.0474;FS=3.813;MLEAC=5;MLEAF=0.625;MQ=57.42;MQRankSum=-5.044;QD=31.66;ReadPosRankSum=0.547;SOR=1.161	GT:AD:DP:GQ:PL	1/1:0,26:26:78:1134,78,0	0/0:27,0:27:81:0,81,1215	1/1:0,20:20:60:881,60,0	0/1:18,8:26:99:282,0,732
upstream	BjuLA06G007030(dist=1036)	A06	4636994	4636994	A	C	0.625	2279.31	26	4636994	AC=5;AF=0.625;AN=8;BaseQRankSum=0.288;DP=100;ExcessHet=1.0474;FS=3.813;MLEAC=5;MLEAF=0.625;MQ=57.42;MQRankSum=-5.044;QD=31.66;ReadPosRankSum=0.547;SOR=1.161	GT:AD:DP:GQ:PL	1/1:0,26:26:78:1134,78,0	0/0:27,0:27:81:0,81,1215	1/1:0,20:20:60:881,60,0	0/1:18,8:26:99:282,0,732
UTR3	BjuLA06G007040(BjuLA06G007040.1:c.*128T>A)	A06	4637005	4637005	A	T	0.625	2179.31	31	4637005	AC=5;AF=0.625;AN=8;BaseQRankSum=1.771;DP=107;ExcessHet=1.0474;FS=2.564;MLEAC=5;MLEAF=0.625;MQ=57.64;MQRankSum=-4.679;QD=28.3;ReadPosRankSum=0.345;SOR=1.032	GT:AD:DP:GQ:PL	1/1:0,27:27:81:1033,81,0	0/0:28,0:28:84:0,84,1200	1/1:0,19:19:57:794,57,0	0/1:19,12:31:99:370,0,665
upstream	BjuLA06G007030(dist=1047)	A06	4637005	4637005	A	T	0.625	2179.31	31	4637005	AC=5;AF=0.625;AN=8;BaseQRankSum=1.771;DP=107;ExcessHet=1.0474;FS=2.564;MLEAC=5;MLEAF=0.625;MQ=57.64;MQRankSum=-4.679;QD=28.3;ReadPosRankSum=0.345;SOR=1.032	GT:AD:DP:GQ:PL	1/1:0,27:27:81:1033,81,0	0/0:28,0:28:84:0,84,1200	1/1:0,19:19:57:794,57,0	0/1:19,12:31:99:370,0,665
UTR3	BjuLA06G007040(BjuLA06G007040.1:c.*106T>C)	A06	4637027	4637027	A	G	0.625	2360.31	29	4637027	AC=5;AF=0.625;AN=8;BaseQRankSum=0.371;DP=107;ExcessHet=1.0474;FS=0;MLEAC=5;MLEAF=0.625;MQ=57.75;MQRankSum=-3.752;QD=29.88;ReadPosRankSum=-0.576;SOR=0.679	GT:AD:DP:GQ:PL	1/1:0,31:31:93:1238,93,0	0/0:24,0:24:72:0,72,1033	1/1:0,19:19:57:794,57,0	0/1:17,12:29:99:346,0,638
upstream	BjuLA06G007030(dist=1069)	A06	4637027	4637027	A	G	0.625	2360.31	29	4637027	AC=5;AF=0.625;AN=8;BaseQRankSum=0.371;DP=107;ExcessHet=1.0474;FS=0;MLEAC=5;MLEAF=0.625;MQ=57.75;MQRankSum=-3.752;QD=29.88;ReadPosRankSum=-0.576;SOR=0.679	GT:AD:DP:GQ:PL	1/1:0,31:31:93:1238,93,0	0/0:24,0:24:72:0,72,1033	1/1:0,19:19:57:794,57,0	0/1:17,12:29:99:346,0,638
UTR3	BjuLA06G007040(BjuLA06G007040.1:c.*97G>TTG)	A06	4637036	4637036	C	CAA	0.625	2823.27	28	4637036	AC=5;AF=0.625;AN=8;BaseQRankSum=2.787;DP=111;ExcessHet=1.0474;FS=1.565;MLEAC=5;MLEAF=0.625;MQ=57.83;MQRankSum=-3.697;QD=34.43;ReadPosRankSum=-0.59;SOR=0.552	GT:AD:DP:GQ:PL	1/1:0,32:32:96:1440,96,0	0/0:25,0:25:75:0,75,1125	1/1:0,22:22:66:990,66,0	0/1:17,11:28:99:411,0,681
upstream	BjuLA06G007030(dist=1078)	A06	4637036	4637036	C	CAA	0.625	2823.27	28	4637036	AC=5;AF=0.625;AN=8;BaseQRankSum=2.787;DP=111;ExcessHet=1.0474;FS=1.565;MLEAC=5;MLEAF=0.625;MQ=57.83;MQRankSum=-3.697;QD=34.43;ReadPosRankSum=-0.59;SOR=0.552	GT:AD:DP:GQ:PL	1/1:0,32:32:96:1440,96,0	0/0:25,0:25:75:0,75,1125	1/1:0,22:22:66:990,66,0	0/1:17,11:28:99:411,0,681
UTR3	BjuLA06G007040(BjuLA06G007040.1:c.*81G>T)	A06	4637052	4637052	C	A	0.625	2726.31	27	4637052	AC=5;AF=0.625;AN=8;BaseQRankSum=3.386;DP=106;ExcessHet=1.0474;FS=1.621;MLEAC=5;MLEAF=0.625;MQ=58.01;MQRankSum=-3.08;QD=34.51;ReadPosRankSum=-0.595;SOR=0.672	GT:AD:DP:GQ:PL	1/1:0,29:29:87:1305,87,0	0/0:25,0:25:75:0,75,1125	1/1:0,23:23:69:1025,69,0	0/1:16,11:27:99:414,0,639
upstream	BjuLA06G007030(dist=1094)	A06	4637052	4637052	C	A	0.625	2726.31	27	4637052	AC=5;AF=0.625;AN=8;BaseQRankSum=3.386;DP=106;ExcessHet=1.0474;FS=1.621;MLEAC=5;MLEAF=0.625;MQ=58.01;MQRankSum=-3.08;QD=34.51;ReadPosRankSum=-0.595;SOR=0.672	GT:AD:DP:GQ:PL	1/1:0,29:29:87:1305,87,0	0/0:25,0:25:75:0,75,1125	1/1:0,23:23:69:1025,69,0	0/1:16,11:27:99:414,0,639
UTR3	BjuLA06G007040(BjuLA06G007040.1:c.*77T>CT)	A06	4637056	4637056	A	AG	0.625	2833.27	29	4637056	AC=5;AF=0.625;AN=8;BaseQRankSum=3.153;DP=109;ExcessHet=1.0474;FS=2.547;MLEAC=5;MLEAF=0.625;MQ=58.31;MQRankSum=-3.015;QD=33.73;ReadPosRankSum=-0.586;SOR=0.634	GT:AD:DP:GQ:PL	1/1:0,31:31:93:1356,93,0	0/0:25,0:25:75:0,75,1125	1/1:0,24:24:72:1056,72,0	0/1:17,12:29:99:439,0,678
upstream	BjuLA06G007030(dist=1098)	A06	4637056	4637056	A	AG	0.625	2833.27	29	4637056	AC=5;AF=0.625;AN=8;BaseQRankSum=3.153;DP=109;ExcessHet=1.0474;FS=2.547;MLEAC=5;MLEAF=0.625;MQ=58.31;MQRankSum=-3.015;QD=33.73;ReadPosRankSum=-0.586;SOR=0.634	GT:AD:DP:GQ:PL	1/1:0,31:31:93:1356,93,0	0/0:25,0:25:75:0,75,1125	1/1:0,24:24:72:1056,72,0	0/1:17,12:29:99:439,0,678
UTR3	BjuLA06G007040(BjuLA06G007040.1:c.*75G>T)	A06	4637058	4637058	C	A	0.625	2799.31	29	4637058	AC=5;AF=0.625;AN=8;BaseQRankSum=2.578;DP=108;ExcessHet=1.0474;FS=2.529;MLEAC=5;MLEAF=0.625;MQ=58.42;MQRankSum=-2.905;QD=33.73;ReadPosRankSum=-0.621;SOR=0.598	GT:AD:DP:GQ:PL	1/1:0,31:31:93:1356,93,0	0/0:25,0:25:75:0,75,1125	1/1:0,23:23:69:1022,69,0	0/1:17,12:29:99:439,0,678
upstream	BjuLA06G007030(dist=1100)	A06	4637058	4637058	C	A	0.625	2799.31	29	4637058	AC=5;AF=0.625;AN=8;BaseQRankSum=2.578;DP=108;ExcessHet=1.0474;FS=2.529;MLEAC=5;MLEAF=0.625;MQ=58.42;MQRankSum=-2.905;QD=33.73;ReadPosRankSum=-0.621;SOR=0.598	GT:AD:DP:GQ:PL	1/1:0,31:31:93:1356,93,0	0/0:25,0:25:75:0,75,1125	1/1:0,23:23:69:1022,69,0	0/1:17,12:29:99:439,0,678
UTR3	BjuLA06G007040(BjuLA06G007040.1:c.*46_*40delinsG)	A06	4637087	4637093	CACGCCG	C	0.625	2905.27	29	4637087	AC=5;AF=0.625;AN=8;BaseQRankSum=1.496;DP=109;ExcessHet=1.0474;FS=7.885;MLEAC=5;MLEAF=0.625;MQ=59.55;MQRankSum=-1.07;QD=36.37;ReadPosRankSum=-0.152;SOR=0.922	GT:AD:DP:GQ:PL	1/1:0,30:30:90:1345,90,0	0/0:27,0:27:81:0,81,1194	1/1:0,20:20:60:900,60,0	0/1:12,17:29:99:678,0,453
upstream	BjuLA06G007030(dist=1129)	A06	4637087	4637093	CACGCCG	C	0.625	2905.27	29	4637087	AC=5;AF=0.625;AN=8;BaseQRankSum=1.496;DP=109;ExcessHet=1.0474;FS=7.885;MLEAC=5;MLEAF=0.625;MQ=59.55;MQRankSum=-1.07;QD=36.37;ReadPosRankSum=-0.152;SOR=0.922	GT:AD:DP:GQ:PL	1/1:0,30:30:90:1345,90,0	0/0:27,0:27:81:0,81,1194	1/1:0,20:20:60:900,60,0	0/1:12,17:29:99:678,0,453
UTR3	BjuLA06G007040(BjuLA06G007040.1:c.*34C>A)	A06	4637099	4637099	G	T	0.625	2930.31	29	4637099	AC=5;AF=0.625;AN=8;BaseQRankSum=1.413;DP=107;ExcessHet=1.0474;FS=5.002;MLEAC=5;MLEAF=0.625;MQ=59.54;MQRankSum=-1.062;QD=31.25;ReadPosRankSum=0.848;SOR=0.926	GT:AD:DP:GQ:PL	1/1:0,31:31:93:1370,93,0	0/0:27,0:27:81:0,81,1195	1/1:0,20:20:60:900,60,0	0/1:12,17:29:99:678,0,449
upstream	BjuLA06G007030(dist=1141)	A06	4637099	4637099	G	T	0.625	2930.31	29	4637099	AC=5;AF=0.625;AN=8;BaseQRankSum=1.413;DP=107;ExcessHet=1.0474;FS=5.002;MLEAC=5;MLEAF=0.625;MQ=59.54;MQRankSum=-1.062;QD=31.25;ReadPosRankSum=0.848;SOR=0.926	GT:AD:DP:GQ:PL	1/1:0,31:31:93:1370,93,0	0/0:27,0:27:81:0,81,1195	1/1:0,20:20:60:900,60,0	0/1:12,17:29:99:678,0,449
exonic	BjuLA06G007040	A06	4637161	4637161	G	C	0.625	2092.3	24	4637161	AC=5;AF=0.625;AN=8;BaseQRankSum=-2.01;DP=102;ExcessHet=1.0474;FS=10.367;MLEAC=5;MLEAF=0.625;MQ=60;MQRankSum=0;QD=29.47;ReadPosRankSum=-0.794;SOR=1.355	GT:AD:DP:GQ:PL	1/1:0,23:23:69:926,69,0	0/0:25,0:25:75:0,75,1043	1/1:2,22:24:32:774,32,0	0/1:10,14:24:99:410,0,348
upstream	BjuLA06G007030(dist=1203)	A06	4637161	4637161	G	C	0.625	2092.3	24	4637161	AC=5;AF=0.625;AN=8;BaseQRankSum=-2.01;DP=102;ExcessHet=1.0474;FS=10.367;MLEAC=5;MLEAF=0.625;MQ=60;MQRankSum=0;QD=29.47;ReadPosRankSum=-0.794;SOR=1.355	GT:AD:DP:GQ:PL	1/1:0,23:23:69:926,69,0	0/0:25,0:25:75:0,75,1043	1/1:2,22:24:32:774,32,0	0/1:10,14:24:99:410,0,348
exonic	BjuLA06G007040	A06	4637176	4637179	TCCA	T	0.625	2696.27	25	4637176	AC=5;AF=0.625;AN=8;BaseQRankSum=-1.98;DP=101;ExcessHet=1.0474;FS=0.807;MLEAC=5;MLEAF=0.625;MQ=60;MQRankSum=0;QD=26.72;ReadPosRankSum=-1.902;SOR=0.74	GT:AD:DP:GQ:PL	1/1:0,22:22:66:973,66,0	0/0:24,0:24:72:0,72,1080	1/1:0,25:25:75:1111,75,0	0/1:9,16:25:99:630,0,330
upstream	BjuLA06G007030(dist=1218)	A06	4637176	4637179	TCCA	T	0.625	2696.27	25	4637176	AC=5;AF=0.625;AN=8;BaseQRankSum=-1.98;DP=101;ExcessHet=1.0474;FS=0.807;MLEAC=5;MLEAF=0.625;MQ=60;MQRankSum=0;QD=26.72;ReadPosRankSum=-1.902;SOR=0.74	GT:AD:DP:GQ:PL	1/1:0,22:22:66:973,66,0	0/0:24,0:24:72:0,72,1080	1/1:0,25:25:75:1111,75,0	0/1:9,16:25:99:630,0,330
exonic	BjuLA06G007040	A06	4637189	4637189	T	C	0.625	2452.31	24	4637189	AC=5;AF=0.625;AN=8;BaseQRankSum=-2.614;DP=96;ExcessHet=1.0474;FS=0;MLEAC=5;MLEAF=0.625;MQ=60;MQRankSum=0;QD=34.82;ReadPosRankSum=-0.573;SOR=0.739	GT:AD:DP:GQ:PL	1/1:0,21:21:63:922,63,0	0/0:24,0:24:72:0,72,1080	1/1:0,21:21:63:945,63,0	0/1:9,15:24:99:603,0,333
upstream	BjuLA06G007030(dist=1231)	A06	4637189	4637189	T	C	0.625	2452.31	24	4637189	AC=5;AF=0.625;AN=8;BaseQRankSum=-2.614;DP=96;ExcessHet=1.0474;FS=0;MLEAC=5;MLEAF=0.625;MQ=60;MQRankSum=0;QD=34.82;ReadPosRankSum=-0.573;SOR=0.739	GT:AD:DP:GQ:PL	1/1:0,21:21:63:922,63,0	0/0:24,0:24:72:0,72,1080	1/1:0,21:21:63:945,63,0	0/1:9,15:24:99:603,0,333
exonic	BjuLA06G007040	A06	4637358	4637358	G	A	0.625	1891.3	25	4637358	AC=5;AF=0.625;AN=8;BaseQRankSum=-0.274;DP=100;ExcessHet=1.0474;FS=8.146;MLEAC=5;MLEAF=0.625;MQ=59.11;MQRankSum=-1.614;QD=29.55;ReadPosRankSum=-0.347;SOR=1.108	GT:AD:DP:GQ:PL	1/1:0,18:18:54:712,54,0	0/0:31,0:31:93:0,93,1193	1/1:0,21:21:63:775,63,0	0/1:13,12:25:99:422,0,468
upstream	BjuLA06G007030(dist=1400)	A06	4637358	4637358	G	A	0.625	1891.3	25	4637358	AC=5;AF=0.625;AN=8;BaseQRankSum=-0.274;DP=100;ExcessHet=1.0474;FS=8.146;MLEAC=5;MLEAF=0.625;MQ=59.11;MQRankSum=-1.614;QD=29.55;ReadPosRankSum=-0.347;SOR=1.108	GT:AD:DP:GQ:PL	1/1:0,18:18:54:712,54,0	0/0:31,0:31:93:0,93,1193	1/1:0,21:21:63:775,63,0	0/1:13,12:25:99:422,0,468
exonic	BjuLA06G007040	A06	4637427	4637427	A	G	0.625	1984.3	19	4637427	AC=5;AF=0.625;AN=8;BaseQRankSum=1.692;DP=86;ExcessHet=1.0474;FS=1.899;MLEAC=5;MLEAF=0.625;MQ=58.36;MQRankSum=-1.448;QD=34.21;ReadPosRankSum=0.081;SOR=0.782	GT:AD:DP:GQ:PL	1/1:0,21:21:63:945,63,0	0/0:20,0:20:60:0,60,892	1/1:0,18:18:54:807,54,0	0/1:12,7:19:99:250,0,483
upstream	BjuLA06G007030(dist=1469)	A06	4637427	4637427	A	G	0.625	1984.3	19	4637427	AC=5;AF=0.625;AN=8;BaseQRankSum=1.692;DP=86;ExcessHet=1.0474;FS=1.899;MLEAC=5;MLEAF=0.625;MQ=58.36;MQRankSum=-1.448;QD=34.21;ReadPosRankSum=0.081;SOR=0.782	GT:AD:DP:GQ:PL	1/1:0,21:21:63:945,63,0	0/0:20,0:20:60:0,60,892	1/1:0,18:18:54:807,54,0	0/1:12,7:19:99:250,0,483
exonic	BjuLA06G007040	A06	4637436	4637436	T	C	0.625	1908.3	18	4637436	AC=5;AF=0.625;AN=8;BaseQRankSum=1.627;DP=85;ExcessHet=1.0474;FS=0.879;MLEAC=5;MLEAF=0.625;MQ=57.76;MQRankSum=-1.481;QD=34.08;ReadPosRankSum=0.595;SOR=0.883	GT:AD:DP:GQ:PL	1/1:0,21:21:63:945,63,0	0/0:20,0:20:60:0,60,900	1/1:0,17:17:51:765,51,0	0/1:12,6:18:99:216,0,486
upstream	BjuLA06G007030(dist=1478)	A06	4637436	4637436	T	C	0.625	1908.3	18	4637436	AC=5;AF=0.625;AN=8;BaseQRankSum=1.627;DP=85;ExcessHet=1.0474;FS=0.879;MLEAC=5;MLEAF=0.625;MQ=57.76;MQRankSum=-1.481;QD=34.08;ReadPosRankSum=0.595;SOR=0.883	GT:AD:DP:GQ:PL	1/1:0,21:21:63:945,63,0	0/0:20,0:20:60:0,60,900	1/1:0,17:17:51:765,51,0	0/1:12,6:18:99:216,0,486
exonic	BjuLA06G007040	A06	4637442	4637442	A	G	0.625	1944.3	20	4637442	AC=5;AF=0.625;AN=8;BaseQRankSum=0.55;DP=90;ExcessHet=1.0474;FS=1.851;MLEAC=5;MLEAF=0.625;MQ=57.69;MQRankSum=-1.471;QD=33.52;ReadPosRankSum=0.193;SOR=0.828	GT:AD:DP:GQ:PL	1/1:0,21:21:63:945,63,0	0/0:20,1:21:53:0,53,890	1/1:0,17:17:51:765,51,0	0/1:13,7:20:99:252,0,522
upstream	BjuLA06G007030(dist=1484)	A06	4637442	4637442	A	G	0.625	1944.3	20	4637442	AC=5;AF=0.625;AN=8;BaseQRankSum=0.55;DP=90;ExcessHet=1.0474;FS=1.851;MLEAC=5;MLEAF=0.625;MQ=57.69;MQRankSum=-1.471;QD=33.52;ReadPosRankSum=0.193;SOR=0.828	GT:AD:DP:GQ:PL	1/1:0,21:21:63:945,63,0	0/0:20,1:21:53:0,53,890	1/1:0,17:17:51:765,51,0	0/1:13,7:20:99:252,0,522
exonic	BjuLA06G007040	A06	4637469	4637469	G	A	0.625	1548.3	16	4637469	AC=5;AF=0.625;AN=8;BaseQRankSum=1.439;DP=100;ExcessHet=1.0474;FS=0;MLEAC=5;MLEAF=0.625;MQ=57.73;MQRankSum=-1.579;QD=30.97;ReadPosRankSum=1.53;SOR=0.693	GT:AD:DP:GQ:PL	1/1:0,18:18:54:707,54,0	0/0:23,0:23:69:0,69,923	1/1:0,16:16:48:656,48,0	0/1:10,6:16:99:203,0,297
upstream	BjuLA06G007030(dist=1511)	A06	4637469	4637469	G	A	0.625	1548.3	16	4637469	AC=5;AF=0.625;AN=8;BaseQRankSum=1.439;DP=100;ExcessHet=1.0474;FS=0;MLEAC=5;MLEAF=0.625;MQ=57.73;MQRankSum=-1.579;QD=30.97;ReadPosRankSum=1.53;SOR=0.693	GT:AD:DP:GQ:PL	1/1:0,18:18:54:707,54,0	0/0:23,0:23:69:0,69,923	1/1:0,16:16:48:656,48,0	0/1:10,6:16:99:203,0,297
exonic	BjuLA06G007040	A06	4637502	4637502	A	C	0.625	1810.3	21	4637502	AC=5;AF=0.625;AN=8;BaseQRankSum=-1.214;DP=104;ExcessHet=1.0474;FS=0;MLEAC=5;MLEAF=0.625;MQ=57.91;MQRankSum=-1.228;QD=34.81;ReadPosRankSum=0.186;SOR=0.686	GT:AD:DP:GQ:PL	1/1:0,17:17:51:762,51,0	0/0:24,0:24:72:0,72,1053	1/1:0,14:14:42:630,42,0	0/1:9,12:21:99:436,0,342
upstream	BjuLA06G007030(dist=1544)	A06	4637502	4637502	A	C	0.625	1810.3	21	4637502	AC=5;AF=0.625;AN=8;BaseQRankSum=-1.214;DP=104;ExcessHet=1.0474;FS=0;MLEAC=5;MLEAF=0.625;MQ=57.91;MQRankSum=-1.228;QD=34.81;ReadPosRankSum=0.186;SOR=0.686	GT:AD:DP:GQ:PL	1/1:0,17:17:51:762,51,0	0/0:24,0:24:72:0,72,1053	1/1:0,14:14:42:630,42,0	0/1:9,12:21:99:436,0,342
exonic	BjuLA06G007040	A06	4637511	4637511	C	A	0.625	1762.3	22	4637511	AC=5;AF=0.625;AN=8;BaseQRankSum=0.881;DP=104;ExcessHet=1.0474;FS=1.876;MLEAC=5;MLEAF=0.625;MQ=58.17;MQRankSum=0.13;QD=32.64;ReadPosRankSum=-0.378;SOR=0.653	GT:AD:DP:GQ:PL	1/1:0,18:18:54:786,54,0	0/0:23,0:23:69:0,69,1011	1/1:0,14:14:42:630,42,0	0/1:12,10:22:99:364,0,444
upstream	BjuLA06G007030(dist=1553)	A06	4637511	4637511	C	A	0.625	1762.3	22	4637511	AC=5;AF=0.625;AN=8;BaseQRankSum=0.881;DP=104;ExcessHet=1.0474;FS=1.876;MLEAC=5;MLEAF=0.625;MQ=58.17;MQRankSum=0.13;QD=32.64;ReadPosRankSum=-0.378;SOR=0.653	GT:AD:DP:GQ:PL	1/1:0,18:18:54:786,54,0	0/0:23,0:23:69:0,69,1011	1/1:0,14:14:42:630,42,0	0/1:12,10:22:99:364,0,444
exonic	BjuLA06G007040	A06	4637571	4637571	T	C	0.625	906.26	20	4637571	AC=5;AF=0.625;AN=8;BaseQRankSum=1.496;DP=85;ExcessHet=1.0474;FS=0;MLEAC=5;MLEAF=0.625;MQ=57.84;MQRankSum=-1.783;QD=24.49;ReadPosRankSum=1.32;SOR=0.728	GT:AD:DP:GQ:PL	1/1:0,9:9:27:350,27,0	0/0:23,0:23:69:0,69,881	1/1:0,8:8:24:334,24,0	0/1:12,8:20:99:240,0,393
upstream	BjuLA06G007030(dist=1613)	A06	4637571	4637571	T	C	0.625	906.26	20	4637571	AC=5;AF=0.625;AN=8;BaseQRankSum=1.496;DP=85;ExcessHet=1.0474;FS=0;MLEAC=5;MLEAF=0.625;MQ=57.84;MQRankSum=-1.783;QD=24.49;ReadPosRankSum=1.32;SOR=0.728	GT:AD:DP:GQ:PL	1/1:0,9:9:27:350,27,0	0/0:23,0:23:69:0,69,881	1/1:0,8:8:24:334,24,0	0/1:12,8:20:99:240,0,393
exonic	BjuLA06G007040	A06	4637619	4637619	A	G	0.625	760.09	19	4637619	AC=5;AF=0.625;AN=8;BaseQRankSum=0.287;DP=59;ExcessHet=1.0474;FS=8.477;MLEAC=5;MLEAF=0.625;MQ=58.35;MQRankSum=-3.134;QD=23.75;ReadPosRankSum=-1.289;SOR=1.938	GT:AD:DP:GQ:PL	1/1:0,8:8:24:360,24,0	0/0:22,0:22:66:0,66,987	1/1:0,5:5:15:222,15,0	0/1:13,6:19:99:196,0,525
upstream	BjuLA06G007030(dist=1661)	A06	4637619	4637619	A	G	0.625	760.09	19	4637619	AC=5;AF=0.625;AN=8;BaseQRankSum=0.287;DP=59;ExcessHet=1.0474;FS=8.477;MLEAC=5;MLEAF=0.625;MQ=58.35;MQRankSum=-3.134;QD=23.75;ReadPosRankSum=-1.289;SOR=1.938	GT:AD:DP:GQ:PL	1/1:0,8:8:24:360,24,0	0/0:22,0:22:66:0,66,987	1/1:0,5:5:15:222,15,0	0/1:13,6:19:99:196,0,525
exonic	BjuLA06G007040	A06	4637633	4637633	T	G	0.625	612.09	14	4637633	AC=5;AF=0.625;AN=8;BaseQRankSum=1.71;DP=49;ExcessHet=1.0474;FS=4.678;MLEAC=5;MLEAF=0.625;MQ=58.25;MQRankSum=-3.039;QD=22.67;ReadPosRankSum=-2.06;SOR=1.626	GT:AD:DP:GQ:PL	1/1:0,8:8:24:360,24,0	0/0:21,0:21:63:0,63,945	1/1:0,5:5:15:222,15,0	0/1:12,2:14:48:48,0,498
upstream	BjuLA06G007030(dist=1675)	A06	4637633	4637633	T	G	0.625	612.09	14	4637633	AC=5;AF=0.625;AN=8;BaseQRankSum=1.71;DP=49;ExcessHet=1.0474;FS=4.678;MLEAC=5;MLEAF=0.625;MQ=58.25;MQRankSum=-3.039;QD=22.67;ReadPosRankSum=-2.06;SOR=1.626	GT:AD:DP:GQ:PL	1/1:0,8:8:24:360,24,0	0/0:21,0:21:63:0,63,945	1/1:0,5:5:15:222,15,0	0/1:12,2:14:48:48,0,498
exonic	BjuLA06G007040	A06	4637634	4637634	T	C	0.625	609.09	15	4637634	AC=5;AF=0.625;AN=8;BaseQRankSum=1.71;DP=50;ExcessHet=1.0474;FS=6.565;MLEAC=5;MLEAF=0.625;MQ=58.28;MQRankSum=-3.083;QD=21.75;ReadPosRankSum=-2.153;SOR=1.725	GT:AD:DP:GQ:PL	1/1:0,8:8:24:360,24,0	0/0:21,0:21:63:0,63,945	1/1:0,5:5:15:222,15,0	0/1:13,2:15:45:45,0,537
upstream	BjuLA06G007030(dist=1676)	A06	4637634	4637634	T	C	0.625	609.09	15	4637634	AC=5;AF=0.625;AN=8;BaseQRankSum=1.71;DP=50;ExcessHet=1.0474;FS=6.565;MLEAC=5;MLEAF=0.625;MQ=58.28;MQRankSum=-3.083;QD=21.75;ReadPosRankSum=-2.153;SOR=1.725	GT:AD:DP:GQ:PL	1/1:0,8:8:24:360,24,0	0/0:21,0:21:63:0,63,945	1/1:0,5:5:15:222,15,0	0/1:13,2:15:45:45,0,537
exonic	BjuLA06G007040	A06	4637643	4637643	T	C	0.625	563.99	16	4637643	AC=5;AF=0.625;AN=8;BaseQRankSum=1.54;DP=50;ExcessHet=1.0474;FS=4.708;MLEAC=5;MLEAF=0.625;MQ=58.28;MQRankSum=-3.239;QD=20.14;ReadPosRankSum=-2.111;SOR=1.676	GT:AD:DP:GQ:PL	1/1:0,8:8:24:360,24,0	0/0:21,0:21:63:0,63,945	1/1:0,4:4:12:180,12,0	0/1:14,2:16:42:42,0,575
upstream	BjuLA06G007030(dist=1685)	A06	4637643	4637643	T	C	0.625	563.99	16	4637643	AC=5;AF=0.625;AN=8;BaseQRankSum=1.54;DP=50;ExcessHet=1.0474;FS=4.708;MLEAC=5;MLEAF=0.625;MQ=58.28;MQRankSum=-3.239;QD=20.14;ReadPosRankSum=-2.111;SOR=1.676	GT:AD:DP:GQ:PL	1/1:0,8:8:24:360,24,0	0/0:21,0:21:63:0,63,945	1/1:0,4:4:12:180,12,0	0/1:14,2:16:42:42,0,575
exonic	BjuLA06G007040	A06	4637672	4637672	T	G	0.5	149.3	15	4637672	AC=4;AF=0.5;AN=8;BaseQRankSum=0.435;DP=40;ExcessHet=0.1902;FS=2.27;MLEAC=3;MLEAF=0.375;MQ=58.37;MQRankSum=-5.942;QD=26.71;ReadPosRankSum=-2.031;SOR=1.55	GT:AD:DP:GQ:PL	1/1:0,3:3:9:131,9,0	0/0:18,0:18:54:0,54,800	1/1:0,1:1:3:37,3,0	0/0:15,0:15:45:0,45,669
upstream	BjuLA06G007030(dist=1714)	A06	4637672	4637672	T	G	0.5	149.3	15	4637672	AC=4;AF=0.5;AN=8;BaseQRankSum=0.435;DP=40;ExcessHet=0.1902;FS=2.27;MLEAC=3;MLEAF=0.375;MQ=58.37;MQRankSum=-5.942;QD=26.71;ReadPosRankSum=-2.031;SOR=1.55	GT:AD:DP:GQ:PL	1/1:0,3:3:9:131,9,0	0/0:18,0:18:54:0,54,800	1/1:0,1:1:3:37,3,0	0/0:15,0:15:45:0,45,669
exonic	BjuLA06G007040	A06	4637856	4637856	G	A	0.625	2001.19	25	4637856	AC=5;AF=0.625;AN=8;BaseQRankSum=-0.638;DP=126;ExcessHet=1.0474;FS=2.588;MLEAC=5;MLEAF=0.625;MQ=57.87;MQRankSum=-2.207;QD=29.43;ReadPosRankSum=0.845;SOR=0.443	GT:AD:DP:GQ:PL	1/1:0,23:23:69:893,69,0	0/0:39,0:39:99:0,117,1551	1/1:1,19:20:18:705,18,0	0/1:12,13:25:99:421,0,380
upstream	BjuLA06G007030(dist=1898)	A06	4637856	4637856	G	A	0.625	2001.19	25	4637856	AC=5;AF=0.625;AN=8;BaseQRankSum=-0.638;DP=126;ExcessHet=1.0474;FS=2.588;MLEAC=5;MLEAF=0.625;MQ=57.87;MQRankSum=-2.207;QD=29.43;ReadPosRankSum=0.845;SOR=0.443	GT:AD:DP:GQ:PL	1/1:0,23:23:69:893,69,0	0/0:39,0:39:99:0,117,1551	1/1:1,19:20:18:705,18,0	0/1:12,13:25:99:421,0,380
exonic	BjuLA06G007040	A06	4637982	4637982	C	T	0.625	2523.28	31	4637982	AC=5;AF=0.625;AN=8;BaseQRankSum=-0.007;DP=131;ExcessHet=1.0474;FS=0;MLEAC=4;MLEAF=0.5;MQ=59.54;MQRankSum=-1.241;QD=29.34;ReadPosRankSum=0.831;SOR=0.718	GT:AD:DP:GQ:PL	1/1:0,26:26:78:944,78,0	0/0:42,0:42:99:0,126,1584	1/1:2,27:29:4:998,4,0	0/1:12,19:31:99:598,0,352
intronic	BjuLA06G007040	A06	4638013	4638013	C	A	0.625	2590.93	29	4638013	AC=5;AF=0.625;AN=8;BaseQRankSum=-2.042;DP=125;ExcessHet=1.0474;FS=0.675;MLEAC=4;MLEAF=0.5;MQ=60;MQRankSum=0;QD=29.78;ReadPosRankSum=0.33;SOR=0.622	GT:AD:DP:GQ:PL	1/1:0,30:30:90:1117,90,0	0/0:36,0:36:99:0,108,1433	1/1:2,26:28:1:934,1,0	0/1:12,17:29:99:555,0,414
intronic	BjuLA06G007040	A06	4638082	4638084	GTA	G	0.625	2278.54	27	4638082	AC=5;AF=0.625;AN=8;BaseQRankSum=-2.504;DP=104;ExcessHet=1.0474;FS=7.936;MLEAC=4;MLEAF=0.5;MQ=60;MQRankSum=0;QD=34.52;ReadPosRankSum=-1.479;SOR=0.278	GT:AD:DP:GQ:PL	1/1:0,22:22:66:990,66,0	0/0:33,0:33:99:0,99,1482	1/1:1,16:17:6:674,6,0	0/1:11,16:27:99:632,0,414
intronic	BjuLA06G007040	A06	4638094	4638094	A	C	0.625	2306.76	27	4638094	AC=5;AF=0.625;AN=8;BaseQRankSum=-2.467;DP=102;ExcessHet=1.0474;FS=9.485;MLEAC=4;MLEAF=0.5;MQ=60;MQRankSum=0;QD=34.43;ReadPosRankSum=-1.342;SOR=0.317	GT:AD:DP:GQ:PL	1/1:0,24:24:72:1074,72,0	0/0:34,0:34:99:0,102,1516	1/1:1,15:16:3:630,3,0	0/1:11,16:27:99:619,0,414
intronic	BjuLA06G007040	A06	4638214	4638214	A	G	0.625	1458.09	12	4638214	AC=5;AF=0.625;AN=8;BaseQRankSum=1.187;DP=67;ExcessHet=1.0474;FS=2.043;MLEAC=5;MLEAF=0.625;MQ=60;MQRankSum=0;QD=33.91;ReadPosRankSum=-1.363;SOR=0.584	GT:AD:DP:GQ:PL	1/1:0,13:13:39:585,39,0	0/0:21,0:21:63:0,63,945	1/1:1,17:18:9:705,9,0	0/1:7,5:12:99:186,0,279
intronic	BjuLA06G007040	A06	4638216	4638217	CA	C	0.625	1458.05	12	4638216	AC=5;AF=0.625;AN=8;BaseQRankSum=0.754;DP=64;ExcessHet=1.0474;FS=2.043;MLEAC=5;MLEAF=0.625;MQ=60;MQRankSum=0;QD=33.91;ReadPosRankSum=-1.458;SOR=0.584	GT:AD:DP:GQ:PL	1/1:0,13:13:39:585,39,0	0/0:21,0:21:63:0,63,945	1/1:1,17:18:9:705,9,0	0/1:7,5:12:99:186,0,279
intronic	BjuLA06G007040	A06	4638223	4638223	T	A	0.625	1521.09	12	4638223	AC=5;AF=0.625;AN=8;BaseQRankSum=1.987;DP=64;ExcessHet=1.0474;FS=0;MLEAC=5;MLEAF=0.625;MQ=60;MQRankSum=0;QD=34.57;ReadPosRankSum=-1.751;SOR=0.665	GT:AD:DP:GQ:PL	1/1:0,14:14:42:630,42,0	0/0:20,0:20:60:0,60,900	1/1:1,17:18:9:720,9,0	0/1:7,5:12:99:189,0,279
intronic	BjuLA06G007040	A06	4638245	4638245	G	A	0.625	1431.09	12	4638245	AC=5;AF=0.625;AN=8;BaseQRankSum=3.05;DP=63;ExcessHet=1.0474;FS=0.979;MLEAC=5;MLEAF=0.625;MQ=59.62;MQRankSum=0;QD=33.28;ReadPosRankSum=-0.624;SOR=0.917	GT:AD:DP:GQ:PL	1/1:0,13:13:39:585,39,0	0/0:19,0:19:57:0,57,855	1/1:1,17:18:9:720,9,0	0/1:8,4:12:99:144,0,324
intronic	BjuLA06G007040	A06	4638248	4638248	C	T	0.625	1386.09	12	4638248	AC=5;AF=0.625;AN=8;BaseQRankSum=2.216;DP=62;ExcessHet=1.0474;FS=3.495;MLEAC=5;MLEAF=0.625;MQ=59.61;MQRankSum=0;QD=33;ReadPosRankSum=-0.12;SOR=1.161	GT:AD:DP:GQ:PL	1/1:0,12:12:36:540,36,0	0/0:19,0:19:57:0,57,855	1/1:1,17:18:9:720,9,0	0/1:8,4:12:99:144,0,324
intronic	BjuLA06G007040	A06	4638249	4638249	C	G	0.625	1299.09	11	4638249	AC=5;AF=0.625;AN=8;BaseQRankSum=2.461;DP=60;ExcessHet=1.0474;FS=3.606;MLEAC=5;MLEAF=0.625;MQ=59.6;MQRankSum=0;QD=32.48;ReadPosRankSum=-0.048;SOR=1.207	GT:AD:DP:GQ:PL	1/1:0,11:11:33:495,33,0	0/0:19,0:19:57:0,57,855	1/1:1,17:18:9:720,9,0	0/1:8,3:11:99:102,0,327
intronic	BjuLA06G007040	A06	4638250	4638250	A	G	0.625	1344.09	11	4638250	AC=5;AF=0.625;AN=8;BaseQRankSum=0.765;DP=60;ExcessHet=1.0474;FS=2.272;MLEAC=5;MLEAF=0.625;MQ=59.6;MQRankSum=0;QD=32.78;ReadPosRankSum=-0.281;SOR=1.169	GT:AD:DP:GQ:PL	1/1:0,12:12:36:540,36,0	0/0:18,0:18:54:0,54,810	1/1:1,17:18:9:720,9,0	0/1:8,3:11:99:102,0,327
intronic	BjuLA06G007040	A06	4638263	4638263	C	A	0.625	1386.58	12	4638263	AC=5;AF=0.625;AN=8;BaseQRankSum=0.857;DP=64;ExcessHet=1.0474;FS=0.968;MLEAC=4;MLEAF=0.5;MQ=59.63;MQRankSum=0;QD=32.25;ReadPosRankSum=0.544;SOR=0.85	GT:AD:DP:GQ:PL	1/1:0,14:14:42:630,42,0	0/0:20,0:20:60:0,60,900	1/1:1,16:17:6:675,6,0	0/1:9,3:12:99:99,0,369
intronic	BjuLA06G007040	A06	4638266	4638266	A	C	0.625	1428.09	12	4638266	AC=5;AF=0.625;AN=8;BaseQRankSum=-0.747;DP=65;ExcessHet=1.0474;FS=0;MLEAC=5;MLEAF=0.625;MQ=59.63;MQRankSum=0;QD=32.46;ReadPosRankSum=0.599;SOR=0.768	GT:AD:DP:GQ:PL	1/1:0,14:14:42:630,42,0	0/0:20,0:20:60:0,60,900	1/1:1,17:18:9:717,9,0	0/1:9,3:12:99:99,0,369
intronic	BjuLA06G007040	A06	4638273	4638273	A	T	0.625	1342.76	11	4638273	AC=5;AF=0.625;AN=8;BaseQRankSum=-0.934;DP=63;ExcessHet=1.0474;FS=0.992;MLEAC=4;MLEAF=0.5;MQ=59.62;MQRankSum=0;QD=32.75;ReadPosRankSum=1.34;SOR=0.85	GT:AD:DP:GQ:PL	1/1:0,14:14:42:630,42,0	0/0:20,0:20:60:0,60,900	1/1:1,15:16:3:627,3,0	0/1:8,3:11:99:102,0,327
intronic	BjuLA06G007040	A06	4638340	4638340	T	C	0.625	1347.3	10	4638340	AC=5;AF=0.625;AN=8;BaseQRankSum=-1.256;DP=57;ExcessHet=1.0474;FS=1.046;MLEAC=5;MLEAF=0.625;MQ=60;MQRankSum=0;QD=26.51;ReadPosRankSum=-0.907;SOR=0.895	GT:AD:DP:GQ:PL	1/1:0,16:16:48:720,48,0	0/0:18,0:18:54:0,54,807	1/1:0,12:12:36:540,36,0	0/1:7,3:10:99:105,0,285
intronic	BjuLA06G007040	A06	4638523	4638523	A	G	0.625	1848.3	13	4638523	AC=5;AF=0.625;AN=8;BaseQRankSum=-0.765;DP=80;ExcessHet=1.0474;FS=0.921;MLEAC=5;MLEAF=0.625;MQ=60;MQRankSum=0;QD=26.58;ReadPosRankSum=0.475;SOR=0.87	GT:AD:DP:GQ:PL	1/1:0,16:16:48:720,48,0	0/0:22,0:22:66:0,66,980	1/1:0,23:23:69:1005,69,0	0/1:9,4:13:99:141,0,366
intronic	BjuLA06G007040	A06	4638534	4638534	T	A	0.625	2046.3	17	4638534	AC=5;AF=0.625;AN=8;BaseQRankSum=2.384;DP=88;ExcessHet=1.0474;FS=4.132;MLEAC=5;MLEAF=0.625;MQ=60;MQRankSum=0;QD=33;ReadPosRankSum=1.379;SOR=1.157	GT:AD:DP:GQ:PL	1/1:0,19:19:57:855,57,0	0/0:24,0:24:72:0,72,1080	1/1:1,25:26:33:1080,33,0	0/1:13,4:17:99:129,0,534
intronic	BjuLA06G007040	A06	4638546	4638546	C	G	0.625	2262.3	20	4638546	AC=5;AF=0.625;AN=8;BaseQRankSum=0.483;DP=95;ExcessHet=1.0474;FS=6.673;MLEAC=5;MLEAF=0.625;MQ=60;MQRankSum=0;QD=33.27;ReadPosRankSum=-0.055;SOR=0.962	GT:AD:DP:GQ:PL	1/1:0,19:19:57:855,57,0	0/0:25,0:25:75:0,75,1125	1/1:1,28:29:42:1215,42,0	0/1:14,6:20:99:210,0,570
intronic	BjuLA06G007040	A06	4638567	4638567	G	A	0.625	2484.3	21	4638567	AC=5;AF=0.625;AN=8;BaseQRankSum=0.877;DP=100;ExcessHet=1.0474;FS=3.857;MLEAC=5;MLEAF=0.625;MQ=60;MQRankSum=0;QD=34.03;ReadPosRankSum=0.387;SOR=0.778	GT:AD:DP:GQ:PL	1/1:0,23:23:69:1035,69,0	0/0:25,0:25:75:0,75,1125	1/1:1,28:29:42:1215,42,0	0/1:14,7:21:99:252,0,567
exonic	BjuLA06G007040	A06	4638580	4638580	A	G	0.625	2784.3	21	4638580	AC=5;AF=0.625;AN=8;BaseQRankSum=2.098;DP=102;ExcessHet=1.0474;FS=5.201;MLEAC=5;MLEAF=0.625;MQ=60;MQRankSum=0;QD=31.72;ReadPosRankSum=-1.391;SOR=0.892	GT:AD:DP:GQ:PL	1/1:0,28:28:84:1260,84,0	0/0:23,0:23:69:0,69,1035	1/1:1,27:28:39:1170,39,0	0/1:11,10:21:99:372,0,432
exonic	BjuLA06G007040	A06	4638601	4638601	G	T	0.625	2849.3	23	4638601	AC=5;AF=0.625;AN=8;BaseQRankSum=3.894;DP=106;ExcessHet=1.0474;FS=5.053;MLEAC=5;MLEAF=0.625;MQ=60;MQRankSum=0;QD=34.57;ReadPosRankSum=-0.877;SOR=0.886	GT:AD:DP:GQ:PL	1/1:0,29:29:87:1289,87,0	0/0:23,0:23:69:0,69,1032	1/1:1,28:29:42:1212,42,0	0/1:13,10:23:99:366,0,492
exonic	BjuLA06G007040	A06	4638754	4638754	G	A	0.625	2277.31	19	4638754	AC=5;AF=0.625;AN=8;BaseQRankSum=2.265;DP=97;ExcessHet=1.0474;FS=5.198;MLEAC=5;MLEAF=0.625;MQ=60;MQRankSum=0;QD=33.49;ReadPosRankSum=-0.094;SOR=1.022	GT:AD:DP:GQ:PL	1/1:0,30:30:90:1218,90,0	0/0:28,0:28:84:0,84,1077	1/1:0,19:19:57:759,57,0	0/1:10,9:19:99:318,0,314
exonic	BjuLA06G007040	A06	4638805	4638805	C	A	0.625	2231.3	23	4638805	AC=5;AF=0.625;AN=8;BaseQRankSum=-1.577;DP=100;ExcessHet=1.0474;FS=2.779;MLEAC=5;MLEAF=0.625;MQ=60;MQRankSum=0;QD=29.75;ReadPosRankSum=0.254;SOR=0.668	GT:AD:DP:GQ:PL	1/1:0,35:35:99:1308,105,0	0/0:21,0:21:63:0,63,869	1/1:0,17:17:51:676,51,0	0/1:15,8:23:99:265,0,520
exonic	BjuLA06G007040	A06	4638928	4638928	G	T	0.375	1065.09	19	4638928	AC=3;AF=0.375;AN=8;BaseQRankSum=0.312;DP=88;ExcessHet=1.0474;FS=0;MLEAC=3;MLEAF=0.375;MQ=60;MQRankSum=0;QD=26.63;ReadPosRankSum=0.125;SOR=0.742	GT:AD:DP:GQ:PL	0/0:32,0:32:96:0,96,1168	1/1:0,21:21:63:806,63,0	0/0:13,0:13:39:0,39,543	0/1:11,8:19:99:277,0,402
exonic	BjuLA06G007040	A06	4638949	4638949	A	G	0.375	1071.08	21	4638949	AC=3;AF=0.375;AN=8;BaseQRankSum=-2.01;DP=88;ExcessHet=1.0474;FS=1.872;MLEAC=3;MLEAF=0.375;MQ=60;MQRankSum=0;QD=24.91;ReadPosRankSum=0.265;SOR=1.022	GT:AD:DP:GQ:PL	0/0:28,0:28:84:0,84,1135	1/1:0,22:22:65:788,65,0	0/0:14,0:14:42:0,42,585	0/1:12,9:21:99:301,0,426
exonic	BjuLA06G007040	A06	4639033	4639033	T	C	0.375	754.08	17	4639033	AC=3;AF=0.375;AN=8;BaseQRankSum=0.638;DP=70;ExcessHet=1.0474;FS=2.387;MLEAC=3;MLEAF=0.375;MQ=60;MQRankSum=0;QD=26.93;ReadPosRankSum=1.913;SOR=0.398	GT:AD:DP:GQ:PL	0/0:19,0:19:57:0,57,793	1/1:0,11:11:33:459,33,0	0/0:17,0:17:51:0,51,642	0/1:8,9:17:99:313,0,283
exonic	BjuLA06G007040	A06	4639102	4639102	T	C	0.375	1042.08	20	4639102	AC=3;AF=0.375;AN=8;BaseQRankSum=1.546;DP=75;ExcessHet=1.0474;FS=10.645;MLEAC=3;MLEAF=0.375;MQ=60;MQRankSum=0;QD=27.42;ReadPosRankSum=-2.009;SOR=1.927	GT:AD:DP:GQ:PL	0/0:18,0:18:54:0,54,726	1/1:0,18:18:54:747,54,0	0/0:19,0:19:57:0,57,782	0/1:11,9:20:99:313,0,387
exonic	BjuLA06G007040	A06	4639165	4639165	A	C	0.375	930.08	20	4639165	AC=3;AF=0.375;AN=8;BaseQRankSum=-1.467;DP=80;ExcessHet=1.0474;FS=12.19;MLEAC=3;MLEAF=0.375;MQ=60;MQRankSum=0;QD=23.85;ReadPosRankSum=0.656;SOR=1.24	GT:AD:DP:GQ:PL	0/0:21,0:21:63:0,63,809	1/1:0,19:19:57:691,57,0	0/0:20,0:20:60:0,60,731	0/1:11,9:20:99:257,0,399
exonic	BjuLA06G007040	A06	4639177	4639177	T	TTTC	0.375	963.05	18	4639177	AC=3;AF=0.375;AN=8;BaseQRankSum=-0.659;DP=80;ExcessHet=1.0474;FS=8.746;MLEAC=3;MLEAF=0.375;MQ=60;MQRankSum=0;QD=28.32;ReadPosRankSum=1.674;SOR=0.683	GT:AD:DP:GQ:PL	0/0:21,0:21:63:0,63,945	1/1:0,16:16:48:720,48,0	0/0:14,0:14:42:0,42,630	0/1:11,7:18:99:261,0,441
exonic	BjuLA06G007040	A06	4639191	4639191	G	T	0.375	1223.08	23	4639191	AC=3;AF=0.375;AN=8;BaseQRankSum=1.284;DP=88;ExcessHet=1.0474;FS=4.33;MLEAC=3;MLEAF=0.375;MQ=60;MQRankSum=0;QD=27.18;ReadPosRankSum=-0.689;SOR=0.457	GT:AD:DP:GQ:PL	0/0:23,0:23:69:0,69,834	1/1:0,22:22:66:851,66,0	0/0:15,0:15:45:0,45,558	0/1:12,11:23:99:390,0,431
exonic	BjuLA06G007040	A06	4639224	4639245	AGTGTTGTTCGTAAACTTCAGG	A	0.375	1617.05	22	4639224	AC=3;AF=0.375;AN=8;BaseQRankSum=0.74;DP=106;ExcessHet=1.0474;FS=1.642;MLEAC=3;MLEAF=0.375;MQ=60;MQRankSum=0;QD=33;ReadPosRankSum=-0.617;SOR=0.914	GT:AD:DP:GQ:PL	0/0:28,0:28:84:0,84,1260	1/1:0,27:27:81:1206,81,0	0/0:27,0:27:81:0,81,1211	0/1:11,11:22:99:429,0,411
exonic	BjuLA06G007040	A06	4639260	4639260	C	G	0.375	1485.08	21	4639260	AC=3;AF=0.375;AN=8;BaseQRankSum=-0.452;DP=109;ExcessHet=1.0474;FS=0;MLEAC=3;MLEAF=0.375;MQ=60;MQRankSum=0;QD=29.12;ReadPosRankSum=-1.551;SOR=0.651	GT:AD:DP:GQ:PL	0/0:25,0:25:75:0,75,940	1/1:1,29:30:80:1077,80,0	0/0:30,0:30:90:0,90,1197	0/1:9,12:21:99:426,0,313
intronic	BjuLA06G007040	A06	4639465	4639465	A	T	0.375	1179.08	18	4639465	AC=3;AF=0.375;AN=8;BaseQRankSum=1.323;DP=97;ExcessHet=1.0474;FS=11.276;MLEAC=3;MLEAF=0.375;MQ=59.26;MQRankSum=-3.471;QD=29.48;ReadPosRankSum=0.026;SOR=0.995	GT:AD:DP:GQ:PL	0/0:25,0:25:75:0,75,1125	1/1:0,22:22:66:981,66,0	0/0:30,0:30:90:0,90,1350	0/1:12,6:18:99:216,0,456
intronic	BjuLA06G007040	A06	4639467	4639467	A	T	0.375	1217.08	20	4639467	AC=3;AF=0.375;AN=8;BaseQRankSum=0.45;DP=98;ExcessHet=1.0474;FS=8.988;MLEAC=3;MLEAF=0.375;MQ=59.27;MQRankSum=-3.486;QD=28.98;ReadPosRankSum=0.297;SOR=0.883	GT:AD:DP:GQ:PL	0/0:25,0:25:75:0,75,1125	1/1:0,22:22:66:980,66,0	0/0:30,0:30:90:0,90,1350	0/1:13,7:20:99:255,0,525
intronic	BjuLA06G007040	A06	4639484	4639484	A	AGGTTACGGTGACGTTAACATGATTCCGTCTAAAT	0.375	1575.05	24	4639484	AC=3;AF=0.375;AN=8;BaseQRankSum=1.628;DP=109;ExcessHet=1.0474;FS=6.441;MLEAC=3;MLEAF=0.375;MQ=59.34;MQRankSum=-3.147;QD=32.14;ReadPosRankSum=-1.565;SOR=0.826	GT:AD:DP:GQ:PL	0/0:27,0:27:81:0,81,1215	1/1:0,25:25:75:1125,75,0	0/0:32,0:32:96:0,96,1440	0/1:12,12:24:99:468,0,468
intronic	BjuLA06G007040	A06	4639509	4639509	T	A	0.375	1356.08	22	4639509	AC=3;AF=0.375;AN=8;BaseQRankSum=1.504;DP=97;ExcessHet=1.0474;FS=0;MLEAC=3;MLEAF=0.375;MQ=59.38;MQRankSum=-3.22;QD=31.54;ReadPosRankSum=0.11;SOR=0.627	GT:AD:DP:GQ:PL	0/0:26,0:26:78:0,78,1170	1/1:0,21:21:63:945,63,0	0/0:27,0:27:81:0,81,1215	0/1:11,11:22:99:429,0,429
intronic	BjuLA06G007040	A06	4639510	4639510	C	T	0.375	1356.08	22	4639510	AC=3;AF=0.375;AN=8;BaseQRankSum=0.47;DP=97;ExcessHet=1.0474;FS=0;MLEAC=3;MLEAF=0.375;MQ=59.38;MQRankSum=-3.22;QD=31.54;ReadPosRankSum=-0.028;SOR=0.627	GT:AD:DP:GQ:PL	0/0:26,0:26:78:0,78,1170	1/1:0,21:21:63:945,63,0	0/0:27,0:27:81:0,81,1215	0/1:11,11:22:99:429,0,429
intronic	BjuLA06G007040	A06	4639514	4639514	T	C	0.375	1414.08	23	4639514	AC=3;AF=0.375;AN=8;BaseQRankSum=0.574;DP=102;ExcessHet=1.0474;FS=0.813;MLEAC=3;MLEAF=0.375;MQ=59.41;MQRankSum=-3.074;QD=31.42;ReadPosRankSum=-0.482;SOR=0.549	GT:AD:DP:GQ:PL	0/0:25,0:25:76:0,76,1107	1/1:0,22:22:66:982,66,0	0/0:26,0:26:79:0,79,1171	0/1:11,12:23:99:450,0,426
intronic	BjuLA06G007040	A06	4639592	4639592	T	A	0.375	1281.08	26	4639592	AC=3;AF=0.375;AN=8;BaseQRankSum=0.654;DP=105;ExcessHet=1.0474;FS=0;MLEAC=3;MLEAF=0.375;MQ=60;MQRankSum=0;QD=24.17;ReadPosRankSum=0.448;SOR=0.719	GT:AD:DP:GQ:PL	0/0:21,0:21:63:0,63,858	1/1:0,27:27:81:1043,81,0	0/0:28,0:28:84:0,84,1032	0/1:18,8:26:99:256,0,632
intronic	BjuLA06G007040	A06	4639618	4639618	T	G	0.375	1352.08	27	4639618	AC=3;AF=0.375;AN=8;BaseQRankSum=0.183;DP=108;ExcessHet=1.0474;FS=2.661;MLEAC=3;MLEAF=0.375;MQ=60;MQRankSum=0;QD=24.14;ReadPosRankSum=-1.11;SOR=0.568	GT:AD:DP:GQ:PL	0/0:19,0:19:57:0,57,782	1/1:0,29:29:87:1117,87,0	0/0:27,0:27:81:0,81,1026	0/1:19,8:27:99:253,0,644
UTR5	BjuLA06G007040(BjuLA06G007040.1:c.-289A>C)	A06	4639678	4639678	T	G	0.375	1453.08	28	4639678	AC=3;AF=0.375;AN=8;BaseQRankSum=0.135;DP=103;ExcessHet=1.0474;FS=0;MLEAC=3;MLEAF=0.375;MQ=60;MQRankSum=0;QD=26.91;ReadPosRankSum=0.737;SOR=0.695	GT:AD:DP:GQ:PL	0/0:23,0:23:69:0,69,1035	1/1:0,26:26:78:1150,78,0	0/0:23,0:23:69:0,69,1035	0/1:19,9:28:99:321,0,771
UTR5	BjuLA06G007040(BjuLA06G007040.1:c.-292T>A)	A06	4639681	4639681	A	T	0.375	1428.08	28	4639681	AC=3;AF=0.375;AN=8;BaseQRankSum=0.582;DP=101;ExcessHet=1.0474;FS=0;MLEAC=3;MLEAF=0.375;MQ=60;MQRankSum=0;QD=26.94;ReadPosRankSum=0.984;SOR=0.762	GT:AD:DP:GQ:PL	0/0:23,0:23:69:0,69,1035	1/1:0,25:25:75:1125,75,0	0/0:23,0:23:69:0,69,1035	0/1:19,9:28:99:321,0,771
UTR5	BjuLA06G007040(BjuLA06G007040.1:c.-303G>A)	A06	4639692	4639692	C	T	0.375	1341.08	27	4639692	AC=3;AF=0.375;AN=8;BaseQRankSum=-0.161;DP=97;ExcessHet=1.0474;FS=0;MLEAC=3;MLEAF=0.375;MQ=60;MQRankSum=0;QD=26.82;ReadPosRankSum=1.955;SOR=0.714	GT:AD:DP:GQ:PL	0/0:23,0:23:69:0,69,1019	1/1:0,23:23:69:1035,69,0	0/0:22,0:22:66:0,66,987	0/1:18,9:27:99:324,0,682
UTR5	BjuLA06G007040(BjuLA06G007040.1:c.-313A>G)	A06	4639702	4639702	T	C	0.375	1451.08	28	4639702	AC=3;AF=0.375;AN=8;BaseQRankSum=-1.391;DP=98;ExcessHet=1.0474;FS=0;MLEAC=3;MLEAF=0.375;MQ=60;MQRankSum=0;QD=27.91;ReadPosRankSum=1.041;SOR=0.702	GT:AD:DP:GQ:PL	0/0:24,0:24:72:0,72,1054	1/1:0,24:24:72:1065,72,0	0/0:22,0:22:66:0,66,969	0/1:17,11:28:99:404,0,670
UTR5	BjuLA06G007040(BjuLA06G007040.1:c.-317A>CTCTA)	A06	4639706	4639706	T	TAGAG	0.375	1326.93	22	4639706	AC=3;AF=0.375;AN=8;BaseQRankSum=-1.579;DP=97;ExcessHet=1.0474;FS=0;MLEAC=2;MLEAF=0.25;MQ=60;MQRankSum=0;QD=29.49;ReadPosRankSum=0.418;SOR=0.649	GT:AD:DP:GQ:PL	0/0:23,0:23:69:0,69,1031	1/1:0,23:23:67:959,67,0	0/0:20,0:20:60:0,60,900	0/1:12,10:22:99:384,0,474
UTR5	BjuLA06G007040(BjuLA06G007040.1:c.-404C>G)	A06	4639793	4639793	G	C	0.375	1185.08	19	4639793	AC=3;AF=0.375;AN=8;BaseQRankSum=0.06;DP=96;ExcessHet=1.0474;FS=3.076;MLEAC=3;MLEAF=0.375;MQ=58.22;MQRankSum=-5.679;QD=28.9;ReadPosRankSum=0.208;SOR=0.39	GT:AD:DP:GQ:PL	0/0:27,0:27:81:0,81,1215	1/1:0,22:22:66:990,66,0	0/0:27,0:27:81:0,81,1215	0/1:13,6:19:99:213,0,528
UTR5	BjuLA06G007040(BjuLA06G007040.1:c.-410C>T)	A06	4639799	4639799	G	A	0.375	1302.08	19	4639799	AC=3;AF=0.375;AN=8;BaseQRankSum=0.966;DP=104;ExcessHet=1.0474;FS=1.764;MLEAC=3;MLEAF=0.375;MQ=58.36;MQRankSum=-5.605;QD=29.59;ReadPosRankSum=0.201;SOR=0.495	GT:AD:DP:GQ:PL	0/0:31,0:31:93:0,93,1345	1/1:0,25:25:75:1107,75,0	0/0:29,0:29:87:0,87,1299	0/1:13,6:19:99:213,0,528
UTR5	BjuLA06G007040(BjuLA06G007040.1:c.-413C>T)	A06	4639802	4639802	G	A	0.375	1327.08	19	4639802	AC=3;AF=0.375;AN=8;BaseQRankSum=-0.005;DP=105;ExcessHet=1.0474;FS=2.797;MLEAC=3;MLEAF=0.375;MQ=58.38;MQRankSum=-5.514;QD=29.49;ReadPosRankSum=-0.144;SOR=0.446	GT:AD:DP:GQ:PL	0/0:31,0:31:93:0,93,1345	1/1:0,26:26:78:1132,78,0	0/0:29,0:29:87:0,87,1299	0/1:13,6:19:99:213,0,528
UTR5	BjuLA06G007040(BjuLA06G007040.1:c.-446G>A)	A06	4639835	4639835	C	T	0.375	1255.08	20	4639835	AC=3;AF=0.375;AN=8;BaseQRankSum=0.233;DP=103;ExcessHet=1.0474;FS=2.81;MLEAC=3;MLEAF=0.375;MQ=58.34;MQRankSum=-5.287;QD=27.28;ReadPosRankSum=-0.78;SOR=0.428	GT:AD:DP:GQ:PL	0/0:27,0:27:81:0,81,1070	1/1:0,26:26:78:1075,78,0	0/0:29,0:29:87:0,87,1165	0/1:13,7:20:99:198,0,437
UTR5	BjuLA06G007040(BjuLA06G007040.1:c.-465T>G)	A06	4639854	4639854	A	C	0.375	1429.08	17	4639854	AC=3;AF=0.375;AN=8;BaseQRankSum=0.103;DP=100;ExcessHet=1.0474;FS=2.807;MLEAC=3;MLEAF=0.375;MQ=58.29;MQRankSum=-5.1;QD=31.76;ReadPosRankSum=-1.047;SOR=0.433	GT:AD:DP:GQ:PL	0/0:24,0:24:72:0,72,1070	1/1:0,28:28:84:1228,84,0	0/0:31,0:31:93:0,93,1389	0/1:11,6:17:99:219,0,430
UTR5	BjuLA06G007040(BjuLA06G007040.1:c.-466G>A)	A06	4639855	4639855	C	T	0.375	1429.08	17	4639855	AC=3;AF=0.375;AN=8;BaseQRankSum=0.29;DP=100;ExcessHet=1.0474;FS=2.807;MLEAC=3;MLEAF=0.375;MQ=58.29;MQRankSum=-5.1;QD=31.76;ReadPosRankSum=-1.061;SOR=0.433	GT:AD:DP:GQ:PL	0/0:24,0:24:72:0,72,1070	1/1:0,28:28:84:1228,84,0	0/0:31,0:31:93:0,93,1389	0/1:11,6:17:99:219,0,430
UTR5	BjuLA06G007040(BjuLA06G007040.1:c.-499G>C)	A06	4639888	4639888	C	G	0.375	1422.08	21	4639888	AC=3;AF=0.375;AN=8;BaseQRankSum=0.856;DP=105;ExcessHet=1.0474;FS=3.817;MLEAC=3;MLEAF=0.375;MQ=58.38;MQRankSum=-4.88;QD=29.02;ReadPosRankSum=0.024;SOR=0.507	GT:AD:DP:GQ:PL	0/0:27,0:27:81:0,81,1081	1/1:0,28:28:84:1130,84,0	0/0:27,0:27:81:0,81,1070	0/1:12,9:21:99:310,0,434
upstream	BjuLA06G007040(dist=22)	A06	4639924	4639924	T	G	0.375	1267.08	17	4639924	AC=3;AF=0.375;AN=8;BaseQRankSum=0.489;DP=98;ExcessHet=1.0474;FS=0.798;MLEAC=3;MLEAF=0.375;MQ=59.66;MQRankSum=-1.873;QD=30.17;ReadPosRankSum=0.874;SOR=0.811	GT:AD:DP:GQ:PL	0/0:24,0:24:72:0,72,888	1/1:0,25:25:75:960,75,0	0/0:28,0:28:84:0,84,1097	0/1:8,9:17:99:325,0,283
upstream	BjuLA06G007040(dist=286)	A06	4640188	4640188	A	T	0.375	1162.08	19	4640188	AC=3;AF=0.375;AN=8;BaseQRankSum=-0.388;DP=109;ExcessHet=1.0474;FS=2.772;MLEAC=3;MLEAF=0.375;MQ=60;MQRankSum=0;QD=25.82;ReadPosRankSum=-0.898;SOR=0.548	GT:AD:DP:GQ:PL	0/0:29,0:29:87:0,87,1122	1/1:0,26:26:78:979,78,0	0/0:30,0:30:90:0,90,1171	0/1:12,7:19:99:201,0,335
upstream	BjuLA06G007040(dist=606)	A06	4640508	4640508	T	G	0.375	1365.08	16	4640508	AC=3;AF=0.375;AN=8;BaseQRankSum=0.687;DP=101;ExcessHet=1.0474;FS=10.313;MLEAC=3;MLEAF=0.375;MQ=60;MQRankSum=0;QD=30.34;ReadPosRankSum=0.287;SOR=0.634	GT:AD:DP:GQ:PL	0/0:33,0:33:99:0,99,1241	1/1:0,29:29:87:1207,87,0	0/0:20,0:20:60:0,60,831	0/1:9,7:16:99:176,0,294
upstream	BjuLA06G007040(dist=636)	A06	4640538	4640538	C	CA	0.375	1179.05	19	4640538	AC=3;AF=0.375;AN=8;BaseQRankSum=0.778;DP=107;ExcessHet=1.0474;FS=3.873;MLEAC=3;MLEAF=0.375;MQ=60;MQRankSum=0;QD=25.09;ReadPosRankSum=0.76;SOR=0.392	GT:AD:DP:GQ:PL	0/0:37,0:37:99:0,111,1275	1/1:0,28:28:84:952,84,0	0/0:19,0:19:57:0,57,653	0/1:10,9:19:99:245,0,287
upstream	BjuLA06G007040(dist=647)	A06	4640549	4640549	G	A	0.375	1542.08	18	4640549	AC=3;AF=0.375;AN=8;BaseQRankSum=1.903;DP=104;ExcessHet=1.0474;FS=1.698;MLEAC=3;MLEAF=0.375;MQ=60;MQRankSum=0;QD=34.27;ReadPosRankSum=0.179;SOR=0.479	GT:AD:DP:GQ:PL	0/0:35,0:35:99:0,105,1566	1/1:0,27:27:81:1209,81,0	0/0:20,0:20:60:0,60,882	0/1:9,9:18:99:351,0,351
upstream	BjuLA06G007040(dist=650)	A06	4640552	4640552	A	G	0.375	1577.08	19	4640552	AC=3;AF=0.375;AN=8;BaseQRankSum=0.386;DP=104;ExcessHet=1.0474;FS=2.71;MLEAC=3;MLEAF=0.375;MQ=60;MQRankSum=0;QD=33.55;ReadPosRankSum=0.275;SOR=0.525	GT:AD:DP:GQ:PL	0/0:35,0:35:99:0,105,1566	1/1:0,28:28:84:1247,84,0	0/0:20,0:20:60:0,60,882	0/1:10,9:19:99:348,0,384
upstream	BjuLA06G007040(dist=666)	A06	4640568	4640570	CAA	C	0.375	1367.05	21	4640568	AC=3;AF=0.375;AN=8;BaseQRankSum=1.151;DP=111;ExcessHet=1.0474;FS=0;MLEAC=3;MLEAF=0.375;MQ=60;MQRankSum=0;QD=27.9;ReadPosRankSum=0.361;SOR=0.681	GT:AD:DP:GQ:PL	0/0:32,0:32:96:0,96,1257	1/1:0,28:28:84:1124,84,0	0/0:21,0:21:63:0,63,811	0/1:13,8:21:99:261,0,446
upstream	BjuLA06G007040(dist=831)	A06	4640733	4640733	A	C	0.375	984.08	17	4640733	AC=3;AF=0.375;AN=8;BaseQRankSum=-0.16;DP=95;ExcessHet=1.0474;FS=1.912;MLEAC=3;MLEAF=0.375;MQ=60;MQRankSum=0;QD=27.34;ReadPosRankSum=0.064;SOR=1.015	GT:AD:DP:GQ:PL	0/0:28,0:28:84:0,84,1101	1/1:0,19:19:57:719,57,0	0/0:28,0:28:84:0,84,1067	0/1:9,8:17:99:283,0,325
upstream	BjuLA06G007040(dist=1332)	A06	4641234	4641234	A	T	0.375	1699.08	34	4641234	AC=3;AF=0.375;AN=8;BaseQRankSum=1.063;DP=120;ExcessHet=1.0474;FS=3.59;MLEAC=3;MLEAF=0.375;MQ=60;MQRankSum=0;QD=28.32;ReadPosRankSum=-0.023;SOR=1.102	GT:AD:DP:GQ:PL	0/0:28,0:28:84:0,84,1183	1/1:0,26:26:78:1154,78,0	0/0:30,0:30:90:0,90,1288	0/1:19,15:34:99:563,0,743
upstream	BjuLA06G007040(dist=1375)	A06	4641277	4641277	T	G	0.375	2019.08	39	4641277	AC=3;AF=0.375;AN=8;BaseQRankSum=-1.389;DP=131;ExcessHet=1.0474;FS=3.368;MLEAC=3;MLEAF=0.375;MQ=60;MQRankSum=0;QD=27.66;ReadPosRankSum=0.729;SOR=1.057	GT:AD:DP:GQ:PL	0/0:24,0:24:72:0,72,1070	1/1:1,33:34:95:1479,95,0	0/0:34,0:34:99:0,102,1530	0/1:24,15:39:99:558,0,963
upstream	BjuLA06G007040(dist=1430)	A06	4641332	4641333	GA	G	0.375	1991.05	38	4641332	AC=3;AF=0.375;AN=8;BaseQRankSum=2.448;DP=131;ExcessHet=1.0474;FS=0.669;MLEAC=3;MLEAF=0.375;MQ=60;MQRankSum=0;QD=26.2;ReadPosRankSum=-0.258;SOR=0.819	GT:AD:DP:GQ:PL	0/0:22,0:22:66:0,66,877	1/1:1,37:38:99:1512,107,0	0/0:33,0:33:99:0,99,1392	0/1:24,14:38:99:497,0,872
upstream	BjuLA06G007040(dist=1559)	A06	4641461	4641461	T	C	0.375	1379.08	35	4641461	AC=3;AF=0.375;AN=8;BaseQRankSum=0.973;DP=138;ExcessHet=1.0474;FS=3.541;MLEAC=3;MLEAF=0.375;MQ=60;MQRankSum=0;QD=23.37;ReadPosRankSum=0.916;SOR=0.606	GT:AD:DP:GQ:PL	0/0:34,0:34:99:0,102,1287	1/1:0,24:24:72:986,72,0	0/0:41,0:41:99:0,123,1599	0/1:21,14:35:99:411,0,704
upstream	BjuLA06G007040(dist=1610)	A06	4641512	4641519	CTTGTAAA	C	0.375	1591.05	36	4641512	AC=3;AF=0.375;AN=8;BaseQRankSum=-1.98;DP=158;ExcessHet=1.0474;FS=0;MLEAC=3;MLEAF=0.375;MQ=60;MQRankSum=0;QD=26.97;ReadPosRankSum=0.101;SOR=0.72	GT:AD:DP:GQ:PL	0/0:44,0:44:99:0,132,1977	1/1:0,23:23:69:1035,69,0	0/0:44,0:44:99:0,132,1955	0/1:20,16:36:99:574,0,750
upstream	BjuLA06G007040(dist=1747)	A06	4641649	4641649	T	C	0.375	1516.08	41	4641649	AC=3;AF=0.375;AN=8;BaseQRankSum=-0.54;DP=141;ExcessHet=1.0474;FS=1.542;MLEAC=3;MLEAF=0.375;MQ=60;MQRankSum=0;QD=23.32;ReadPosRankSum=1.066;SOR=0.521	GT:AD:DP:GQ:PL	0/0:43,0:43:99:0,129,1592	1/1:0,24:24:72:934,72,0	0/0:32,0:32:96:0,96,1297	0/1:21,20:41:99:600,0,686
upstream	BjuLA06G007040(dist=1866)	A06	4641768	4641768	G	A	0.375	1230.08	19	4641768	AC=3;AF=0.375;AN=8;BaseQRankSum=-0.632;DP=98;ExcessHet=1.0474;FS=0;MLEAC=3;MLEAF=0.375;MQ=60;MQRankSum=0;QD=32.37;ReadPosRankSum=0.327;SOR=0.684	GT:AD:DP:GQ:PL	0/0:30,0:30:90:0,90,1340	1/1:0,19:19:57:855,57,0	0/0:28,0:28:84:0,84,1255	0/1:9,10:19:99:393,0,348
upstream	BjuLA06G007040(dist=1867)	A06	4641769	4641769	A	T	0.375	1230.08	19	4641769	AC=3;AF=0.375;AN=8;BaseQRankSum=0.098;DP=98;ExcessHet=1.0474;FS=0;MLEAC=3;MLEAF=0.375;MQ=60;MQRankSum=0;QD=32.37;ReadPosRankSum=0.315;SOR=0.684	GT:AD:DP:GQ:PL	0/0:30,0:30:90:0,90,1340	1/1:0,19:19:57:855,57,0	0/0:28,0:28:84:0,84,1255	0/1:9,10:19:99:393,0,348
upstream	BjuLA06G007040(dist=1947)	A06	4641849	4641849	T	C	0.375	1301.08	20	4641849	AC=3;AF=0.375;AN=8;BaseQRankSum=1.098;DP=100;ExcessHet=1.0474;FS=0;MLEAC=3;MLEAF=0.375;MQ=60;MQRankSum=0;QD=28.91;ReadPosRankSum=0.394;SOR=0.746	GT:AD:DP:GQ:PL	0/0:29,0:29:87:0,87,1072	1/1:0,25:25:75:996,75,0	0/0:26,0:26:78:0,78,971	0/1:10,10:20:99:323,0,357
intergenic	BjuLA06G007040(dist=2373),BjuLA06G007050(dist=25619)	A06	4642275	4642275	T	A	0.375	1117.08	24	4642275	AC=3;AF=0.375;AN=8;BaseQRankSum=0.328;DP=110;ExcessHet=1.0474;FS=1.81;MLEAC=3;MLEAF=0.375;MQ=60;MQRankSum=0;QD=24.28;ReadPosRankSum=-0.394;SOR=0.472	GT:AD:DP:GQ:PL	0/0:30,0:30:90:0,90,1187	1/1:0,22:22:66:873,66,0	0/0:29,0:29:87:0,87,1165	0/1:16,8:24:99:262,0,545
intergenic	BjuLA06G007040(dist=2476),BjuLA06G007050(dist=25516)	A06	4642378	4642378	T	G	0.375	1328.08	25	4642378	AC=3;AF=0.375;AN=8;BaseQRankSum=-0.154;DP=100;ExcessHet=1.0474;FS=9.371;MLEAC=3;MLEAF=0.375;MQ=60;MQRankSum=0;QD=27.67;ReadPosRankSum=0.37;SOR=0.2	GT:AD:DP:GQ:PL	0/0:21,0:21:63:0,63,846	1/1:0,23:23:69:905,69,0	0/0:26,0:26:78:0,78,967	0/1:11,14:25:99:441,0,350
intergenic	BjuLA06G007040(dist=2568),BjuLA06G007050(dist=25424)	A06	4642470	4642470	T	G	0.375	661.08	13	4642470	AC=3;AF=0.375;AN=8;BaseQRankSum=-1.26;DP=65;ExcessHet=1.0474;FS=1.056;MLEAC=3;MLEAF=0.375;MQ=60;MQRankSum=0;QD=27.55;ReadPosRankSum=-0.849;SOR=0.533	GT:AD:DP:GQ:PL	0/0:16,0:16:48:0,48,668	1/1:0,11:11:33:430,33,0	0/0:21,0:21:63:0,63,792	0/1:5,8:13:99:249,0,170
intergenic	BjuLA06G007040(dist=2615),BjuLA06G007050(dist=25377)	A06	4642517	4642517	G	A	0.375	891.08	12	4642517	AC=3;AF=0.375;AN=8;BaseQRankSum=1.617;DP=52;ExcessHet=1.0474;FS=0;MLEAC=3;MLEAF=0.375;MQ=60;MQRankSum=0;QD=30.8;ReadPosRankSum=1.178;SOR=0.73	GT:AD:DP:GQ:PL	0/0:14,0:14:42:0,42,630	1/1:0,13:13:39:585,39,0	0/0:13,0:13:39:0,39,585	0/1:4,8:12:99:324,0,133
intergenic	BjuLA06G007040(dist=2617),BjuLA06G007050(dist=25375)	A06	4642519	4642519	C	T	0.375	930.08	13	4642519	AC=3;AF=0.375;AN=8;BaseQRankSum=1.679;DP=53;ExcessHet=1.0474;FS=0;MLEAC=3;MLEAF=0.375;MQ=60;MQRankSum=0;QD=29.41;ReadPosRankSum=1.2;SOR=0.634	GT:AD:DP:GQ:PL	0/0:14,0:14:42:0,42,630	1/1:0,13:13:39:585,39,0	0/0:13,0:13:39:0,39,585	0/1:4,9:13:99:363,0,130
intergenic	BjuLA06G007040(dist=2631),BjuLA06G007050(dist=25361)	A06	4642533	4642533	A	C	0.375	929.09	11	4642533	AC=3;AF=0.375;AN=8;BaseQRankSum=-0.172;DP=49;ExcessHet=1.0474;FS=1.101;MLEAC=3;MLEAF=0.375;MQ=60;MQRankSum=0;QD=32.85;ReadPosRankSum=1.337;SOR=0.819	GT:AD:DP:GQ:PL	0/0:14,0:14:42:0,42,610	1/1:0,13:13:39:585,39,0	0/0:11,0:11:33:0,33,495	0/1:2,9:11:57:362,0,57
intergenic	BjuLA06G007040(dist=2785),BjuLA06G007050(dist=25206)	A06	4642687	4642688	AT	A	0.5	463.66	10	4642687	AC=4;AF=0.5;AN=8;BaseQRankSum=2.832;DP=48;ExcessHet=0.1902;FS=3.487;MLEAC=3;MLEAF=0.375;MQ=60;MQRankSum=0;QD=25.76;ReadPosRankSum=0.935;SOR=1.657	GT:AD:DP:GQ:PL	0/0:15,0:15:45:0,45,436	1/1:0,8:8:24:240,24,0	0/0:12,1:13:9:0,9,300	1/1:1,9:10:1:241,1,0
intergenic	BjuLA06G007040(dist=2849),BjuLA06G007050(dist=25143)	A06	4642751	4642751	A	C	0.375	289.18	5	4642751	AC=3;AF=0.375;AN=8;BaseQRankSum=-0.667;DP=29;ExcessHet=1.0474;FS=1.89;MLEAC=3;MLEAF=0.375;MQ=60;MQRankSum=0;QD=32.13;ReadPosRankSum=-1.343;SOR=1.096	GT:AD:DP:GQ:PL	0/0:11,0:11:33:0,33,445	1/1:0,4:4:12:155,12,0	0/0:9,0:9:27:0,27,376	0/1:1,4:5:27:152,0,27
intergenic	BjuLA06G007040(dist=3010),BjuLA06G007050(dist=24982)	A06	4642912	4642912	A	G	0.375	96.13	5	4642912	AC=3;AF=0.375;AN=8;BaseQRankSum=0.988;DP=25;ExcessHet=1.0474;FS=2.793;MLEAC=2;MLEAF=0.25;MQ=60;MQRankSum=0;QD=19.23;ReadPosRankSum=0.35;SOR=0.657	GT:AD:DP:GQ:PL	0/0:11,0:11:33:0,33,413	1/1:0,1:1:3:42,3,0	0/0:7,0:7:21:0,21,258	0/1:3,2:5:68:68,0,110
intergenic	BjuLA06G007040(dist=3140),BjuLA06G007050(dist=24851)	A06	4643042	4643043	CA	C	0.375	357.14	10	4643042	AC=3;AF=0.375;AN=8;BaseQRankSum=0.484;DP=33;ExcessHet=1.0474;FS=3.696;MLEAC=3;MLEAF=0.375;MQ=60;MQRankSum=0;QD=25.51;ReadPosRankSum=-1.153;SOR=0.563	GT:AD:DP:GQ:PL	0/0:8,0:8:24:0,24,360	1/1:0,4:4:12:180,12,0	0/0:10,0:10:30:0,30,450	0/1:5,5:10:99:195,0,195
intergenic	BjuLA06G007040(dist=3151),BjuLA06G007050(dist=24841)	A06	4643053	4643053	T	G	0.375	357.18	10	4643053	AC=3;AF=0.375;AN=8;BaseQRankSum=-0.287;DP=33;ExcessHet=1.0474;FS=3.715;MLEAC=3;MLEAF=0.375;MQ=60;MQRankSum=0;QD=25.51;ReadPosRankSum=-0.202;SOR=0.542	GT:AD:DP:GQ:PL	0/0:9,0:9:27:0,27,402	1/1:0,4:4:12:180,12,0	0/0:10,0:10:30:0,30,450	0/1:5,5:10:99:195,0,195
intergenic	BjuLA06G007040(dist=3258),BjuLA06G007050(dist=24730)	A06	4643160	4643164	AATAT	A	0.375	484.07	11	4643160	AC=3;AF=0.375;AN=8;BaseQRankSum=0.242;DP=38;ExcessHet=1.0474;FS=3.673;MLEAC=3;MLEAF=0.375;MQ=60;MQRankSum=0;QD=26.89;ReadPosRankSum=-0.393;SOR=1.574	GT:AD:DP:GQ:PL	0/0:9,0:9:27:0,27,405	1/1:0,7:7:21:315,21,0	0/0:6,0:6:18:0,18,270	0/1:6,5:11:99:187,0,237
intergenic	BjuLA06G007040(dist=3306),BjuLA06G007050(dist=24686)	A06	4643208	4643208	G	A	0.375	409.01	11	4643208	AC=3;AF=0.375;AN=8;BaseQRankSum=2.595;DP=41;ExcessHet=1.0474;FS=5.743;MLEAC=3;MLEAF=0.375;MQ=60;MQRankSum=0;QD=24.06;ReadPosRankSum=1.452;SOR=2.015	GT:AD:DP:GQ:PL	0/0:14,0:14:42:0,42,483	1/1:0,6:6:18:251,18,0	0/0:8,0:8:24:0,24,300	0/1:6,5:11:99:176,0,149
intergenic	BjuLA06G007040(dist=3444),BjuLA06G007050(dist=24548)	A06	4643346	4643346	C	G	0.375	701.1	14	4643346	AC=3;AF=0.375;AN=8;BaseQRankSum=-1.196;DP=49;ExcessHet=1.0474;FS=4.288;MLEAC=3;MLEAF=0.375;MQ=60;MQRankSum=0;QD=30.48;ReadPosRankSum=-0.809;SOR=0.974	GT:AD:DP:GQ:PL	0/0:16,0:16:48:0,48,630	1/1:0,9:9:27:370,27,0	0/0:7,0:7:21:0,21,288	0/1:3,11:14:83:349,0,83
intergenic	BjuLA06G007040(dist=3598),BjuLA06G007050(dist=24394)	A06	4643500	4643500	G	A	0.375	830.08	14	4643500	AC=3;AF=0.375;AN=8;BaseQRankSum=1.64;DP=65;ExcessHet=1.0474;FS=10.62;MLEAC=3;MLEAF=0.375;MQ=59.62;MQRankSum=0;QD=29.65;ReadPosRankSum=-1.01;SOR=3.073	GT:AD:DP:GQ:PL	0/0:14,0:14:42:0,42,620	1/1:0,14:14:42:620,42,0	0/0:21,0:21:63:0,63,932	0/1:8,6:14:99:228,0,315
intergenic	BjuLA06G007040(dist=3612),BjuLA06G007050(dist=24380)	A06	4643514	4643514	A	AT	0.375	833.05	13	4643514	AC=3;AF=0.375;AN=8;BaseQRankSum=0;DP=64;ExcessHet=1.0474;FS=7.726;MLEAC=3;MLEAF=0.375;MQ=59.61;MQRankSum=0;QD=29.75;ReadPosRankSum=-1.145;SOR=2.437	GT:AD:DP:GQ:PL	0/0:14,0:14:42:0,42,624	1/1:0,15:15:45:665,45,0	0/0:21,0:21:63:0,63,935	0/1:8,5:13:99:186,0,318
intergenic	BjuLA06G007040(dist=3621),BjuLA06G007050(dist=24371)	A06	4643523	4643523	A	C	0.375	834.08	13	4643523	AC=3;AF=0.375;AN=8;BaseQRankSum=-2.044;DP=62;ExcessHet=1.0474;FS=0;MLEAC=3;MLEAF=0.375;MQ=59.6;MQRankSum=0;QD=30.89;ReadPosRankSum=-1.428;SOR=0.743	GT:AD:DP:GQ:PL	0/0:14,0:14:42:0,42,624	1/1:0,14:14:42:624,42,0	0/0:19,0:19:57:0,57,852	0/1:7,6:13:99:228,0,276
intergenic	BjuLA06G007040(dist=3702),BjuLA06G007050(dist=24290)	A06	4643604	4643604	C	T	0.375	1308.08	20	4643604	AC=3;AF=0.375;AN=8;BaseQRankSum=1.039;DP=102;ExcessHet=1.0474;FS=2.866;MLEAC=3;MLEAF=0.375;MQ=59.86;MQRankSum=0;QD=32.7;ReadPosRankSum=1.826;SOR=0.429	GT:AD:DP:GQ:PL	0/0:23,0:23:69:0,69,949	1/1:0,20:20:60:835,60,0	0/0:34,0:34:99:0,102,1325	0/1:6,14:20:99:491,0,156
intergenic	BjuLA06G007040(dist=3729),BjuLA06G007050(dist=24263)	A06	4643631	4643631	G	A	0.375	1609.08	28	4643631	AC=3;AF=0.375;AN=8;BaseQRankSum=-0.088;DP=121;ExcessHet=1.0474;FS=3.553;MLEAC=3;MLEAF=0.375;MQ=59.88;MQRankSum=0;QD=30.36;ReadPosRankSum=-0.139;SOR=0.418	GT:AD:DP:GQ:PL	0/0:30,0:30:90:0,90,1211	1/1:0,25:25:75:1028,75,0	0/0:34,0:34:99:0,102,1416	0/1:10,18:28:99:599,0,231
intergenic	BjuLA06G007040(dist=3926),BjuLA06G007050(dist=24066)	A06	4643828	4643828	T	C	0.375	1353.08	24	4643828	AC=3;AF=0.375;AN=8;BaseQRankSum=-2.037;DP=106;ExcessHet=1.0474;FS=9.784;MLEAC=3;MLEAF=0.375;MQ=60;MQRankSum=0;QD=29.41;ReadPosRankSum=1.417;SOR=1.034	GT:AD:DP:GQ:PL	0/0:24,0:24:72:0,72,934	1/1:0,22:22:66:841,66,0	0/0:36,0:36:99:0,108,1497	0/1:8,16:24:99:530,0,257
intergenic	BjuLA06G007040(dist=3984),BjuLA06G007050(dist=24008)	A06	4643886	4643886	C	A	0.375	1298.08	23	4643886	AC=3;AF=0.375;AN=8;BaseQRankSum=0.329;DP=98;ExcessHet=1.0474;FS=5.4;MLEAC=3;MLEAF=0.375;MQ=60;MQRankSum=0;QD=28.85;ReadPosRankSum=0;SOR=1.227	GT:AD:DP:GQ:PL	0/0:23,0:23:69:0,69,958	1/1:0,22:22:66:884,66,0	0/0:29,0:29:87:0,87,1197	0/1:11,12:23:99:432,0,332
intergenic	BjuLA06G007040(dist=4077),BjuLA06G007050(dist=23915)	A06	4643979	4643979	T	C	0.375	1563.08	30	4643979	AC=3;AF=0.375;AN=8;BaseQRankSum=0.499;DP=111;ExcessHet=1.0474;FS=8.168;MLEAC=3;MLEAF=0.375;MQ=60;MQRankSum=0;QD=28.95;ReadPosRankSum=1.111;SOR=1.462	GT:AD:DP:GQ:PL	0/0:23,0:23:69:0,69,1008	1/1:0,24:24:72:1065,72,0	0/0:32,0:32:96:0,96,1437	0/1:16,14:30:99:516,0,626
intergenic	BjuLA06G007040(dist=4096),BjuLA06G007050(dist=23896)	A06	4643998	4643998	T	C	0.375	1713.08	34	4643998	AC=3;AF=0.375;AN=8;BaseQRankSum=0.907;DP=119;ExcessHet=1.0474;FS=7.673;MLEAC=3;MLEAF=0.375;MQ=60;MQRankSum=0;QD=27.63;ReadPosRankSum=1.065;SOR=1.439	GT:AD:DP:GQ:PL	0/0:25,0:25:75:0,75,1086	1/1:0,28:28:84:1227,84,0	0/0:32,0:32:96:0,96,1437	0/1:20,14:34:99:504,0,730
intergenic	BjuLA06G007040(dist=4188),BjuLA06G007050(dist=23804)	A06	4644090	4644090	A	G	0.375	1284.08	29	4644090	AC=3;AF=0.375;AN=8;BaseQRankSum=-0.32;DP=102;ExcessHet=1.0474;FS=0;MLEAC=3;MLEAF=0.375;MQ=60;MQRankSum=0;QD=24.69;ReadPosRankSum=0.151;SOR=0.702	GT:AD:DP:GQ:PL	0/0:14,0:14:42:0,42,579	1/1:0,23:23:69:858,69,0	0/0:31,0:31:93:0,93,1207	0/1:16,13:29:99:444,0,506
intergenic	BjuLA06G007040(dist=4214),BjuLA06G007050(dist=23778)	A06	4644116	4644116	C	T	0.625	2077.3	20	4644116	AC=5;AF=0.625;AN=8;BaseQRankSum=-0.786;DP=91;ExcessHet=1.0474;FS=0;MLEAC=5;MLEAF=0.625;MQ=60;MQRankSum=0;QD=33.5;ReadPosRankSum=-1.383;SOR=0.681	GT:AD:DP:GQ:PL	1/1:0,14:14:42:539,42,0	0/0:25,0:25:75:0,75,1009	1/1:1,27:28:60:1067,60,0	0/1:6,14:20:99:489,0,193
intergenic	BjuLA06G007040(dist=4330),BjuLA06G007050(dist=23662)	A06	4644232	4644232	A	C	0.375	861.08	15	4644232	AC=3;AF=0.375;AN=8;BaseQRankSum=0.786;DP=78;ExcessHet=1.0474;FS=2.039;MLEAC=3;MLEAF=0.375;MQ=60;MQRankSum=0;QD=25.33;ReadPosRankSum=-0.576;SOR=0.97	GT:AD:DP:GQ:PL	0/0:21,0:21:63:0,63,741	1/1:0,19:19:57:781,57,0	0/0:21,0:21:63:0,63,797	0/1:10,5:15:98:98,0,373
intergenic	BjuLA06G007040(dist=4703),BjuLA06G007050(dist=23289)	A06	4644605	4644605	T	C	0.375	195.79	19	4644605	AC=3;AF=0.375;AN=8;BaseQRankSum=0.861;DP=103;ExcessHet=1.0474;FS=15.065;MLEAC=2;MLEAF=0.25;MQ=56.39;MQRankSum=-5.267;QD=8.9;ReadPosRankSum=1.156;SOR=3.749	GT:AD:DP:GQ:PL	0/0:44,0:44:99:0,132,1961	1/1:0,3:3:9:135,9,0	0/0:34,0:34:99:0,102,1495	0/1:16,3:19:78:78,0,656
intergenic	BjuLA06G007040(dist=4720),BjuLA06G007050(dist=23272)	A06	4644622	4644622	T	C	0.375	288	18	4644622	AC=3;AF=0.375;AN=8;BaseQRankSum=1.069;DP=101;ExcessHet=1.0474;FS=22.332;MLEAC=3;MLEAF=0.375;MQ=57.22;MQRankSum=-6.197;QD=12.52;ReadPosRankSum=-1.883;SOR=4.404	GT:AD:DP:GQ:PL	0/0:41,0:41:99:0,123,1845	1/1:0,5:5:15:225,15,0	0/0:36,0:36:99:0,108,1592	0/1:15,3:18:81:81,0,621
intergenic	BjuLA06G007040(dist=4756),BjuLA06G007050(dist=23236)	A06	4644658	4644658	G	A	0.25	165.22	19	4644658	AC=2;AF=0.25;AN=8;BaseQRankSum=-0.697;DP=96;ExcessHet=0.3218;FS=21.909;MLEAC=2;MLEAF=0.25;MQ=55.79;MQRankSum=-4.706;QD=33.04;ReadPosRankSum=-1.501;SOR=3.902	GT:AD:DP:GQ:PL	0/0:34,0:34:99:0,102,1506	1/1:0,5:5:15:183,15,0	0/0:36,0:36:99:0,108,1572	0/0:18,1:19:12:0,12,749
intergenic	BjuLA06G007040(dist=4907),BjuLA06G007050(dist=23085)	A06	4644809	4644809	A	C	0.25	159.62	29	4644809	AC=2;AF=0.25;AN=8;BaseQRankSum=0.965;DP=110;ExcessHet=0.3218;FS=8.118;MLEAC=1;MLEAF=0.125;MQ=55.94;MQRankSum=-4.131;QD=25.65;ReadPosRankSum=0.864;SOR=2.833	GT:AD:DP:GQ:PL	0/0:43,0:43:99:0,129,1919	1/1:0,4:4:12:177,12,0	0/0:32,0:32:96:0,96,1437	0/0:28,1:29:42:0,42,1151
intergenic	BjuLA06G007040(dist=4919),BjuLA06G007050(dist=23073)	A06	4644821	4644821	C	T	0.25	159.62	30	4644821	AC=2;AF=0.25;AN=8;BaseQRankSum=0.904;DP=112;ExcessHet=0.3218;FS=8.007;MLEAC=1;MLEAF=0.125;MQ=55.83;MQRankSum=-4.016;QD=32.4;ReadPosRankSum=0.451;SOR=2.645	GT:AD:DP:GQ:PL	0/0:45,0:45:99:0,135,1985	1/1:0,4:4:12:177,12,0	0/0:33,0:33:99:0,99,1479	0/0:29,1:30:45:0,45,1206
intergenic	BjuLA06G007040(dist=17366),BjuLA06G007050(dist=10625)	A06	4657268	4657269	AT	A	0.125	53.73	9	4657268	AC=1;AF=0.125;AN=8;BaseQRankSum=-4.895;DP=58;ExcessHet=3.0103;FS=5.931;MLEAC=1;MLEAF=0.125;MQ=44.03;MQRankSum=-2.992;QD=5.97;ReadPosRankSum=0.787;SOR=0.906	GT:AD:DP:GQ:PL	0/0:19,0:19:57:0,57,855	0/0:7,0:7:21:0,21,315	0/0:21,1:22:21:0,21,900	0/1:7,2:9:63:63,0,282
intergenic	BjuLA06G007040(dist=17368),BjuLA06G007050(dist=10624)	A06	4657270	4657270	T	A	0.125	53.77	9	4657270	AC=1;AF=0.125;AN=8;BaseQRankSum=-7.435;DP=58;ExcessHet=3.0103;FS=5.931;MLEAC=1;MLEAF=0.125;MQ=44.03;MQRankSum=-2.992;QD=5.97;ReadPosRankSum=0.894;SOR=0.906	GT:AD:DP:GQ:PL	0/0:19,0:19:57:0,57,855	0/0:7,0:7:21:0,21,315	0/0:21,1:22:21:0,21,900	0/1:7,2:9:63:63,0,282
intergenic	BjuLA06G007040(dist=17425),BjuLA06G007050(dist=10567)	A06	4657327	4657327	T	TA	0.375	662.05	18	4657327	AC=3;AF=0.375;AN=8;BaseQRankSum=-1.092;DP=95;ExcessHet=1.0474;FS=25.826;MLEAC=3;MLEAF=0.375;MQ=51.28;MQRankSum=0.089;QD=20.69;ReadPosRankSum=0.038;SOR=3.295	GT:AD:DP:GQ:PL	0/0:28,0:28:84:0,84,896	1/1:0,14:14:42:447,42,0	0/0:28,0:28:84:0,84,909	0/1:9,9:18:99:233,0,260
intergenic	BjuLA06G007040(dist=21412),BjuLA06G007050(dist=6579)	A06	4661314	4661315	GT	G	0.375	623.05	9	4661314	AC=3;AF=0.375;AN=8;BaseQRankSum=-1.001;DP=49;ExcessHet=1.0474;FS=0;MLEAC=3;MLEAF=0.375;MQ=38.61;MQRankSum=1.885;QD=25.96;ReadPosRankSum=1.105;SOR=0.61	GT:AD:DP:GQ:PL	0/0:10,0:10:30:0,30,318	1/1:0,15:15:45:478,45,0	0/0:10,0:10:30:0,30,317	0/1:3,6:9:68:163,0,68
intergenic	BjuLA06G007050(dist=6045),BjuLA06G007060(dist=3649)	A06	4676818	4676818	T	C	0.25	76.18	17	4676818	AC=2;AF=0.25;AN=8;BaseQRankSum=0.914;DP=60;ExcessHet=0.3218;FS=0;MLEAC=1;MLEAF=0.125;MQ=43.96;MQRankSum=-1.826;QD=28.78;ReadPosRankSum=-0.152;SOR=1.819	GT:AD:DP:GQ:PL	1/1:0,2:2:6:90,6,0	0/0:37,0:37:99:0,111,1640	0/0:2,0:2:6:0,6,90	0/0:17,0:17:51:0,51,765
intergenic	BjuLA06G007050(dist=6046),BjuLA06G007060(dist=3648)	A06	4676819	4676819	C	T	0.25	33.59	17	4676819	AC=2;AF=0.25;AN=8;BaseQRankSum=0.684;DP=60;ExcessHet=0.3218;FS=0;MLEAC=1;MLEAF=0.125;MQ=44.06;MQRankSum=-1.293;QD=33.59;ReadPosRankSum=0.821;SOR=1.151	GT:AD:DP:GQ:PL	1/1:0,1:1:3:45,3,0	0/0:38,0:38:99:0,114,1685	0/0:2,0:2:6:0,6,90	0/0:17,0:17:51:0,51,765
intergenic	BjuLA06G007050(dist=6058),BjuLA06G007060(dist=3636)	A06	4676831	4676831	T	C	0.25	33.59	18	4676831	AC=2;AF=0.25;AN=8;BaseQRankSum=0.559;DP=60;ExcessHet=0.3218;FS=0;MLEAC=1;MLEAF=0.125;MQ=41.31;MQRankSum=-1.203;QD=33.59;ReadPosRankSum=0.365;SOR=1.302	GT:AD:DP:GQ:PL	1/1:0,1:1:3:45,3,0	0/0:38,0:38:99:0,114,1683	0/0:2,0:2:6:0,6,90	0/0:18,0:18:54:0,54,769
intergenic	BjuLA06G007050(dist=6067),BjuLA06G007060(dist=3627)	A06	4676840	4676840	T	A	0.25	33.59	17	4676840	AC=2;AF=0.25;AN=8;BaseQRankSum=0.527;DP=60;ExcessHet=0.3218;FS=0;MLEAC=1;MLEAF=0.125;MQ=40.32;MQRankSum=-1.173;QD=33.59;ReadPosRankSum=-0.06;SOR=1.248	GT:AD:DP:GQ:PL	1/1:0,1:1:3:45,3,0	0/0:38,0:38:99:0,114,1690	0/0:2,0:2:6:0,6,90	0/0:17,0:17:51:0,51,745
exonic	BjuLA06G007060	A06	4681274	4681274	T	C	0.625	501.55	37	4681274	AC=5;AF=0.625;AN=8;BaseQRankSum=0.119;DP=111;ExcessHet=1.0474;FS=15.117;MLEAC=4;MLEAF=0.5;MQ=57.95;MQRankSum=-10.46;QD=10.45;ReadPosRankSum=-0.52;SOR=2.291	GT:AD:DP:GQ:PL	1/1:0,9:9:27:405,27,0	0/0:63,0:63:99:0,190,2832	1/1:0,2:2:6:90,6,0	0/1:34,3:37:24:24,0,1372
exonic	BjuLA06G007060	A06	4681287	4681287	T	C	0.5	425.36	35	4681287	AC=4;AF=0.5;AN=8;BaseQRankSum=1.063;DP=111;ExcessHet=0.1902;FS=10.331;MLEAC=3;MLEAF=0.375;MQ=58.26;MQRankSum=-10.325;QD=28.85;ReadPosRankSum=-1.936;SOR=1.951	GT:AD:DP:GQ:PL	1/1:0,8:8:24:360,24,0	0/0:63,0:63:99:0,189,2808	1/1:0,2:2:6:86,6,0	0/0:33,2:35:15:0,15,1389
exonic	BjuLA06G007060	A06	4681296	4681296	T	A	0.5	386.32	33	4681296	AC=4;AF=0.5;AN=8;BaseQRankSum=0.641;DP=107;ExcessHet=0.1902;FS=10.346;MLEAC=3;MLEAF=0.375;MQ=58.27;MQRankSum=-10.134;QD=29.49;ReadPosRankSum=-3.066;SOR=2.478	GT:AD:DP:GQ:PL	1/1:0,8:8:24:360,24,0	0/0:62,0:62:99:0,186,2786	1/1:0,1:1:3:45,3,0	0/0:31,2:33:9:0,9,1305
intronic	BjuLA06G007060	A06	4681309	4681309	G	T	0.25	208.04	30	4681309	AC=2;AF=0.25;AN=8;BaseQRankSum=-1.298;DP=98;ExcessHet=0.3218;FS=13.154;MLEAC=2;MLEAF=0.25;MQ=58.97;MQRankSum=-9.004;QD=31.21;ReadPosRankSum=-3.1;SOR=2.557	GT:AD:DP:GQ:PL	1/1:0,5:5:15:225,15,0	0/0:60,1:61:99:0,174,2691	0/0:1,0:1:3:0,3,45	0/0:29,1:30:45:0,45,1254
intronic	BjuLA06G007060	A06	4681312	4681312	A	G	0.25	208.04	29	4681312	AC=2;AF=0.25;AN=8;BaseQRankSum=0.878;DP=96;ExcessHet=0.3218;FS=10.228;MLEAC=2;MLEAF=0.25;MQ=58.95;MQRankSum=-9.677;QD=32.2;ReadPosRankSum=-2.84;SOR=2.269	GT:AD:DP:GQ:PL	1/1:0,5:5:15:225,15,0	0/0:60,0:60:99:0,181,2700	0/0:1,0:1:3:0,3,45	0/0:28,1:29:42:0,42,1215
intronic	BjuLA06G007060	A06	4681317	4681317	T	TC	0.25	163.4	32	4681317	AC=2;AF=0.25;AN=8;BaseQRankSum=-1.798;DP=102;ExcessHet=0.3218;FS=7.175;MLEAC=2;MLEAF=0.25;MQ=59.18;MQRankSum=-9.979;QD=25.49;ReadPosRankSum=-2.286;SOR=1.951	GT:AD:DP:GQ:PL	1/1:0,4:4:12:180,12,0	0/0:64,0:64:99:0,193,2880	0/0:1,0:1:3:0,3,45	0/0:31,1:32:51:0,51,1350
intronic	BjuLA06G007060	A06	4681325	4681325	C	T	0.25	76.45	31	4681325	AC=2;AF=0.25;AN=8;BaseQRankSum=0.556;DP=99;ExcessHet=0.3218;FS=0;MLEAC=1;MLEAF=0.125;MQ=59.66;MQRankSum=-9.798;QD=28.79;ReadPosRankSum=-1.422;SOR=2.287	GT:AD:DP:GQ:PL	1/1:0,2:2:6:90,6,0	0/0:64,0:64:99:0,193,2880	0/0:1,0:1:3:0,3,45	0/0:31,0:31:93:0,93,1395
intronic	BjuLA06G007060	A06	4681326	4681326	C	CACTA	0.25	76.4	31	4681326	AC=2;AF=0.25;AN=8;BaseQRankSum=0.583;DP=100;ExcessHet=0.3218;FS=0;MLEAC=1;MLEAF=0.125;MQ=59.67;MQRankSum=-9.848;QD=27.89;ReadPosRankSum=-1.54;SOR=2.291	GT:AD:DP:GQ:PL	1/1:0,2:2:6:90,6,0	0/0:65,0:65:99:0,196,2925	0/0:1,0:1:3:0,3,45	0/0:31,0:31:93:0,93,1395
intronic	BjuLA06G007060	A06	4681329	4681329	A	T	0.25	76.45	31	4681329	AC=2;AF=0.25;AN=8;BaseQRankSum=0.442;DP=102;ExcessHet=0.3218;FS=0;MLEAC=1;MLEAF=0.125;MQ=59.67;MQRankSum=-9.949;QD=30.84;ReadPosRankSum=-0.902;SOR=2.299	GT:AD:DP:GQ:PL	1/1:0,2:2:6:90,6,0	0/0:67,0:67:99:0,202,3015	0/0:1,0:1:3:0,3,45	0/0:31,0:31:93:0,93,1395
intronic	BjuLA06G007060	A06	4681336	4681336	C	A	0.25	119.56	34	4681336	AC=2;AF=0.25;AN=8;BaseQRankSum=0.817;DP=108;ExcessHet=0.3218;FS=12.636;MLEAC=1;MLEAF=0.125;MQ=59.34;MQRankSum=-10.268;QD=24.61;ReadPosRankSum=-2.482;SOR=3.251	GT:AD:DP:GQ:PL	1/1:0,3:3:9:135,9,0	0/0:69,0:69:99:0,208,3105	0/0:1,0:1:3:0,3,45	0/0:33,1:34:57:0,57,1440
intronic	BjuLA06G007060	A06	4681338	4681338	G	T	0.25	119.56	35	4681338	AC=2;AF=0.25;AN=8;BaseQRankSum=-0.149;DP=112;ExcessHet=0.3218;FS=12.614;MLEAC=1;MLEAF=0.125;MQ=59.36;MQRankSum=-10.461;QD=31.83;ReadPosRankSum=-2.761;SOR=3.252	GT:AD:DP:GQ:PL	1/1:0,3:3:9:135,9,0	0/0:72,0:72:99:0,217,3213	0/0:1,0:1:3:0,3,45	0/0:34,1:35:60:0,60,1481
intronic	BjuLA06G007060	A06	4681341	4681341	G	C	0.25	119.56	33	4681341	AC=2;AF=0.25;AN=8;BaseQRankSum=0.858;DP=111;ExcessHet=0.3218;FS=12.625;MLEAC=1;MLEAF=0.125;MQ=59.36;MQRankSum=-10.365;QD=29.8;ReadPosRankSum=-2.547;SOR=3.252	GT:AD:DP:GQ:PL	1/1:0,3:3:9:135,9,0	0/0:72,0:72:99:0,217,3213	0/0:1,0:1:3:0,3,45	0/0:32,1:33:54:0,54,1391
intronic	BjuLA06G007060	A06	4681353	4681353	G	T	0.25	76.45	33	4681353	AC=2;AF=0.25;AN=8;BaseQRankSum=-0.648;DP=110;ExcessHet=0.3218;FS=3.358;MLEAC=1;MLEAF=0.125;MQ=59.5;MQRankSum=-10.261;QD=28.52;ReadPosRankSum=-1.337;SOR=2.818	GT:AD:DP:GQ:PL	1/1:0,2:2:6:90,6,0	0/0:71,0:71:99:0,214,3175	0/0:1,0:1:3:0,3,45	0/0:32,1:33:54:0,54,1390
intronic	BjuLA06G007060	A06	4681354	4681354	C	T	0.25	76.45	33	4681354	AC=2;AF=0.25;AN=8;BaseQRankSum=0.678;DP=109;ExcessHet=0.3218;FS=3.358;MLEAC=1;MLEAF=0.125;MQ=59.5;MQRankSum=-10.261;QD=28.84;ReadPosRankSum=-1.302;SOR=2.818	GT:AD:DP:GQ:PL	1/1:0,2:2:6:90,6,0	0/0:71,0:71:99:0,214,3175	0/0:1,0:1:3:0,3,45	0/0:32,1:33:54:0,54,1390
exonic	BjuLA06G007060	A06	4681557	4681558	TG	T	0.625	2742.15	36	4681557	AC=5;AF=0.625;AN=8;BaseQRankSum=-1.152;DP=163;ExcessHet=1.0474;FS=2.873;MLEAC=5;MLEAF=0.625;MQ=59.27;MQRankSum=-3.941;QD=29.81;ReadPosRankSum=1.158;SOR=0.563	GT:AD:DP:GQ:PL	1/1:0,35:35:99:1571,105,0	0/0:59,0:59:99:0,178,2621	1/1:1,20:21:18:847,18,0	0/1:26,10:36:99:342,0,1050
exonic	BjuLA06G007060	A06	4681562	4681562	T	C	0.625	2772.19	36	4681562	AC=5;AF=0.625;AN=8;BaseQRankSum=-2.86;DP=163;ExcessHet=1.0474;FS=2.031;MLEAC=5;MLEAF=0.625;MQ=59.27;MQRankSum=-3.888;QD=29.81;ReadPosRankSum=1.138;SOR=0.545	GT:AD:DP:GQ:PL	1/1:0,36:36:99:1601,108,0	0/0:58,0:58:99:0,175,2586	1/1:1,20:21:18:847,18,0	0/1:26,10:36:99:342,0,1050
exonic	BjuLA06G007060	A06	4681620	4681620	T	A	0.625	2880.31	39	4681620	AC=5;AF=0.625;AN=8;BaseQRankSum=-1.039;DP=182;ExcessHet=1.0474;FS=2.857;MLEAC=5;MLEAF=0.625;MQ=58.89;MQRankSum=-4.819;QD=29.39;ReadPosRankSum=2.35;SOR=0.492	GT:AD:DP:GQ:PL	1/1:0,35:35:99:1575,105,0	0/0:72,0:72:99:0,217,3240	1/1:0,24:24:72:1080,72,0	0/1:31,8:39:99:243,0,1278
exonic	BjuLA06G007060	A06	4681621	4681621	G	T	0.625	2963.31	40	4681621	AC=5;AF=0.625;AN=8;BaseQRankSum=0.059;DP=184;ExcessHet=1.0474;FS=3.74;MLEAC=5;MLEAF=0.625;MQ=58.9;MQRankSum=-4.928;QD=29.63;ReadPosRankSum=2.383;SOR=0.44	GT:AD:DP:GQ:PL	1/1:0,36:36:99:1620,108,0	0/0:72,0:72:99:0,217,3240	1/1:0,24:24:72:1080,72,0	0/1:31,9:40:99:281,0,1275
exonic	BjuLA06G007060	A06	4681623	4681623	A	C	0.625	2989.31	40	4681623	AC=5;AF=0.625;AN=8;BaseQRankSum=-0.387;DP=188;ExcessHet=1.0474;FS=3.707;MLEAC=5;MLEAF=0.625;MQ=58.85;MQRankSum=-5.068;QD=29.6;ReadPosRankSum=1.972;SOR=0.458	GT:AD:DP:GQ:PL	1/1:0,37:37:99:1646,111,0	0/0:72,0:72:99:0,217,3240	1/1:0,24:24:72:1080,72,0	0/1:31,9:40:99:281,0,1275
exonic	BjuLA06G007060	A06	4681641	4681641	C	T	0.625	3046.31	35	4681641	AC=5;AF=0.625;AN=8;BaseQRankSum=-2.286;DP=183;ExcessHet=1.0474;FS=0.607;MLEAC=5;MLEAF=0.625;MQ=57.86;MQRankSum=-4.956;QD=31.41;ReadPosRankSum=-0.779;SOR=0.763	GT:AD:DP:GQ:PL	1/1:0,41:41:99:1825,123,0	0/0:67,0:67:99:0,202,2984	1/1:0,21:21:63:945,63,0	0/1:26,9:35:99:294,0,1065
exonic	BjuLA06G007060	A06	4681646	4681646	C	A	0.625	3046.31	35	4681646	AC=5;AF=0.625;AN=8;BaseQRankSum=-1.737;DP=182;ExcessHet=1.0474;FS=0.617;MLEAC=5;MLEAF=0.625;MQ=57.71;MQRankSum=-4.906;QD=31.41;ReadPosRankSum=-1.648;SOR=0.764	GT:AD:DP:GQ:PL	1/1:0,41:41:99:1825,123,0	0/0:65,0:65:99:0,196,2922	1/1:0,21:21:63:945,63,0	0/1:26,9:35:99:294,0,1065
exonic	BjuLA06G007060	A06	4681673	4681673	A	G	0.625	2662.3	36	4681673	AC=5;AF=0.625;AN=8;BaseQRankSum=-2.422;DP=172;ExcessHet=1.0474;FS=7.713;MLEAC=5;MLEAF=0.625;MQ=57.47;MQRankSum=-5.238;QD=29.26;ReadPosRankSum=-2.013;SOR=1.329	GT:AD:DP:GQ:PL	1/1:0,37:37:99:1665,111,0	0/0:61,0:61:99:0,184,2734	1/1:0,18:18:54:810,54,0	0/1:29,7:36:99:205,0,1197
exonic	BjuLA06G007060	A06	4681674	4681674	T	C	0.625	2662.3	36	4681674	AC=5;AF=0.625;AN=8;BaseQRankSum=-2.592;DP=173;ExcessHet=1.0474;FS=9.006;MLEAC=5;MLEAF=0.625;MQ=57.48;MQRankSum=-5.265;QD=29.26;ReadPosRankSum=-2.049;SOR=1.368	GT:AD:DP:GQ:PL	1/1:0,37:37:99:1665,111,0	0/0:62,0:62:99:0,187,2769	1/1:0,18:18:54:810,54,0	0/1:29,7:36:99:205,0,1197
exonic	BjuLA06G007060	A06	4681680	4681680	A	AT	0.625	2656.27	38	4681680	AC=5;AF=0.625;AN=8;BaseQRankSum=-2.824;DP=180;ExcessHet=1.0474;FS=10.271;MLEAC=5;MLEAF=0.625;MQ=57.58;MQRankSum=-5.399;QD=28.56;ReadPosRankSum=-1.145;SOR=1.424	GT:AD:DP:GQ:PL	1/1:0,37:37:99:1665,111,0	0/0:65,0:65:99:0,196,2850	1/1:0,18:18:54:810,54,0	0/1:31,7:38:99:199,0,1259
exonic	BjuLA06G007060	A06	4681697	4681701	GATGA	G	0.625	1628.26	35	4681697	AC=5;AF=0.625;AN=8;BaseQRankSum=-1.798;DP=160;ExcessHet=1.0474;FS=7.682;MLEAC=5;MLEAF=0.625;MQ=57.49;MQRankSum=-4.919;QD=23.6;ReadPosRankSum=1.302;SOR=1.446	GT:AD:DP:GQ:PL	1/1:0,22:22:66:990,66,0	0/0:58,0:58:99:0,174,2610	1/1:0,12:12:36:540,36,0	0/1:30,5:35:99:116,0,1245
exonic	BjuLA06G007060	A06	4681704	4681704	A	G	0.625	1628.3	35	4681704	AC=5;AF=0.625;AN=8;BaseQRankSum=-2.215;DP=150;ExcessHet=1.0474;FS=9.03;MLEAC=5;MLEAF=0.625;MQ=57.41;MQRankSum=-4.972;QD=23.6;ReadPosRankSum=1.719;SOR=1.452	GT:AD:DP:GQ:PL	1/1:0,22:22:66:990,66,0	0/0:60,0:60:99:0,181,2693	1/1:0,12:12:36:540,36,0	0/1:30,5:35:99:116,0,1245
exonic	BjuLA06G007060	A06	4681710	4681710	A	G	0.625	1638.3	32	4681710	AC=5;AF=0.625;AN=8;BaseQRankSum=-2.391;DP=147;ExcessHet=1.0474;FS=6.214;MLEAC=5;MLEAF=0.625;MQ=57.36;MQRankSum=-4.811;QD=24.82;ReadPosRankSum=1.527;SOR=1.338	GT:AD:DP:GQ:PL	1/1:0,22:22:66:990,66,0	0/0:57,0:57:99:0,172,2558	1/1:0,12:12:36:540,36,0	0/1:27,5:32:99:126,0,1119
exonic	BjuLA06G007060	A06	4681736	4681736	T	C	0.625	950.03	29	4681736	AC=5;AF=0.625;AN=8;BaseQRankSum=-3.058;DP=125;ExcessHet=1.0474;FS=4.658;MLEAC=5;MLEAF=0.625;MQ=56.88;MQRankSum=-5.413;QD=19.79;ReadPosRankSum=0.754;SOR=1.354	GT:AD:DP:GQ:PL	1/1:0,15:15:45:671,45,0	0/0:48,0:48:99:0,144,2152	1/1:0,4:4:12:159,12,0	0/1:24,5:29:99:138,0,989
exonic	BjuLA06G007060	A06	4681738	4681738	A	ACGTT	0.625	892.97	30	4681738	AC=5;AF=0.625;AN=8;BaseQRankSum=-1.826;DP=126;ExcessHet=1.0474;FS=9.09;MLEAC=5;MLEAF=0.625;MQ=57.12;MQRankSum=-5.79;QD=18.22;ReadPosRankSum=1.325;SOR=1.802	GT:AD:DP:GQ:PL	1/1:0,15:15:45:617,45,0	0/0:49,0:49:99:0,147,2197	1/1:0,4:4:12:159,12,0	0/1:25,5:30:99:135,0,1031
downstream	BjuLA06G007060(dist=1249)	A06	4685520	4685520	T	A	0.625	710.02	23	4685520	AC=5;AF=0.625;AN=8;BaseQRankSum=-1.268;DP=79;ExcessHet=1.0474;FS=18.715;MLEAC=5;MLEAF=0.625;MQ=48.31;MQRankSum=-6.036;QD=19.19;ReadPosRankSum=0.223;SOR=2.826	GT:AD:DP:GQ:PL	1/1:0,10:10:30:450,30,0	0/0:41,0:41:99:0,123,1825	1/1:0,4:4:12:180,12,0	0/1:19,4:23:98:98,0,780
downstream	BjuLA06G007060(dist=1254)	A06	4685525	4685525	G	A	0.625	801.12	22	4685525	AC=5;AF=0.625;AN=8;BaseQRankSum=-1.174;DP=81;ExcessHet=1.0474;FS=23.457;MLEAC=5;MLEAF=0.625;MQ=48.25;MQRankSum=-6.463;QD=20.54;ReadPosRankSum=-0.567;SOR=3.16	GT:AD:DP:GQ:PL	1/1:0,12:12:36:512,36,0	0/0:42,0:42:99:0,126,1850	1/1:0,5:5:15:206,15,0	0/1:18,4:22:99:101,0,744
downstream	BjuLA06G007060(dist=1360)	A06	4685631	4685631	C	G	0.625	196.03	19	4685631	AC=5;AF=0.625;AN=8;BaseQRankSum=0.854;DP=73;ExcessHet=1.0474;FS=6.901;MLEAC=4;MLEAF=0.5;MQ=57.84;MQRankSum=-7.789;QD=8.52;ReadPosRankSum=0.122;SOR=3.904	GT:AD:DP:GQ:PL	1/1:0,2:2:6:90,6,0	0/0:49,0:49:99:0,147,2185	1/1:0,2:2:6:90,6,0	0/1:17,2:19:33:33,0,689
downstream	BjuLA06G007060(dist=1363)	A06	4685634	4685634	C	G	0.625	199.03	18	4685634	AC=5;AF=0.625;AN=8;BaseQRankSum=0.852;DP=74;ExcessHet=1.0474;FS=7.318;MLEAC=4;MLEAF=0.5;MQ=57.83;MQRankSum=-7.844;QD=9.05;ReadPosRankSum=-0.132;SOR=3.902	GT:AD:DP:GQ:PL	1/1:0,2:2:6:90,6,0	0/0:51,0:51:99:0,154,2268	1/1:0,2:2:6:90,6,0	0/1:16,2:18:36:36,0,655
downstream	BjuLA06G007060(dist=1395)	A06	4685666	4685666	G	T	0.5	76.41	18	4685666	AC=4;AF=0.5;AN=8;BaseQRankSum=0.732;DP=75;ExcessHet=0.1902;FS=3.741;MLEAC=2;MLEAF=0.25;MQ=58.31;MQRankSum=-5.832;QD=25.51;ReadPosRankSum=-2.643;SOR=3.239	GT:AD:DP:GQ:PL	1/1:0,2:2:6:68,6,0	0/0:53,0:53:99:0,159,2099	1/1:0,1:1:3:26,3,0	0/0:17,1:18:22:0,22,646
upstream	BjuLA06G007070(dist=708)	A06	4687459	4687462	CCGT	C	0.5	337.94	22	4687459	AC=4;AF=0.5;AN=8;BaseQRankSum=1.708;DP=53;ExcessHet=0.1902;FS=29.478;MLEAC=3;MLEAF=0.375;MQ=56.35;MQRankSum=-7.149;QD=30.35;ReadPosRankSum=-1.72;SOR=4.801	GT:AD:DP:GQ:PL	1/1:0,4:4:12:180,12,0	0/0:22,1:23:24:0,24,945	1/1:0,4:4:12:180,12,0	0/0:21,1:22:21:0,21,900
upstream	BjuLA06G007070(dist=707)	A06	4687463	4687463	A	ATG	0.5	337.96	22	4687463	AC=4;AF=0.5;AN=8;BaseQRankSum=1.296;DP=52;ExcessHet=0.1902;FS=30.207;MLEAC=3;MLEAF=0.375;MQ=56.27;MQRankSum=-7.078;QD=29.57;ReadPosRankSum=-1.816;SOR=4.801	GT:AD:DP:GQ:PL	1/1:0,4:4:12:180,12,0	0/0:21,1:22:21:0,21,900	1/1:0,4:4:12:180,12,0	0/0:21,1:22:21:0,21,900
upstream	BjuLA06G007070(dist=695)	A06	4687475	4687475	C	T	0.5	293.27	22	4687475	AC=4;AF=0.5;AN=8;BaseQRankSum=1.553;DP=53;ExcessHet=0.1902;FS=26.947;MLEAC=3;MLEAF=0.375;MQ=56.68;MQRankSum=-7.156;QD=29.32;ReadPosRankSum=-2.767;SOR=4.611	GT:AD:DP:GQ:PL	1/1:0,3:3:9:135,9,0	0/0:23,1:24:27:0,27,990	1/1:0,4:4:12:180,12,0	0/0:21,1:22:21:0,21,900
upstream	BjuLA06G007070(dist=694)	A06	4687476	4687476	G	T	0.5	293.28	22	4687476	AC=4;AF=0.5;AN=8;BaseQRankSum=1.451;DP=52;ExcessHet=0.1902;FS=26.512;MLEAC=3;MLEAF=0.375;MQ=56.61;MQRankSum=-7.085;QD=31.28;ReadPosRankSum=-2.946;SOR=4.612	GT:AD:DP:GQ:PL	1/1:0,3:3:9:135,9,0	0/0:22,1:23:24:0,24,945	1/1:0,4:4:12:180,12,0	0/0:21,1:22:21:0,21,900
upstream	BjuLA06G007070(dist=689)	A06	4687481	4687481	A	T	0.5	293.34	22	4687481	AC=4;AF=0.5;AN=8;BaseQRankSum=1.327;DP=50;ExcessHet=0.1902;FS=26.582;MLEAC=3;MLEAF=0.375;MQ=56.48;MQRankSum=-6.94;QD=35.3;ReadPosRankSum=-3.321;SOR=4.611	GT:AD:DP:GQ:PL	1/1:0,3:3:9:135,9,0	0/0:20,1:21:18:0,18,855	1/1:0,4:4:12:180,12,0	0/0:21,1:22:21:0,21,900
upstream	BjuLA06G007070(dist=688)	A06	4687482	4687482	G	A	0.5	293.34	22	4687482	AC=4;AF=0.5;AN=8;BaseQRankSum=1.214;DP=50;ExcessHet=0.1902;FS=26.582;MLEAC=3;MLEAF=0.375;MQ=56.48;MQRankSum=-6.94;QD=33.26;ReadPosRankSum=-2.609;SOR=4.611	GT:AD:DP:GQ:PL	1/1:0,3:3:9:135,9,0	0/0:20,1:21:18:0,18,855	1/1:0,4:4:12:180,12,0	0/0:21,1:22:21:0,21,900
downstream	BjuLA06G007080(dist=126)	A06	4693889	4693889	A	AT	0.375	711.05	15	4693889	AC=3;AF=0.375;AN=8;BaseQRankSum=1.451;DP=68;ExcessHet=1.0474;FS=2.696;MLEAC=3;MLEAF=0.375;MQ=60;MQRankSum=0;QD=21.55;ReadPosRankSum=0.23;SOR=0.319	GT:AD:DP:GQ:PL	0/0:13,0:13:39:0,39,403	1/1:0,18:18:54:557,54,0	0/0:16,0:16:48:0,48,496	0/1:8,7:15:99:172,0,203
downstream	BjuLA06G007080(dist=304)	A06	4694067	4694067	G	GT	0.625	215.52	7	4694067	AC=5;AF=0.625;AN=8;BaseQRankSum=-1.54;DP=17;ExcessHet=1.0474;FS=8.82;MLEAC=4;MLEAF=0.5;MQ=60;MQRankSum=0;QD=15.39;ReadPosRankSum=-1.482;SOR=0.407	GT:AD:DP:GQ:PL	1/1:0,3:3:9:92,9,0	0/0:3,0:3:9:0,9,92	1/1:0,4:4:12:122,12,0	0/1:5,2:7:19:19,0,132
downstream	BjuLA06G007080(dist=769)	A06	4694532	4694533	TA	T	1	1107.21	10	4694532	AC=8;AF=1;AN=8;DP=40;ExcessHet=3.0103;FS=0;MLEAC=8;MLEAF=1;MQ=60;QD=28.39;SOR=0.743	GT:AD:DP:GQ:PL	1/1:0,10:10:30:286,30,0	1/1:0,9:9:27:257,27,0	1/1:0,10:10:30:286,30,0	1/1:0,10:10:30:286,30,0
intergenic	BjuLA06G007080(dist=2214),BjuLA06G007090(dist=3239)	A06	4695977	4695977	G	A	0.125	79.75	12	4695977	AC=1;AF=0.125;AN=8;BaseQRankSum=0.97;DP=65;ExcessHet=3.0103;FS=2.601;MLEAC=1;MLEAF=0.125;MQ=60;MQRankSum=0;QD=6.65;ReadPosRankSum=-0.181;SOR=0.943	GT:AD:DP:GQ:PL	0/0:23,0:23:69:0,69,846	0/0:13,0:13:39:0,39,508	0/0:14,0:14:42:0,42,501	0/1:9,3:12:89:89,0,340
upstream	BjuLA06G007090(dist=543)	A06	4698673	4698673	G	A	0.625	2568.31	23	4698673	AC=5;AF=0.625;AN=8;BaseQRankSum=1.637;DP=82;ExcessHet=1.0474;FS=7.882;MLEAC=5;MLEAF=0.625;MQ=60;MQRankSum=0;QD=33.62;ReadPosRankSum=0.098;SOR=0.188	GT:AD:DP:GQ:PL	1/1:0,25:25:75:1125,75,0	0/0:13,0:13:39:0,39,567	1/1:0,21:21:63:945,63,0	0/1:10,13:23:99:516,0,381
upstream	BjuLA06G007090(dist=542)	A06	4698674	4698674	A	T	0.625	2568.31	23	4698674	AC=5;AF=0.625;AN=8;BaseQRankSum=0.381;DP=82;ExcessHet=1.0474;FS=7.882;MLEAC=5;MLEAF=0.625;MQ=60;MQRankSum=0;QD=34.25;ReadPosRankSum=0.108;SOR=0.188	GT:AD:DP:GQ:PL	1/1:0,25:25:75:1125,75,0	0/0:13,0:13:39:0,39,567	1/1:0,21:21:63:945,63,0	0/1:10,13:23:99:516,0,381
intronic	BjuLA06G007090	A06	4699510	4699512	CAT	C	0.125	33.92	24	4699510	AC=1;AF=0.125;AN=8;BaseQRankSum=-0.421;DP=123;ExcessHet=3.0103;FS=1.501;MLEAC=1;MLEAF=0.125;MQ=60;MQRankSum=0;QD=1.41;ReadPosRankSum=-1.037;SOR=0.945	GT:AD:DP:GQ:PL	0/0:24,1:25:36:0,36,846	0/0:26,2:28:7:0,7,881	0/0:28,1:29:49:0,49,1015	0/1:21,3:24:43:43,0,727
upstream	BjuLA06G007100(dist=1741)	A06	4704332	4704332	T	C	0.625	1779.3	16	4704332	AC=5;AF=0.625;AN=8;BaseQRankSum=-2.689;DP=82;ExcessHet=1.0474;FS=6.055;MLEAC=5;MLEAF=0.625;MQ=60;MQRankSum=0;QD=31.77;ReadPosRankSum=-0.432;SOR=1.08	GT:AD:DP:GQ:PL	1/1:0,22:22:66:827,66,0	0/0:23,0:23:69:0,69,961	1/1:0,18:18:54:718,54,0	0/1:8,8:16:99:252,0,285
intronic	BjuLA06G007100	A06	4706682	4706682	G	T	0.875	3242.31	19	4706682	AC=7;AF=0.875;AN=8;BaseQRankSum=2.99;DP=92;ExcessHet=3.0103;FS=1.838;MLEAC=7;MLEAF=0.875;MQ=59.87;MQRankSum=0;QD=29.23;ReadPosRankSum=-1.413;SOR=0.746	GT:AD:DP:GQ:PL	1/1:0,26:26:78:1048,78,0	1/1:0,20:20:60:801,60,0	1/1:0,21:21:63:877,63,0	0/1:5,14:19:99:527,0,118
exonic	BjuLA06G007100	A06	4706750	4706750	A	C	0.875	3754.31	20	4706750	AC=7;AF=0.875;AN=8;BaseQRankSum=3.267;DP=93;ExcessHet=3.0103;FS=0;MLEAC=7;MLEAF=0.875;MQ=59.7;MQRankSum=-0.697;QD=32.79;ReadPosRankSum=0.554;SOR=0.463	GT:AD:DP:GQ:PL	1/1:0,28:28:84:1260,84,0	1/1:0,22:22:66:990,66,0	1/1:0,20:20:60:900,60,0	0/1:5,15:20:99:615,0,165
exonic	BjuLA06G007100	A06	4706753	4706753	T	C	0.875	3960.31	22	4706753	AC=7;AF=0.875;AN=8;BaseQRankSum=4.111;DP=96;ExcessHet=3.0103;FS=1.692;MLEAC=7;MLEAF=0.875;MQ=59.71;MQRankSum=-0.676;QD=34.33;ReadPosRankSum=0.427;SOR=0.503	GT:AD:DP:GQ:PL	1/1:0,29:29:87:1302,87,0	1/1:0,23:23:69:1032,69,0	1/1:0,21:21:63:942,63,0	0/1:5,17:22:99:695,0,159
exonic	BjuLA06G007100	A06	4706755	4706755	C	T	0.875	3960.31	22	4706755	AC=7;AF=0.875;AN=8;BaseQRankSum=2.768;DP=98;ExcessHet=3.0103;FS=1.692;MLEAC=7;MLEAF=0.875;MQ=59.71;MQRankSum=-0.676;QD=31.08;ReadPosRankSum=-0.235;SOR=0.503	GT:AD:DP:GQ:PL	1/1:0,29:29:87:1302,87,0	1/1:0,23:23:69:1032,69,0	1/1:0,21:21:63:942,63,0	0/1:5,17:22:99:695,0,159
exonic	BjuLA06G007100	A06	4706785	4706785	G	A	0.875	4198.31	22	4706785	AC=7;AF=0.875;AN=8;BaseQRankSum=2.215;DP=102;ExcessHet=3.0103;FS=0;MLEAC=7;MLEAF=0.875;MQ=59.72;MQRankSum=-0.656;QD=26.38;ReadPosRankSum=1.376;SOR=0.461	GT:AD:DP:GQ:PL	1/1:0,30:30:90:1350,90,0	1/1:0,24:24:72:1080,72,0	1/1:0,24:24:72:1080,72,0	0/1:5,17:22:99:699,0,159
exonic	BjuLA06G007100	A06	4706788	4706788	A	C	0.875	4208.31	22	4706788	AC=7;AF=0.875;AN=8;BaseQRankSum=1.994;DP=102;ExcessHet=3.0103;FS=0;MLEAC=7;MLEAF=0.875;MQ=59.72;MQRankSum=-0.653;QD=26.89;ReadPosRankSum=1.402;SOR=0.446	GT:AD:DP:GQ:PL	1/1:0,31:31:93:1360,93,0	1/1:0,24:24:72:1080,72,0	1/1:0,24:24:72:1080,72,0	0/1:5,17:22:99:699,0,159
exonic	BjuLA06G007100	A06	4706869	4706869	T	C	0.875	3505.31	20	4706869	AC=7;AF=0.875;AN=8;BaseQRankSum=1.482;DP=100;ExcessHet=3.0103;FS=0;MLEAC=7;MLEAF=0.875;MQ=59.84;MQRankSum=-0.59;QD=32.55;ReadPosRankSum=-0.69;SOR=0.714	GT:AD:DP:GQ:PL	1/1:0,30:30:90:1081,90,0	1/1:0,25:25:75:976,75,0	1/1:0,22:22:66:851,66,0	0/1:4,16:20:73:608,0,73
intronic	BjuLA06G007100	A06	4707005	4707005	A	AT	0.875	3950.46	30	4707005	AC=7;AF=0.875;AN=8;BaseQRankSum=1.396;DP=130;ExcessHet=3.0103;FS=1.879;MLEAC=7;MLEAF=0.875;MQ=60;MQRankSum=0;QD=31.35;ReadPosRankSum=-0.619;SOR=1.207	GT:AD:DP:GQ:PL	1/1:0,32:32:96:1076,96,0	1/1:0,23:23:69:773,69,0	1/1:1,40:41:89:1295,89,0	0/1:3,27:30:13:817,0,13
intronic	BjuLA06G007100	A06	4707016	4707016	G	A	0.875	5293.31	30	4707016	AC=7;AF=0.875;AN=8;BaseQRankSum=1.319;DP=125;ExcessHet=3.0103;FS=0;MLEAC=7;MLEAF=0.875;MQ=60;MQRankSum=0;QD=28.56;ReadPosRankSum=-0.962;SOR=1.096	GT:AD:DP:GQ:PL	1/1:0,31:31:93:1395,93,0	1/1:0,24:24:72:1074,72,0	1/1:1,39:40:75:1710,75,0	0/1:3,27:30:45:1125,0,45
intronic	BjuLA06G007100	A06	4707017	4707017	T	C	0.875	5338.31	30	4707017	AC=7;AF=0.875;AN=8;BaseQRankSum=1.365;DP=126;ExcessHet=3.0103;FS=0;MLEAC=7;MLEAF=0.875;MQ=60;MQRankSum=0;QD=30.78;ReadPosRankSum=-1.024;SOR=1.115	GT:AD:DP:GQ:PL	1/1:0,31:31:93:1395,93,0	1/1:0,25:25:75:1119,75,0	1/1:1,39:40:75:1710,75,0	0/1:3,27:30:45:1125,0,45
intronic	BjuLA06G007100	A06	4707023	4707023	T	C	0.875	5482.31	32	4707023	AC=7;AF=0.875;AN=8;BaseQRankSum=1.476;DP=130;ExcessHet=3.0103;FS=0;MLEAC=7;MLEAF=0.875;MQ=60;MQRankSum=0;QD=31.01;ReadPosRankSum=-0.977;SOR=1.143	GT:AD:DP:GQ:PL	1/1:0,31:31:93:1395,93,0	1/1:0,27:27:81:1189,81,0	1/1:1,39:40:75:1707,75,0	0/1:3,29:32:39:1202,0,39
intronic	BjuLA06G007100	A06	4707028	4707028	G	A	0.875	5480.31	30	4707028	AC=7;AF=0.875;AN=8;BaseQRankSum=1.431;DP=131;ExcessHet=3.0103;FS=0;MLEAC=7;MLEAF=0.875;MQ=60;MQRankSum=0;QD=27.68;ReadPosRankSum=-1.019;SOR=1.143	GT:AD:DP:GQ:PL	1/1:0,33:33:99:1478,99,0	1/1:0,27:27:81:1188,81,0	1/1:1,39:40:75:1707,75,0	0/1:3,27:30:45:1118,0,45
intronic	BjuLA06G007100	A06	4707179	4707179	C	G	1	4069.29	22	4707179	AC=8;AF=1;AN=8;DP=107;ExcessHet=3.0103;FS=0;MLEAC=8;MLEAF=1;MQ=60;QD=32.69;SOR=1.257	GT:AD:DP:GQ:PL	1/1:0,34:34:99:1303,102,0	1/1:0,21:21:63:877,63,0	1/1:0,27:27:81:1096,81,0	1/1:0,22:22:66:801,66,0
intronic	BjuLA06G007100	A06	4707229	4707229	T	G	1	4213.43	29	4707229	AC=8;AF=1;AN=8;BaseQRankSum=-0.542;DP=115;ExcessHet=3.0103;FS=7.519;MLEAC=7;MLEAF=0.875;MQ=60;MQRankSum=0;QD=29.05;ReadPosRankSum=0.421;SOR=0.746	GT:AD:DP:GQ:PL	1/1:0,32:32:96:1267,96,0	1/1:0,27:27:81:1111,81,0	1/1:0,23:23:69:846,69,0	1/1:2,27:29:4:998,4,0
exonic	BjuLA06G007100	A06	4708187	4708187	G	A	0.875	3896.32	27	4708187	AC=7;AF=0.875;AN=8;BaseQRankSum=0.311;DP=109;ExcessHet=3.0103;FS=4.81;MLEAC=7;MLEAF=0.875;MQ=60;MQRankSum=0;QD=34.53;ReadPosRankSum=-0.131;SOR=0.573	GT:AD:DP:GQ:PL	1/1:0,18:18:54:684,54,0	1/1:0,27:27:81:1094,81,0	1/1:1,34:35:63:1276,63,0	0/1:3,24:27:32:853,0,32
intronic	BjuLA06G007100	A06	4709385	4709385	G	A	0.875	3752.32	19	4709385	AC=7;AF=0.875;AN=8;BaseQRankSum=-0.533;DP=104;ExcessHet=3.0103;FS=0;MLEAC=7;MLEAF=0.875;MQ=60;MQRankSum=0;QD=28.32;ReadPosRankSum=0.715;SOR=0.421	GT:AD:DP:GQ:PL	1/1:0,19:19:57:760,57,0	1/1:0,29:29:87:1131,87,0	1/1:1,31:32:55:1219,55,0	0/1:2,17:19:26:653,0,26
intronic	BjuLA06G007100	A06	4709524	4709524	T	G	1	4067.29	16	4709524	AC=8;AF=1;AN=8;DP=105;ExcessHet=3.0103;FS=0;MLEAC=8;MLEAF=1;MQ=60;QD=30.84;SOR=1.022	GT:AD:DP:GQ:PL	1/1:0,19:19:57:725,57,0	1/1:0,37:37:99:1453,111,0	1/1:0,31:31:93:1246,93,0	1/1:0,16:16:48:651,48,0
exonic	BjuLA06G007100	A06	4710135	4710135	A	G	0.875	3782.31	32	4710135	AC=7;AF=0.875;AN=8;BaseQRankSum=1.812;DP=115;ExcessHet=3.0103;FS=2.836;MLEAC=7;MLEAF=0.875;MQ=60;MQRankSum=0;QD=34.07;ReadPosRankSum=0.845;SOR=0.545	GT:AD:DP:GQ:PL	1/1:0,26:26:78:984,78,0	1/1:0,23:23:69:878,69,0	1/1:1,29:30:48:1101,48,0	0/1:9,23:32:99:830,0,211
exonic	BjuLA06G007100	A06	4712967	4712967	G	T	0.875	3347.75	25	4712967	AC=7;AF=0.875;AN=8;BaseQRankSum=-0.939;DP=96;ExcessHet=3.0103;FS=2.01;MLEAC=7;MLEAF=0.875;MQ=59.78;MQRankSum=-0.158;QD=30.6;ReadPosRankSum=-0.122;SOR=0.327	GT:AD:DP:GQ:PL	1/1:0,24:24:72:895,72,0	1/1:0,28:28:84:1122,84,0	1/1:1,16:17:9:602,9,0	0/1:3,22:25:50:740,0,50
exonic	BjuLA06G007100	A06	4712987	4712987	G	A	0.875	3159.89	23	4712987	AC=7;AF=0.875;AN=8;BaseQRankSum=-0.807;DP=89;ExcessHet=3.0103;FS=6.062;MLEAC=7;MLEAF=0.875;MQ=59.76;MQRankSum=-0.125;QD=31.48;ReadPosRankSum=-1.748;SOR=0.076	GT:AD:DP:GQ:PL	1/1:0,20:20:60:796,60,0	1/1:0,28:28:84:1101,84,0	1/1:1,16:17:9:592,9,0	0/1:2,21:23:14:682,0,14
downstream	BjuLA06G007100(dist=1076)	A06	4715858	4715858	T	A	1	3227.29	15	4715858	AC=8;AF=1;AN=8;DP=91;ExcessHet=3.0103;FS=0;MLEAC=8;MLEAF=1;MQ=60;QD=31.44;SOR=1.292	GT:AD:DP:GQ:PL	1/1:0,26:26:78:1046,78,0	1/1:0,20:20:60:767,60,0	1/1:0,21:21:63:795,63,0	1/1:0,15:15:45:627,45,0
downstream	BjuLA06G007100(dist=1141)	A06	4715923	4715923	T	C	1	2511.16	16	4715923	AC=8;AF=1;AN=8;BaseQRankSum=1.001;DP=72;ExcessHet=3.0103;FS=0;MLEAC=8;MLEAF=1;MQ=60;MQRankSum=0;QD=30.88;ReadPosRankSum=-1.455;SOR=0.235	GT:AD:DP:GQ:PL	1/1:0,20:20:60:709,60,0	1/1:0,19:19:57:713,57,0	1/1:0,15:15:45:568,45,0	1/1:1,15:16:18:529,18,0
downstream	BjuLA06G007100(dist=1235)	A06	4716017	4716017	C	A	1	2469.39	14	4716017	AC=8;AF=1;AN=8;BaseQRankSum=-0.235;DP=64;ExcessHet=3.0103;FS=6.854;MLEAC=8;MLEAF=1;MQ=60;MQRankSum=0;QD=31.42;ReadPosRankSum=1.458;SOR=2.75	GT:AD:DP:GQ:PL	1/1:0,19:19:57:781,57,0	1/1:0,14:14:42:573,42,0	1/1:1,15:16:6:539,6,0	1/1:0,14:14:42:585,42,0
downstream	BjuLA06G007100(dist=1498)	A06	4716280	4716280	C	CA	0.875	1972.27	7	4716280	AC=7;AF=0.875;AN=8;BaseQRankSum=-0.837;DP=73;ExcessHet=3.0103;FS=5.93;MLEAC=7;MLEAF=0.875;MQ=60;MQRankSum=0;QD=29;ReadPosRankSum=0.702;SOR=0.091	GT:AD:DP:GQ:PL	1/1:0,19:19:57:605,57,0	1/1:0,20:20:60:622,60,0	1/1:1,21:22:35:621,35,0	0/1:2,5:7:41:135,0,41
downstream	BjuLA06G007100(dist=1523)	A06	4716305	4716305	G	GT	0.875	1564.48	6	4716305	AC=7;AF=0.875;AN=8;BaseQRankSum=-0.836;DP=75;ExcessHet=3.0103;FS=9.365;MLEAC=6;MLEAF=0.75;MQ=59.28;MQRankSum=0;QD=23.7;ReadPosRankSum=0.4;SOR=0.039	GT:AD:DP:GQ:PL	1/1:0,20:20:60:580,60,0	1/1:1,19:20:31:471,31,0	1/1:2,18:20:2:378,2,0	0/1:1,5:6:10:123,0,10
intergenic	BjuLA06G007100(dist=2023),BjuLA06G007110(dist=2866)	A06	4716805	4716805	G	A	0.875	3117.31	16	4716805	AC=7;AF=0.875;AN=8;BaseQRankSum=-0.236;DP=82;ExcessHet=3.0103;FS=3.021;MLEAC=7;MLEAF=0.875;MQ=59.96;MQRankSum=-0.08;QD=35.91;ReadPosRankSum=-0.386;SOR=0.14	GT:AD:DP:GQ:PL	1/1:0,22:22:66:885,66,0	1/1:0,19:19:57:780,57,0	1/1:0,23:23:69:926,69,0	0/1:2,14:16:35:537,0,35
intergenic	BjuLA06G007100(dist=2232),BjuLA06G007110(dist=2657)	A06	4717014	4717014	T	C	0.875	3485.19	23	4717014	AC=7;AF=0.875;AN=8;BaseQRankSum=1.234;DP=100;ExcessHet=3.0103;FS=1.648;MLEAC=7;MLEAF=0.875;MQ=60;MQRankSum=0;QD=29.93;ReadPosRankSum=-2.038;SOR=0.382	GT:AD:DP:GQ:PL	1/1:0,31:31:93:1224,93,0	1/1:0,24:24:72:935,72,0	1/1:1,19:20:18:718,18,0	0/1:5,18:23:99:619,0,106
upstream	BjuLA06G007110(dist=365)	A06	4719305	4719306	TA	T	0.875	4481.08	30	4719305	AC=7;AF=0.875;AN=8;BaseQRankSum=-0.859;DP=146;ExcessHet=3.0103;FS=3.534;MLEAC=7;MLEAF=0.875;MQ=60;MQRankSum=0;QD=32.24;ReadPosRankSum=-1.195;SOR=0.235	GT:AD:DP:GQ:PL	1/1:0,31:31:93:1096,93,0	1/1:0,37:37:99:1321,111,0	1/1:3,38:41:16:1237,16,0	0/1:4,26:30:52:838,0,52
downstream	BjuLA06G007120(dist=365)	A06	4719305	4719306	TA	T	0.875	4481.08	30	4719305	AC=7;AF=0.875;AN=8;BaseQRankSum=-0.859;DP=146;ExcessHet=3.0103;FS=3.534;MLEAC=7;MLEAF=0.875;MQ=60;MQRankSum=0;QD=32.24;ReadPosRankSum=-1.195;SOR=0.235	GT:AD:DP:GQ:PL	1/1:0,31:31:93:1096,93,0	1/1:0,37:37:99:1321,111,0	1/1:3,38:41:16:1237,16,0	0/1:4,26:30:52:838,0,52
upstream	BjuLA06G007110(dist=227)	A06	4719444	4719444	T	A	0.875	4629.39	22	4719444	AC=7;AF=0.875;AN=8;BaseQRankSum=-0.704;DP=126;ExcessHet=3.0103;FS=5.404;MLEAC=7;MLEAF=0.875;MQ=60;MQRankSum=0;QD=23.01;ReadPosRankSum=0.073;SOR=0.142	GT:AD:DP:GQ:PL	1/1:0,35:35:99:1394,105,0	1/1:0,33:33:99:1318,99,0	1/1:1,33:34:60:1222,60,0	0/1:2,20:22:17:706,0,17
downstream	BjuLA06G007120(dist=227)	A06	4719444	4719444	T	A	0.875	4629.39	22	4719444	AC=7;AF=0.875;AN=8;BaseQRankSum=-0.704;DP=126;ExcessHet=3.0103;FS=5.404;MLEAC=7;MLEAF=0.875;MQ=60;MQRankSum=0;QD=23.01;ReadPosRankSum=0.073;SOR=0.142	GT:AD:DP:GQ:PL	1/1:0,35:35:99:1394,105,0	1/1:0,33:33:99:1318,99,0	1/1:1,33:34:60:1222,60,0	0/1:2,20:22:17:706,0,17
upstream	BjuLA06G007110(dist=171)	A06	4719500	4719500	G	A	0.875	4547.38	26	4719500	AC=7;AF=0.875;AN=8;BaseQRankSum=-0.434;DP=122;ExcessHet=3.0103;FS=2.734;MLEAC=7;MLEAF=0.875;MQ=60;MQRankSum=0;QD=28.52;ReadPosRankSum=0.574;SOR=0.273	GT:AD:DP:GQ:PL	1/1:0,32:32:96:1262,96,0	1/1:0,31:31:93:1288,93,0	1/1:0,29:29:87:1165,87,0	0/1:2,24:26:0:840,0,0
downstream	BjuLA06G007120(dist=171)	A06	4719500	4719500	G	A	0.875	4547.38	26	4719500	AC=7;AF=0.875;AN=8;BaseQRankSum=-0.434;DP=122;ExcessHet=3.0103;FS=2.734;MLEAC=7;MLEAF=0.875;MQ=60;MQRankSum=0;QD=28.52;ReadPosRankSum=0.574;SOR=0.273	GT:AD:DP:GQ:PL	1/1:0,32:32:96:1262,96,0	1/1:0,31:31:93:1288,93,0	1/1:0,29:29:87:1165,87,0	0/1:2,24:26:0:840,0,0
upstream	BjuLA06G007110(dist=133)	A06	4719538	4719538	C	T	0.875	3720.6	24	4719538	AC=7;AF=0.875;AN=8;BaseQRankSum=-0.725;DP=107;ExcessHet=3.0103;FS=2.815;MLEAC=7;MLEAF=0.875;MQ=60;MQRankSum=0;QD=26.8;ReadPosRankSum=0.241;SOR=0.237	GT:AD:DP:GQ:PL	1/1:0,29:29:87:1085,87,0	1/1:0,26:26:78:986,78,0	1/1:0,23:23:69:881,69,0	0/1:2,22:24:11:779,0,11
downstream	BjuLA06G007120(dist=133)	A06	4719538	4719538	C	T	0.875	3720.6	24	4719538	AC=7;AF=0.875;AN=8;BaseQRankSum=-0.725;DP=107;ExcessHet=3.0103;FS=2.815;MLEAC=7;MLEAF=0.875;MQ=60;MQRankSum=0;QD=26.8;ReadPosRankSum=0.241;SOR=0.237	GT:AD:DP:GQ:PL	1/1:0,29:29:87:1085,87,0	1/1:0,26:26:78:986,78,0	1/1:0,23:23:69:881,69,0	0/1:2,22:24:11:779,0,11
upstream	BjuLA06G007110(dist=83)	A06	4719588	4719588	A	G	0.875	3789.98	27	4719588	AC=7;AF=0.875;AN=8;BaseQRankSum=-0.494;DP=105;ExcessHet=3.0103;FS=0;MLEAC=7;MLEAF=0.875;MQ=60;MQRankSum=0;QD=33.25;ReadPosRankSum=0.9;SOR=0.562	GT:AD:DP:GQ:PL	1/1:0,36:36:99:1494,108,0	1/1:0,20:20:60:824,60,0	1/1:1,16:17:13:626,13,0	0/1:2,25:27:2:855,0,2
downstream	BjuLA06G007120(dist=83)	A06	4719588	4719588	A	G	0.875	3789.98	27	4719588	AC=7;AF=0.875;AN=8;BaseQRankSum=-0.494;DP=105;ExcessHet=3.0103;FS=0;MLEAC=7;MLEAF=0.875;MQ=60;MQRankSum=0;QD=33.25;ReadPosRankSum=0.9;SOR=0.562	GT:AD:DP:GQ:PL	1/1:0,36:36:99:1494,108,0	1/1:0,20:20:60:824,60,0	1/1:1,16:17:13:626,13,0	0/1:2,25:27:2:855,0,2
upstream	BjuLA06G007110(dist=56)	A06	4719610	4719615	ACATCT	A	1	4259.09	23	4719610	AC=8;AF=1;AN=8;BaseQRankSum=-0.395;DP=101;ExcessHet=3.0103;FS=0;MLEAC=8;MLEAF=1;MQ=60;MQRankSum=0;QD=35.32;ReadPosRankSum=-0.46;SOR=0.756	GT:AD:DP:GQ:PL	1/1:0,33:33:99:1485,99,0	1/1:0,22:22:66:990,66,0	1/1:1,20:21:18:855,18,0	1/1:1,22:23:24:937,24,0
downstream	BjuLA06G007120(dist=56)	A06	4719610	4719615	ACATCT	A	1	4259.09	23	4719610	AC=8;AF=1;AN=8;BaseQRankSum=-0.395;DP=101;ExcessHet=3.0103;FS=0;MLEAC=8;MLEAF=1;MQ=60;MQRankSum=0;QD=35.32;ReadPosRankSum=-0.46;SOR=0.756	GT:AD:DP:GQ:PL	1/1:0,33:33:99:1485,99,0	1/1:0,22:22:66:990,66,0	1/1:1,20:21:18:855,18,0	1/1:1,22:23:24:937,24,0
upstream	BjuLA06G007110(dist=14)	A06	4719657	4719657	T	G	1	3598.51	15	4719657	AC=8;AF=1;AN=8;BaseQRankSum=-0.406;DP=96;ExcessHet=3.0103;FS=0;MLEAC=7;MLEAF=0.875;MQ=60;MQRankSum=0;QD=28.8;ReadPosRankSum=-0.459;SOR=0.929	GT:AD:DP:GQ:PL	1/1:0,31:31:93:1258,93,0	1/1:0,26:26:78:1049,78,0	1/1:1,21:22:24:789,24,0	1/1:1,14:15:3:511,3,0
downstream	BjuLA06G007120(dist=14)	A06	4719657	4719657	T	G	1	3598.51	15	4719657	AC=8;AF=1;AN=8;BaseQRankSum=-0.406;DP=96;ExcessHet=3.0103;FS=0;MLEAC=7;MLEAF=0.875;MQ=60;MQRankSum=0;QD=28.8;ReadPosRankSum=-0.459;SOR=0.929	GT:AD:DP:GQ:PL	1/1:0,31:31:93:1258,93,0	1/1:0,26:26:78:1049,78,0	1/1:1,21:22:24:789,24,0	1/1:1,14:15:3:511,3,0
exonic	BjuLA06G007110	A06	4719706	4719706	C	T	0.875	3624.97	14	4719706	AC=7;AF=0.875;AN=8;BaseQRankSum=-0.605;DP=88;ExcessHet=3.0103;FS=2.614;MLEAC=7;MLEAF=0.875;MQ=60;MQRankSum=0;QD=30.37;ReadPosRankSum=-0.287;SOR=0.327	GT:AD:DP:GQ:PL	1/1:0,28:28:84:1250,84,0	1/1:0,20:20:60:900,60,0	1/1:1,23:24:27:945,27,0	0/1:1,13:14:3:539,0,3
downstream	BjuLA06G007120(dist=1544)	A06	4719706	4719706	C	T	0.875	3624.97	14	4719706	AC=7;AF=0.875;AN=8;BaseQRankSum=-0.605;DP=88;ExcessHet=3.0103;FS=2.614;MLEAC=7;MLEAF=0.875;MQ=60;MQRankSum=0;QD=30.37;ReadPosRankSum=-0.287;SOR=0.327	GT:AD:DP:GQ:PL	1/1:0,28:28:84:1250,84,0	1/1:0,20:20:60:900,60,0	1/1:1,23:24:27:945,27,0	0/1:1,13:14:3:539,0,3
exonic	BjuLA06G007110	A06	4719718	4719718	C	T	1	4071.79	19	4719718	AC=8;AF=1;AN=8;BaseQRankSum=-0.65;DP=96;ExcessHet=3.0103;FS=2.868;MLEAC=8;MLEAF=1;MQ=60;MQRankSum=0;QD=34.55;ReadPosRankSum=-0.371;SOR=0.213	GT:AD:DP:GQ:PL	1/1:0,30:30:90:1330,90,0	1/1:0,25:25:75:1125,75,0	1/1:1,21:22:21:880,21,0	1/1:1,18:19:12:745,12,0
downstream	BjuLA06G007120(dist=1532)	A06	4719718	4719718	C	T	1	4071.79	19	4719718	AC=8;AF=1;AN=8;BaseQRankSum=-0.65;DP=96;ExcessHet=3.0103;FS=2.868;MLEAC=8;MLEAF=1;MQ=60;MQRankSum=0;QD=34.55;ReadPosRankSum=-0.371;SOR=0.213	GT:AD:DP:GQ:PL	1/1:0,30:30:90:1330,90,0	1/1:0,25:25:75:1125,75,0	1/1:1,21:22:21:880,21,0	1/1:1,18:19:12:745,12,0
exonic	BjuLA06G007110	A06	4719721	4719721	G	A	1	4046.72	19	4719721	AC=8;AF=1;AN=8;BaseQRankSum=-0.652;DP=97;ExcessHet=3.0103;FS=2.883;MLEAC=8;MLEAF=1;MQ=60;MQRankSum=0;QD=29.53;ReadPosRankSum=-0.344;SOR=0.206	GT:AD:DP:GQ:PL	1/1:0,30:30:90:1330,90,0	1/1:0,25:25:75:1125,75,0	1/1:1,20:21:18:855,18,0	1/1:1,18:19:12:745,12,0
downstream	BjuLA06G007120(dist=1529)	A06	4719721	4719721	G	A	1	4046.72	19	4719721	AC=8;AF=1;AN=8;BaseQRankSum=-0.652;DP=97;ExcessHet=3.0103;FS=2.883;MLEAC=8;MLEAF=1;MQ=60;MQRankSum=0;QD=29.53;ReadPosRankSum=-0.344;SOR=0.206	GT:AD:DP:GQ:PL	1/1:0,30:30:90:1330,90,0	1/1:0,25:25:75:1125,75,0	1/1:1,20:21:18:855,18,0	1/1:1,18:19:12:745,12,0
intronic	BjuLA06G007110	A06	4719859	4719860	TA	T	1	3401.79	25	4719859	AC=8;AF=1;AN=8;BaseQRankSum=0.158;DP=109;ExcessHet=3.0103;FS=0;MLEAC=8;MLEAF=1;MQ=60;MQRankSum=0;QD=27.91;ReadPosRankSum=1.23;SOR=0.711	GT:AD:DP:GQ:PL	1/1:0,27:27:81:1010,81,0	1/1:0,24:24:72:894,72,0	1/1:1,20:21:26:710,26,0	1/1:2,23:25:12:796,12,0
downstream	BjuLA06G007120(dist=1390)	A06	4719859	4719860	TA	T	1	3401.79	25	4719859	AC=8;AF=1;AN=8;BaseQRankSum=0.158;DP=109;ExcessHet=3.0103;FS=0;MLEAC=8;MLEAF=1;MQ=60;MQRankSum=0;QD=27.91;ReadPosRankSum=1.23;SOR=0.711	GT:AD:DP:GQ:PL	1/1:0,27:27:81:1010,81,0	1/1:0,24:24:72:894,72,0	1/1:1,20:21:26:710,26,0	1/1:2,23:25:12:796,12,0
exonic	BjuLA06G007120	A06	4721407	4721407	A	G	0.125	86.75	28	4721407	AC=1;AF=0.125;AN=8;BaseQRankSum=-3.659;DP=109;ExcessHet=3.0103;FS=0;MLEAC=1;MLEAF=0.125;MQ=59.67;MQRankSum=-8.928;QD=3.1;ReadPosRankSum=0.226;SOR=0.639	GT:AD:DP:GQ:PL	0/0:26,0:26:78:0,78,1167	0/0:26,0:26:78:0,78,1116	0/0:29,0:29:87:0,87,1295	0/1:24,4:28:96:96,0,908
downstream	BjuLA06G007110(dist=840)	A06	4721407	4721407	A	G	0.125	86.75	28	4721407	AC=1;AF=0.125;AN=8;BaseQRankSum=-3.659;DP=109;ExcessHet=3.0103;FS=0;MLEAC=1;MLEAF=0.125;MQ=59.67;MQRankSum=-8.928;QD=3.1;ReadPosRankSum=0.226;SOR=0.639	GT:AD:DP:GQ:PL	0/0:26,0:26:78:0,78,1167	0/0:26,0:26:78:0,78,1116	0/0:29,0:29:87:0,87,1295	0/1:24,4:28:96:96,0,908
exonic	BjuLA06G007120	A06	4721416	4721416	G	C	0.125	95.75	25	4721416	AC=1;AF=0.125;AN=8;BaseQRankSum=-4.455;DP=104;ExcessHet=3.0103;FS=0;MLEAC=1;MLEAF=0.125;MQ=59.65;MQRankSum=-7.756;QD=3.83;ReadPosRankSum=-0.38;SOR=0.947	GT:AD:DP:GQ:PL	0/0:26,1:27:71:0,71,1156	0/0:25,0:25:75:0,75,1094	0/0:27,0:27:81:0,81,1212	0/1:21,4:25:99:105,0,842
downstream	BjuLA06G007110(dist=849)	A06	4721416	4721416	G	C	0.125	95.75	25	4721416	AC=1;AF=0.125;AN=8;BaseQRankSum=-4.455;DP=104;ExcessHet=3.0103;FS=0;MLEAC=1;MLEAF=0.125;MQ=59.65;MQRankSum=-7.756;QD=3.83;ReadPosRankSum=-0.38;SOR=0.947	GT:AD:DP:GQ:PL	0/0:26,1:27:71:0,71,1156	0/0:25,0:25:75:0,75,1094	0/0:27,0:27:81:0,81,1212	0/1:21,4:25:99:105,0,842
exonic	BjuLA06G007120	A06	4724336	4724336	C	A	0.625	2026.31	15	4724336	AC=5;AF=0.625;AN=8;BaseQRankSum=-1.765;DP=89;ExcessHet=1.0474;FS=0;MLEAC=5;MLEAF=0.625;MQ=60;MQRankSum=0;QD=34.94;ReadPosRankSum=-0.908;SOR=0.786	GT:AD:DP:GQ:PL	1/1:0,22:22:66:851,66,0	0/0:31,0:31:93:0,93,1266	1/1:0,21:21:63:814,63,0	0/1:4,11:15:99:379,0,122
upstream	BjuLA06G007120(dist=316)	A06	4724768	4724768	G	GA	0.875	2389.12	17	4724768	AC=7;AF=0.875;AN=8;BaseQRankSum=-0.796;DP=101;ExcessHet=3.0103;FS=2.087;MLEAC=7;MLEAF=0.875;MQ=60;MQRankSum=0;QD=25.42;ReadPosRankSum=-0.337;SOR=1.434	GT:AD:DP:GQ:PL	1/1:0,23:23:69:639,69,0	1/1:0,27:27:80:735,80,0	1/1:2,25:27:24:647,24,0	0/1:2,15:17:6:378,0,6
upstream	BjuLA06G007120(dist=921)	A06	4725373	4725374	TA	T	0.125	89.71	27	4725373	AC=1;AF=0.125;AN=8;BaseQRankSum=0.797;DP=130;ExcessHet=3.0103;FS=8.918;MLEAC=1;MLEAF=0.125;MQ=60;MQRankSum=0;QD=3.32;ReadPosRankSum=0.672;SOR=1.453	GT:AD:DP:GQ:PL	0/0:35,0:35:99:0,105,1553	0/0:29,0:29:87:0,87,1302	0/0:27,0:27:81:0,81,1180	0/1:23,4:27:99:99,0,954
downstream	BjuLA06G007130(dist=1573)	A06	4725373	4725374	TA	T	0.125	89.71	27	4725373	AC=1;AF=0.125;AN=8;BaseQRankSum=0.797;DP=130;ExcessHet=3.0103;FS=8.918;MLEAC=1;MLEAF=0.125;MQ=60;MQRankSum=0;QD=3.32;ReadPosRankSum=0.672;SOR=1.453	GT:AD:DP:GQ:PL	0/0:35,0:35:99:0,105,1553	0/0:29,0:29:87:0,87,1302	0/0:27,0:27:81:0,81,1180	0/1:23,4:27:99:99,0,954
upstream	BjuLA06G007120(dist=929)	A06	4725381	4725381	A	G	0.125	86.75	28	4725381	AC=1;AF=0.125;AN=8;BaseQRankSum=0.658;DP=123;ExcessHet=3.0103;FS=9.029;MLEAC=1;MLEAF=0.125;MQ=60;MQRankSum=0;QD=3.1;ReadPosRankSum=0.717;SOR=1.451	GT:AD:DP:GQ:PL	0/0:37,0:37:99:0,111,1628	0/0:30,0:30:90:0,90,1337	0/0:27,0:27:81:0,81,1180	0/1:24,4:28:96:96,0,988
downstream	BjuLA06G007130(dist=1566)	A06	4725381	4725381	A	G	0.125	86.75	28	4725381	AC=1;AF=0.125;AN=8;BaseQRankSum=0.658;DP=123;ExcessHet=3.0103;FS=9.029;MLEAC=1;MLEAF=0.125;MQ=60;MQRankSum=0;QD=3.1;ReadPosRankSum=0.717;SOR=1.451	GT:AD:DP:GQ:PL	0/0:37,0:37:99:0,111,1628	0/0:30,0:30:90:0,90,1337	0/0:27,0:27:81:0,81,1180	0/1:24,4:28:96:96,0,988
upstream	BjuLA06G007120(dist=960)	A06	4725412	4725412	T	A	0.125	110.75	35	4725412	AC=1;AF=0.125;AN=8;BaseQRankSum=-1.588;DP=135;ExcessHet=3.0103;FS=4.824;MLEAC=1;MLEAF=0.125;MQ=60;MQRankSum=0;QD=3.16;ReadPosRankSum=0.258;SOR=0.691	GT:AD:DP:GQ:PL	0/0:32,0:32:96:0,96,1422	0/0:33,0:33:99:0,99,1474	0/0:35,0:35:99:0,105,1528	0/1:30,5:35:99:120,0,1215
downstream	BjuLA06G007130(dist=1535)	A06	4725412	4725412	T	A	0.125	110.75	35	4725412	AC=1;AF=0.125;AN=8;BaseQRankSum=-1.588;DP=135;ExcessHet=3.0103;FS=4.824;MLEAC=1;MLEAF=0.125;MQ=60;MQRankSum=0;QD=3.16;ReadPosRankSum=0.258;SOR=0.691	GT:AD:DP:GQ:PL	0/0:32,0:32:96:0,96,1422	0/0:33,0:33:99:0,99,1474	0/0:35,0:35:99:0,105,1528	0/1:30,5:35:99:120,0,1215
upstream	BjuLA06G007120(dist=975)	A06	4725427	4725427	C	CT	0.625	2156.27	32	4725427	AC=5;AF=0.625;AN=8;BaseQRankSum=-0.716;DP=130;ExcessHet=1.0474;FS=0;MLEAC=5;MLEAF=0.625;MQ=60;MQRankSum=0;QD=23.96;ReadPosRankSum=1.073;SOR=0.727	GT:AD:DP:GQ:PL	1/1:0,27:27:81:840,81,0	0/0:29,0:29:87:0,87,903	1/1:0,31:31:93:964,93,0	0/1:17,15:32:99:370,0,501
downstream	BjuLA06G007130(dist=1520)	A06	4725427	4725427	C	CT	0.625	2156.27	32	4725427	AC=5;AF=0.625;AN=8;BaseQRankSum=-0.716;DP=130;ExcessHet=1.0474;FS=0;MLEAC=5;MLEAF=0.625;MQ=60;MQRankSum=0;QD=23.96;ReadPosRankSum=1.073;SOR=0.727	GT:AD:DP:GQ:PL	1/1:0,27:27:81:840,81,0	0/0:29,0:29:87:0,87,903	1/1:0,31:31:93:964,93,0	0/1:17,15:32:99:370,0,501
upstream	BjuLA06G007120(dist=980)	A06	4725432	4725432	T	C	0.125	119.75	32	4725432	AC=1;AF=0.125;AN=8;BaseQRankSum=-2.051;DP=126;ExcessHet=3.0103;FS=4.727;MLEAC=1;MLEAF=0.125;MQ=60;MQRankSum=0;QD=3.74;ReadPosRankSum=0;SOR=0.707	GT:AD:DP:GQ:PL	0/0:31,0:31:93:0,93,1373	0/0:31,0:31:93:0,93,1392	0/0:32,0:32:96:0,96,1440	0/1:27,5:32:99:129,0,1115
downstream	BjuLA06G007130(dist=1515)	A06	4725432	4725432	T	C	0.125	119.75	32	4725432	AC=1;AF=0.125;AN=8;BaseQRankSum=-2.051;DP=126;ExcessHet=3.0103;FS=4.727;MLEAC=1;MLEAF=0.125;MQ=60;MQRankSum=0;QD=3.74;ReadPosRankSum=0;SOR=0.707	GT:AD:DP:GQ:PL	0/0:31,0:31:93:0,93,1373	0/0:31,0:31:93:0,93,1392	0/0:32,0:32:96:0,96,1440	0/1:27,5:32:99:129,0,1115
upstream	BjuLA06G007120(dist=1080)	A06	4725532	4725532	G	GC	0.125	66.71	19	4725532	AC=1;AF=0.125;AN=8;BaseQRankSum=0.722;DP=79;ExcessHet=3.0103;FS=8.518;MLEAC=1;MLEAF=0.125;MQ=60;MQRankSum=0;QD=3.51;ReadPosRankSum=0.815;SOR=2.742	GT:AD:DP:GQ:PL	0/0:21,0:21:63:0,63,829	0/0:16,0:16:48:0,48,631	0/0:20,0:20:60:0,60,786	0/1:15,4:19:76:76,0,532
downstream	BjuLA06G007130(dist=1415)	A06	4725532	4725532	G	GC	0.125	66.71	19	4725532	AC=1;AF=0.125;AN=8;BaseQRankSum=0.722;DP=79;ExcessHet=3.0103;FS=8.518;MLEAC=1;MLEAF=0.125;MQ=60;MQRankSum=0;QD=3.51;ReadPosRankSum=0.815;SOR=2.742	GT:AD:DP:GQ:PL	0/0:21,0:21:63:0,63,829	0/0:16,0:16:48:0,48,631	0/0:20,0:20:60:0,60,786	0/1:15,4:19:76:76,0,532
upstream	BjuLA06G007120(dist=1117)	A06	4725569	4725569	A	G	0.125	55.75	12	4725569	AC=1;AF=0.125;AN=8;BaseQRankSum=0.916;DP=64;ExcessHet=3.0103;FS=6.205;MLEAC=1;MLEAF=0.125;MQ=60;MQRankSum=0;QD=4.65;ReadPosRankSum=1.13;SOR=2.833	GT:AD:DP:GQ:PL	0/0:25,0:25:75:0,75,918	0/0:12,0:12:36:0,36,501	0/0:14,0:14:42:0,42,573	0/1:9,3:12:65:65,0,272
downstream	BjuLA06G007130(dist=1378)	A06	4725569	4725569	A	G	0.125	55.75	12	4725569	AC=1;AF=0.125;AN=8;BaseQRankSum=0.916;DP=64;ExcessHet=3.0103;FS=6.205;MLEAC=1;MLEAF=0.125;MQ=60;MQRankSum=0;QD=4.65;ReadPosRankSum=1.13;SOR=2.833	GT:AD:DP:GQ:PL	0/0:25,0:25:75:0,75,918	0/0:12,0:12:36:0,36,501	0/0:14,0:14:42:0,42,573	0/1:9,3:12:65:65,0,272
upstream	BjuLA06G007120(dist=1810)	A06	4726262	4726262	C	A	0.125	37.75	11	4726262	AC=1;AF=0.125;AN=8;BaseQRankSum=0.823;DP=44;ExcessHet=3.0103;FS=2.996;MLEAC=1;MLEAF=0.125;MQ=60;MQRankSum=0;QD=3.43;ReadPosRankSum=-0.663;SOR=1.893	GT:AD:DP:GQ:PL	0/0:13,0:13:39:0,39,505	0/0:8,0:8:24:0,24,334	0/0:11,0:11:33:0,33,391	0/1:9,2:11:47:47,0,285
downstream	BjuLA06G007130(dist=685)	A06	4726262	4726262	C	A	0.125	37.75	11	4726262	AC=1;AF=0.125;AN=8;BaseQRankSum=0.823;DP=44;ExcessHet=3.0103;FS=2.996;MLEAC=1;MLEAF=0.125;MQ=60;MQRankSum=0;QD=3.43;ReadPosRankSum=-0.663;SOR=1.893	GT:AD:DP:GQ:PL	0/0:13,0:13:39:0,39,505	0/0:8,0:8:24:0,24,334	0/0:11,0:11:33:0,33,391	0/1:9,2:11:47:47,0,285
downstream	BjuLA06G007130(dist=464)	A06	4726483	4726483	A	C	0.125	43.79	10	4726483	AC=1;AF=0.125;AN=8;BaseQRankSum=0.864;DP=35;ExcessHet=3.0103;FS=2.833;MLEAC=1;MLEAF=0.125;MQ=60;MQRankSum=0;QD=4.38;ReadPosRankSum=-0.906;SOR=0.173	GT:AD:DP:GQ:PL	0/0:10,0:10:30:0,30,350	0/0:5,0:5:15:0,15,209	0/0:8,0:8:24:0,24,334	0/1:8,2:10:53:53,0,255
downstream	BjuLA06G007130(dist=22)	A06	4726925	4726925	A	G	0.125	40.76	25	4726925	AC=1;AF=0.125;AN=8;BaseQRankSum=1.285;DP=106;ExcessHet=3.0103;FS=0;MLEAC=1;MLEAF=0.125;MQ=60;MQRankSum=0;QD=1.63;ReadPosRankSum=0.986;SOR=0.877	GT:AD:DP:GQ:PL	0/0:24,0:24:72:0,72,844	0/0:21,0:21:63:0,63,809	0/0:33,2:35:22:0,22,1124	0/1:22,3:25:50:50,0,797
UTR3	BjuLA06G007130(BjuLA06G007130.1:c.*31T>A)	A06	4727044	4727044	A	T	0.125	79.75	26	4727044	AC=1;AF=0.125;AN=8;BaseQRankSum=0.815;DP=93;ExcessHet=3.0103;FS=4.621;MLEAC=1;MLEAF=0.125;MQ=60;MQRankSum=0;QD=3.07;ReadPosRankSum=-1.028;SOR=1.56	GT:AD:DP:GQ:PL	0/0:20,0:20:60:0,60,762	0/0:20,0:20:60:0,60,826	0/0:24,0:24:72:0,72,968	0/1:22,4:26:89:89,0,728
exonic	BjuLA06G007130	A06	4727421	4727421	G	A	0.125	39.75	28	4727421	AC=1;AF=0.125;AN=8;BaseQRankSum=-1.834;DP=115;ExcessHet=3.0103;FS=0;MLEAC=1;MLEAF=0.125;MQ=60;MQRankSum=0;QD=1.42;ReadPosRankSum=0.048;SOR=0.556	GT:AD:DP:GQ:PL	0/0:28,0:28:84:0,84,1123	0/0:17,0:17:51:0,51,664	0/0:37,0:37:99:0,111,1436	0/1:24,4:28:49:49,0,840
intronic	BjuLA06G007130	A06	4727703	4727703	G	T	0.125	170.75	40	4727703	AC=1;AF=0.125;AN=8;BaseQRankSum=-0.978;DP=144;ExcessHet=3.0103;FS=0;MLEAC=1;MLEAF=0.125;MQ=60;MQRankSum=0;QD=4.27;ReadPosRankSum=1.231;SOR=0.633	GT:AD:DP:GQ:PL	0/0:42,0:42:99:0,126,1609	0/0:23,0:23:69:0,69,882	0/0:29,0:29:87:0,87,1207	0/1:32,8:40:99:180,0,1140
intronic	BjuLA06G007130	A06	4727797	4727797	C	T	0.125	119.75	40	4727797	AC=1;AF=0.125;AN=8;BaseQRankSum=1.352;DP=149;ExcessHet=3.0103;FS=0;MLEAC=1;MLEAF=0.125;MQ=60;MQRankSum=0;QD=2.99;ReadPosRankSum=-0.166;SOR=0.604	GT:AD:DP:GQ:PL	0/0:43,0:43:99:0,129,1654	0/0:29,0:29:87:0,87,1199	0/0:32,1:33:58:0,58,1225	0/1:34,6:40:99:129,0,1039
intronic	BjuLA06G007130	A06	4727968	4727968	T	C	0.125	174.75	41	4727968	AC=1;AF=0.125;AN=8;BaseQRankSum=-2.291;DP=152;ExcessHet=3.0103;FS=0;MLEAC=1;MLEAF=0.125;MQ=60;MQRankSum=0;QD=4.26;ReadPosRankSum=-2.048;SOR=0.796	GT:AD:DP:GQ:PL	0/0:33,0:33:99:0,99,1375	0/0:34,0:34:99:0,102,1340	0/0:41,2:43:46:0,46,1527	0/1:32,9:41:99:184,0,1121
exonic	BjuLA06G007130	A06	4728568	4728574	CTCTTGA	C	0.125	159.79	19	4728568	AC=1;AF=0.125;AN=8;BaseQRankSum=-1.472;DP=94;ExcessHet=3.0103;FS=6.869;MLEAC=1;MLEAF=0.125;MQ=60;MQRankSum=0;QD=8.41;ReadPosRankSum=2.128;SOR=2.303	GT:AD:DP:GQ:PL	0/0:27,0:27:81:0,81,1179	0/0:29,0:29:87:0,87,1300	0/0:14,1:15:0:0,0,573	0/1:14,5:19:99:168,0,573
exonic	BjuLA06G007130	A06	4729121	4729121	G	A	0.125	100.75	19	4729121	AC=1;AF=0.125;AN=8;BaseQRankSum=1.011;DP=103;ExcessHet=3.0103;FS=0;MLEAC=1;MLEAF=0.125;MQ=60;MQRankSum=0;QD=5.3;ReadPosRankSum=0.552;SOR=0.616	GT:AD:DP:GQ:PL	0/0:25,0:25:75:0,75,932	0/0:31,0:31:93:0,93,1264	0/0:27,0:27:81:0,81,970	0/1:15,4:19:99:110,0,523
UTR5	BjuLA06G007130(BjuLA06G007130.1:c.-178T>C)	A06	4729368	4729368	A	G	0.125	113.75	37	4729368	AC=1;AF=0.125;AN=8;BaseQRankSum=0.125;DP=143;ExcessHet=3.0103;FS=6.758;MLEAC=1;MLEAF=0.125;MQ=60;MQRankSum=0;QD=3.07;ReadPosRankSum=-0.441;SOR=2.247	GT:AD:DP:GQ:PL	0/0:35,0:35:99:0,105,1369	0/0:32,0:32:96:0,96,1301	0/0:30,0:30:90:0,90,1161	0/1:31,6:37:99:123,0,1066
upstream	BjuLA06G007130(dist=68)	A06	4729488	4729488	A	T	0.125	119.75	32	4729488	AC=1;AF=0.125;AN=8;BaseQRankSum=-2.289;DP=165;ExcessHet=3.0103;FS=1.459;MLEAC=1;MLEAF=0.125;MQ=60;MQRankSum=0;QD=3.74;ReadPosRankSum=-0.33;SOR=0.893	GT:AD:DP:GQ:PL	0/0:53,0:53:99:0,159,2332	0/0:36,0:36:99:0,108,1608	0/0:37,2:39:27:0,27,1565	0/1:27,5:32:99:129,0,1110
upstream	BjuLA06G007130(dist=69)	A06	4729489	4729489	A	T	0.125	119.75	32	4729489	AC=1;AF=0.125;AN=8;BaseQRankSum=-2.191;DP=165;ExcessHet=3.0103;FS=1.459;MLEAC=1;MLEAF=0.125;MQ=60;MQRankSum=0;QD=3.74;ReadPosRankSum=-0.196;SOR=0.893	GT:AD:DP:GQ:PL	0/0:53,0:53:99:0,159,2332	0/0:36,0:36:99:0,108,1608	0/0:37,2:39:27:0,27,1565	0/1:27,5:32:99:129,0,1110
upstream	BjuLA06G007130(dist=78)	A06	4729498	4729498	A	AT	0.125	57.71	32	4729498	AC=1;AF=0.125;AN=8;BaseQRankSum=-2.246;DP=157;ExcessHet=3.0103;FS=1.52;MLEAC=1;MLEAF=0.125;MQ=60;MQRankSum=0;QD=1.8;ReadPosRankSum=-0.363;SOR=0.825	GT:AD:DP:GQ:PL	0/0:50,0:50:99:0,150,1632	0/0:38,0:38:99:0,114,1240	0/0:29,2:31:28:0,28,874	0/1:27,5:32:67:67,0,780
upstream	BjuLA06G007130(dist=306)	A06	4729726	4729726	G	A	0.375	1375.08	19	4729726	AC=3;AF=0.375;AN=8;BaseQRankSum=1.354;DP=116;ExcessHet=1.0474;FS=9.65;MLEAC=3;MLEAF=0.375;MQ=60;MQRankSum=0;QD=32.74;ReadPosRankSum=2.569;SOR=0.786	GT:AD:DP:GQ:PL	0/0:33,0:33:99:0,99,1354	1/1:0,23:23:69:949,69,0	0/0:39,0:39:99:0,117,1577	0/1:7,12:19:99:444,0,227
upstream	BjuLA06G007130(dist=1506)	A06	4730926	4730926	C	G	0.125	89.75	26	4730926	AC=1;AF=0.125;AN=8;BaseQRankSum=-0.979;DP=112;ExcessHet=3.0103;FS=1.855;MLEAC=1;MLEAF=0.125;MQ=60;MQRankSum=0;QD=3.45;ReadPosRankSum=0.617;SOR=0.326	GT:AD:DP:GQ:PL	0/0:40,0:40:99:0,120,1600	0/0:18,0:18:54:0,54,718	0/0:26,0:26:78:0,78,1047	0/1:21,5:26:99:99,0,782
upstream	BjuLA06G007130(dist=1548)	A06	4730968	4730968	A	AT	0.125	149.71	21	4730968	AC=1;AF=0.125;AN=8;BaseQRankSum=-1.594;DP=100;ExcessHet=3.0103;FS=3.762;MLEAC=1;MLEAF=0.125;MQ=60;MQRankSum=0;QD=7.13;ReadPosRankSum=-0.933;SOR=0.641	GT:AD:DP:GQ:PL	0/0:32,0:32:96:0,96,1019	0/0:14,0:14:42:0,42,446	0/0:28,0:28:84:0,84,892	0/1:14,7:21:99:159,0,383
upstream	BjuLA06G007130(dist=1637)	A06	4731057	4731057	T	A	0.125	73.75	14	4731057	AC=1;AF=0.125;AN=8;BaseQRankSum=0.845;DP=74;ExcessHet=3.0103;FS=0;MLEAC=1;MLEAF=0.125;MQ=60;MQRankSum=0;QD=5.27;ReadPosRankSum=0.254;SOR=1.065	GT:AD:DP:GQ:PL	0/0:28,0:28:84:0,84,1067	0/0:11,0:11:33:0,33,447	0/0:19,0:19:57:0,57,725	0/1:11,3:14:83:83,0,383
upstream	BjuLA06G007130(dist=1686)	A06	4731106	4731106	T	G	0.125	47.75	18	4731106	AC=1;AF=0.125;AN=8;BaseQRankSum=0.69;DP=80;ExcessHet=3.0103;FS=6.171;MLEAC=1;MLEAF=0.125;MQ=60;MQRankSum=0;QD=2.65;ReadPosRankSum=-1.028;SOR=2.833	GT:AD:DP:GQ:PL	0/0:35,0:35:99:0,105,1506	0/0:13,0:13:39:0,39,558	0/0:13,0:13:39:0,39,561	0/1:15,3:18:57:57,0,614
upstream	BjuLA06G007130(dist=1718)	A06	4731138	4731138	A	G	0.125	80.76	21	4731138	AC=1;AF=0.125;AN=8;BaseQRankSum=-1.849;DP=80;ExcessHet=3.0103;FS=12.259;MLEAC=1;MLEAF=0.125;MQ=60;MQRankSum=0;QD=3.85;ReadPosRankSum=-0.969;SOR=3.509	GT:AD:DP:GQ:PL	0/0:31,0:31:93:0,93,1365	0/0:12,0:12:36:0,36,534	0/0:14,1:15:20:0,20,596	0/1:17,4:21:90:90,0,685
upstream	BjuLA06G007130(dist=1769)	A06	4731189	4731189	A	G	0.125	70.75	15	4731189	AC=1;AF=0.125;AN=8;BaseQRankSum=0.448;DP=78;ExcessHet=3.0103;FS=10.31;MLEAC=1;MLEAF=0.125;MQ=60;MQRankSum=0;QD=4.72;ReadPosRankSum=1.828;SOR=2.81	GT:AD:DP:GQ:PL	0/0:33,0:33:99:0,99,1310	0/0:13,0:13:39:0,39,543	0/0:15,0:15:45:0,45,627	0/1:12,3:15:80:80,0,456
intergenic	BjuLA06G007130(dist=2248),BjuLA06G007140(dist=4373)	A06	4731668	4731668	T	A	0.125	31.75	28	4731668	AC=1;AF=0.125;AN=8;BaseQRankSum=0.739;DP=102;ExcessHet=3.0103;FS=0;MLEAC=1;MLEAF=0.125;MQ=60;MQRankSum=0;QD=1.13;ReadPosRankSum=-1.538;SOR=0.784	GT:AD:DP:GQ:PL	0/0:21,0:21:63:0,63,865	0/0:27,0:27:81:0,81,1015	0/0:20,0:20:60:0,60,789	0/1:25,3:28:41:41,0,890
intergenic	BjuLA06G007130(dist=2850),BjuLA06G007140(dist=3771)	A06	4732270	4732270	T	C	0.125	65.75	20	4732270	AC=1;AF=0.125;AN=8;BaseQRankSum=-0.64;DP=90;ExcessHet=3.0103;FS=0;MLEAC=1;MLEAF=0.125;MQ=60;MQRankSum=0;QD=3.29;ReadPosRankSum=-0.753;SOR=0.545	GT:AD:DP:GQ:PL	0/0:26,0:26:78:0,78,1165	0/0:18,0:18:54:0,54,810	0/0:24,1:25:30:0,30,1035	0/1:17,3:20:75:75,0,705
intergenic	BjuLA06G007130(dist=2851),BjuLA06G007140(dist=3770)	A06	4732271	4732271	T	G	0.125	65.75	20	4732271	AC=1;AF=0.125;AN=8;BaseQRankSum=0.826;DP=89;ExcessHet=3.0103;FS=0;MLEAC=1;MLEAF=0.125;MQ=60;MQRankSum=0;QD=3.29;ReadPosRankSum=-0.842;SOR=0.545	GT:AD:DP:GQ:PL	0/0:26,0:26:78:0,78,1165	0/0:18,0:18:54:0,54,810	0/0:24,1:25:30:0,30,1035	0/1:17,3:20:75:75,0,705
intergenic	BjuLA06G007130(dist=2863),BjuLA06G007140(dist=3758)	A06	4732283	4732283	A	C	0.125	101.75	23	4732283	AC=1;AF=0.125;AN=8;BaseQRankSum=1.085;DP=91;ExcessHet=3.0103;FS=0;MLEAC=1;MLEAF=0.125;MQ=60;MQRankSum=0;QD=4.42;ReadPosRankSum=-1.693;SOR=1.022	GT:AD:DP:GQ:PL	0/0:24,0:24:72:0,72,1080	0/0:19,0:19:57:0,57,846	0/0:24,1:25:30:0,30,1035	0/1:19,4:23:99:111,0,776
intergenic	BjuLA06G007130(dist=2880),BjuLA06G007140(dist=3740)	A06	4732300	4732301	AT	A	0.125	104.71	22	4732300	AC=1;AF=0.125;AN=8;BaseQRankSum=0.894;DP=96;ExcessHet=3.0103;FS=2.092;MLEAC=1;MLEAF=0.125;MQ=60;MQRankSum=0;QD=4.76;ReadPosRankSum=-0.825;SOR=1.575	GT:AD:DP:GQ:PL	0/0:28,0:28:84:0,84,1195	0/0:21,0:21:63:0,63,908	0/0:24,0:24:72:0,72,1052	0/1:18,4:22:99:114,0,725
intergenic	BjuLA06G007130(dist=2920),BjuLA06G007140(dist=3700)	A06	4732340	4732341	CT	C	0.125	44.71	22	4732340	AC=1;AF=0.125;AN=8;BaseQRankSum=0.957;DP=107;ExcessHet=3.0103;FS=0;MLEAC=1;MLEAF=0.125;MQ=60;MQRankSum=0;QD=2.03;ReadPosRankSum=1.459;SOR=0.551	GT:AD:DP:GQ:PL	0/0:28,0:28:84:0,84,814	0/0:29,0:29:87:0,87,843	0/0:27,0:27:81:0,81,785	0/1:18,4:22:54:54,0,439
intergenic	BjuLA06G007130(dist=3128),BjuLA06G007140(dist=3493)	A06	4732548	4732548	C	G	0.125	76.75	27	4732548	AC=1;AF=0.125;AN=8;BaseQRankSum=1.487;DP=90;ExcessHet=3.0103;FS=9.072;MLEAC=1;MLEAF=0.125;MQ=60;MQRankSum=0;QD=2.84;ReadPosRankSum=1.744;SOR=1.449	GT:AD:DP:GQ:PL	0/0:25,0:25:75:0,75,870	0/0:18,0:18:54:0,54,674	0/0:15,0:15:45:0,45,568	0/1:23,4:27:86:86,0,683
intergenic	BjuLA06G007130(dist=3157),BjuLA06G007140(dist=3464)	A06	4732577	4732577	C	CT	0.125	78.71	25	4732577	AC=1;AF=0.125;AN=8;BaseQRankSum=1.324;DP=85;ExcessHet=3.0103;FS=12.874;MLEAC=1;MLEAF=0.125;MQ=60;MQRankSum=0;QD=3.15;ReadPosRankSum=-0.391;SOR=1.411	GT:AD:DP:GQ:PL	0/0:22,0:22:66:0,66,941	0/0:16,0:16:48:0,48,720	0/0:14,0:14:42:0,42,630	0/1:21,4:25:88:88,0,870
intergenic	BjuLA06G007130(dist=3178),BjuLA06G007140(dist=3443)	A06	4732598	4732598	C	T	0.125	47.75	26	4732598	AC=1;AF=0.125;AN=8;BaseQRankSum=1.123;DP=77;ExcessHet=3.0103;FS=8.711;MLEAC=1;MLEAF=0.125;MQ=60;MQRankSum=0;QD=1.84;ReadPosRankSum=-1.241;SOR=0.847	GT:AD:DP:GQ:PL	0/0:21,0:21:63:0,63,925	0/0:16,0:16:48:0,48,720	0/0:14,0:14:42:0,42,630	0/1:23,3:26:57:57,0,916
intergenic	BjuLA06G007130(dist=3739),BjuLA06G007140(dist=2882)	A06	4733159	4733159	C	T	0.125	103.75	18	4733159	AC=1;AF=0.125;AN=8;BaseQRankSum=0.983;DP=63;ExcessHet=3.0103;FS=0;MLEAC=1;MLEAF=0.125;MQ=60;MQRankSum=0;QD=5.76;ReadPosRankSum=-2.099;SOR=0.538	GT:AD:DP:GQ:PL	0/0:12,0:12:36:0,36,499	0/0:14,0:14:42:0,42,517	0/0:17,0:17:51:0,51,642	0/1:14,4:18:99:113,0,485
intergenic	BjuLA06G007130(dist=3790),BjuLA06G007140(dist=2831)	A06	4733210	4733210	G	T	0.125	93.75	20	4733210	AC=1;AF=0.125;AN=8;BaseQRankSum=-2.015;DP=69;ExcessHet=3.0103;FS=0;MLEAC=1;MLEAF=0.125;MQ=60;MQRankSum=0;QD=4.69;ReadPosRankSum=2.188;SOR=0.458	GT:AD:DP:GQ:PL	0/0:16,0:16:48:0,48,664	0/0:12,0:12:36:0,36,439	0/0:21,0:21:63:0,63,838	0/1:15,5:20:99:103,0,464
upstream	BjuLA06G007140(dist=1505)	A06	4734536	4734536	C	CATTAA	0.125	200.71	35	4734536	AC=1;AF=0.125;AN=8;BaseQRankSum=-3.062;DP=106;ExcessHet=3.0103;FS=0;MLEAC=1;MLEAF=0.125;MQ=60;MQRankSum=0;QD=5.73;ReadPosRankSum=1.285;SOR=0.845	GT:AD:DP:GQ:PL	0/0:19,0:19:57:0,57,849	0/0:25,0:25:75:0,75,1117	0/0:24,0:24:72:0,72,1080	0/1:28,7:35:99:210,0,1149
upstream	BjuLA06G007140(dist=1417)	A06	4734624	4734624	A	G	0.125	104.75	34	4734624	AC=1;AF=0.125;AN=8;BaseQRankSum=-0.694;DP=116;ExcessHet=3.0103;FS=6.25;MLEAC=1;MLEAF=0.125;MQ=60;MQRankSum=0;QD=3.08;ReadPosRankSum=1.281;SOR=1.511	GT:AD:DP:GQ:PL	0/0:21,0:21:63:0,63,799	0/0:31,0:31:93:0,93,1215	0/0:27,1:28:42:0,42,950	0/1:28,6:34:99:114,0,1033
upstream	BjuLA06G007140(dist=1382)	A06	4734659	4734659	C	T	0.125	109.75	30	4734659	AC=1;AF=0.125;AN=8;BaseQRankSum=1.222;DP=115;ExcessHet=3.0103;FS=10.757;MLEAC=1;MLEAF=0.125;MQ=60;MQRankSum=0;QD=3.66;ReadPosRankSum=1.218;SOR=2.252	GT:AD:DP:GQ:PL	0/0:26,0:26:78:0,78,1009	0/0:29,0:29:87:0,87,1153	0/0:24,1:25:33:0,33,881	0/1:25,5:30:99:119,0,838
upstream	BjuLA06G007140(dist=1001)	A06	4735040	4735040	T	C	0.125	37.77	12	4735040	AC=1;AF=0.125;AN=8;BaseQRankSum=0.408;DP=57;ExcessHet=3.0103;FS=9.761;MLEAC=1;MLEAF=0.125;MQ=60;MQRankSum=0;QD=3.15;ReadPosRankSum=1.059;SOR=0.836	GT:AD:DP:GQ:PL	0/0:12,0:12:36:0,36,501	0/0:9,0:9:27:0,27,362	0/0:19,1:20:18:0,18,740	0/1:10,2:12:47:47,0,380
upstream	BjuLA06G007140(dist=966)	A06	4735075	4735075	T	TG	0.125	43.79	9	4735075	AC=1;AF=0.125;AN=8;BaseQRankSum=0;DP=52;ExcessHet=3.0103;FS=20.482;MLEAC=1;MLEAF=0.125;MQ=60;MQRankSum=0;QD=4.87;ReadPosRankSum=0.933;SOR=0.812	GT:AD:DP:GQ:PL	0/0:12,0:12:36:0,36,443	0/0:11,0:11:33:0,33,402	0/0:12,1:13:0:0,0,404	0/1:7,2:9:52:52,0,235
UTR5	BjuLA06G007140(BjuLA06G007140.1:c.-2487_-2486delinsC)	A06	4736044	4736045	CA	C	0.125	101.71	13	4736044	AC=1;AF=0.125;AN=8;BaseQRankSum=0.975;DP=98;ExcessHet=3.0103;FS=1.774;MLEAC=1;MLEAF=0.125;MQ=60;MQRankSum=0;QD=7.82;ReadPosRankSum=1.091;SOR=0.934	GT:AD:DP:GQ:PL	0/0:31,0:31:93:0,93,1147	0/0:26,0:26:78:0,78,973	0/0:22,1:23:32:0,32,786	0/1:9,4:13:99:111,0,298
UTR5	BjuLA06G007140(BjuLA06G007140.1:c.-2452A>T)	A06	4736079	4736079	A	T	0.125	117.75	16	4736079	AC=1;AF=0.125;AN=8;BaseQRankSum=-1.532;DP=92;ExcessHet=3.0103;FS=0;MLEAC=1;MLEAF=0.125;MQ=60;MQRankSum=0;QD=7.36;ReadPosRankSum=0.679;SOR=0.432	GT:AD:DP:GQ:PL	0/0:28,0:28:84:0,84,1084	0/0:23,0:23:69:0,69,915	0/0:21,1:22:24:0,24,823	0/1:11,5:16:99:127,0,399
UTR5	BjuLA06G007140(BjuLA06G007140.1:c.-2366_-2353delinsT)	A06	4736165	4736178	TTATGCATCTTGCA	T	0.125	128.72	14	4736165	AC=1;AF=0.125;AN=8;BaseQRankSum=-1.137;DP=90;ExcessHet=3.0103;FS=4.28;MLEAC=1;MLEAF=0.125;MQ=60;MQRankSum=0;QD=9.19;ReadPosRankSum=-0.394;SOR=1.736	GT:AD:DP:GQ:PL	0/0:19,0:19:57:0,57,854	0/0:17,0:17:51:0,51,759	0/0:21,1:22:21:0,21,894	0/1:10,4:14:99:138,0,387
UTR5	BjuLA06G007140(BjuLA06G007140.1:c.-1801G>T)	A06	4736730	4736730	G	T	0.125	137.29	21	4736730	AC=1;AF=0.125;AN=8;BaseQRankSum=0.789;DP=117;ExcessHet=3.0103;FS=1.827;MLEAC=1;MLEAF=0.125;MQ=58.18;MQRankSum=0;QD=6.54;ReadPosRankSum=0.604;SOR=0.358	GT:AD:DP:GQ:PL	0/0:42,0:42:99:0,126,1674	0/0:1,0:1:3:0,3,42	0/0:33,0:33:99:0,99,1324	0/1:16,5:21:99:146,0,567
UTR5	BjuLA06G007140(BjuLA06G007140.1:c.-1516C>G)	A06	4737015	4737015	C	G	0.125	99.75	47	4737015	AC=1;AF=0.125;AN=8;BaseQRankSum=1.229;DP=186;ExcessHet=3.0103;FS=0;MLEAC=1;MLEAF=0.125;MQ=60;MQRankSum=0;QD=2.12;ReadPosRankSum=-0.843;SOR=0.538	GT:AD:DP:GQ:PL	0/0:48,0:48:99:0,144,1886	0/0:41,0:41:99:0,123,1610	0/0:45,2:47:60:0,60,1728	0/1:41,6:47:99:109,0,1396
UTR5	BjuLA06G007140(BjuLA06G007140.1:c.-655_-654delinsG)	A06	4737876	4737877	GT	G	0.125	101.71	28	4737876	AC=1;AF=0.125;AN=8;BaseQRankSum=0.318;DP=150;ExcessHet=3.0103;FS=1.583;MLEAC=1;MLEAF=0.125;MQ=60;MQRankSum=0;QD=3.63;ReadPosRankSum=0.252;SOR=1.03	GT:AD:DP:GQ:PL	0/0:52,0:52:99:0,156,1696	0/0:23,0:23:69:0,69,750	0/0:40,0:40:99:0,120,1303	0/1:22,6:28:99:111,0,633
UTR5	BjuLA06G007140(BjuLA06G007140.1:c.-541C>T)	A06	4737990	4737990	C	T	0.125	87.75	23	4737990	AC=1;AF=0.125;AN=8;BaseQRankSum=0.997;DP=123;ExcessHet=3.0103;FS=0;MLEAC=1;MLEAF=0.125;MQ=60;MQRankSum=0;QD=3.82;ReadPosRankSum=-0.641;SOR=0.641	GT:AD:DP:GQ:PL	0/0:43,0:43:99:0,129,1754	0/0:21,0:21:63:0,63,775	0/0:28,0:28:84:0,84,1067	0/1:19,4:23:97:97,0,588
intronic	BjuLA06G007140	A06	4740080	4740080	A	AAAATT	0.125	53.71	39	4740080	AC=1;AF=0.125;AN=8;BaseQRankSum=-2.026;DP=150;ExcessHet=3.0103;FS=2.047;MLEAC=1;MLEAF=0.125;MQ=60;MQRankSum=0;QD=1.38;ReadPosRankSum=0.092;SOR=1.41	GT:AD:DP:GQ:PL	0/0:42,0:42:99:0,127,1882	0/0:27,0:27:81:0,81,1215	0/0:35,0:35:99:0,105,1572	0/1:35,4:39:63:63,0,1455
intergenic	BjuLA06G007140(dist=3060),BjuLA06G007150(dist=4150)	A06	4744221	4744221	C	T	0.125	60.75	35	4744221	AC=1;AF=0.125;AN=8;BaseQRankSum=-4.16;DP=135;ExcessHet=3.0103;FS=0;MLEAC=1;MLEAF=0.125;MQ=60;MQRankSum=0;QD=1.74;ReadPosRankSum=0.312;SOR=0.601	GT:AD:DP:GQ:PL	0/0:39,1:40:99:0,110,1506	0/0:23,1:24:42:0,42,874	0/0:29,2:31:44:0,44,1138	0/1:30,5:35:70:70,0,1067
intergenic	BjuLA06G007140(dist=3114),BjuLA06G007150(dist=4096)	A06	4744275	4744275	T	A	0.125	94.75	35	4744275	AC=1;AF=0.125;AN=8;BaseQRankSum=0.843;DP=137;ExcessHet=3.0103;FS=0;MLEAC=1;MLEAF=0.125;MQ=60;MQRankSum=0;QD=2.71;ReadPosRankSum=0.105;SOR=0.826	GT:AD:DP:GQ:PL	0/0:33,0:33:99:0,99,1298	0/0:28,0:28:84:0,84,1145	0/0:33,1:34:61:0,61,1267	0/1:30,5:35:99:104,0,1114
intergenic	BjuLA06G007140(dist=3348),BjuLA06G007150(dist=3862)	A06	4744509	4744509	A	G	0.125	80.76	20	4744509	AC=1;AF=0.125;AN=8;BaseQRankSum=-0.388;DP=106;ExcessHet=3.0103;FS=0;MLEAC=1;MLEAF=0.125;MQ=60;MQRankSum=0;QD=4.04;ReadPosRankSum=-0.588;SOR=0.598	GT:AD:DP:GQ:PL	0/0:28,0:28:84:0,84,1123	0/0:28,0:28:84:0,84,1054	0/0:20,1:21:21:0,21,748	0/1:16,4:20:90:90,0,608
intergenic	BjuLA06G007140(dist=3380),BjuLA06G007150(dist=3830)	A06	4744541	4744541	T	C	0.125	83.17	25	4744541	AC=1;AF=0.125;AN=8;BaseQRankSum=1.123;DP=119;ExcessHet=3.0103;FS=0;MLEAC=1;MLEAF=0.125;MQ=60;MQRankSum=0;QD=3.33;ReadPosRankSum=-0.51;SOR=0.96	GT:AD:DP:GQ:PL	0/0:31,0:31:93:0,93,1249	0/0:30,0:30:90:0,90,1151	0/0:27,2:29:4:0,4,908	0/1:21,4:25:92:92,0,768
intergenic	BjuLA06G007140(dist=3670),BjuLA06G007150(dist=3540)	A06	4744831	4744831	G	A	0.125	98.78	19	4744831	AC=1;AF=0.125;AN=8;BaseQRankSum=-2.259;DP=70;ExcessHet=3.0103;FS=4.102;MLEAC=1;MLEAF=0.125;MQ=60;MQRankSum=0;QD=5.2;ReadPosRankSum=-0.312;SOR=0.067	GT:AD:DP:GQ:PL	0/0:14,0:14:42:0,42,585	0/0:14,0:14:42:0,42,587	0/0:18,1:19:15:0,15,701	0/1:14,5:19:99:108,0,475
intergenic	BjuLA06G007140(dist=3718),BjuLA06G007150(dist=3492)	A06	4744879	4744879	A	G	0.125	41.75	13	4744879	AC=1;AF=0.125;AN=8;BaseQRankSum=0.286;DP=59;ExcessHet=3.0103;FS=0;MLEAC=1;MLEAF=0.125;MQ=60;MQRankSum=0;QD=3.21;ReadPosRankSum=-0.759;SOR=0.275	GT:AD:DP:GQ:PL	0/0:9,0:9:27:0,27,405	0/0:18,0:18:54:0,54,810	0/0:17,0:17:51:0,51,765	0/1:11,2:13:51:51,0,456
intergenic	BjuLA06G007140(dist=3721),BjuLA06G007150(dist=3489)	A06	4744882	4744882	A	T	0.125	41.75	13	4744882	AC=1;AF=0.125;AN=8;BaseQRankSum=0.437;DP=58;ExcessHet=3.0103;FS=0;MLEAC=1;MLEAF=0.125;MQ=60;MQRankSum=0;QD=3.21;ReadPosRankSum=-0.767;SOR=0.265	GT:AD:DP:GQ:PL	0/0:9,0:9:27:0,27,405	0/0:18,0:18:54:0,54,810	0/0:18,0:18:54:0,54,790	0/1:11,2:13:51:51,0,456
intergenic	BjuLA06G007140(dist=3949),BjuLA06G007150(dist=3261)	A06	4745110	4745110	T	C	0.125	58.75	12	4745110	AC=1;AF=0.125;AN=8;BaseQRankSum=0.488;DP=66;ExcessHet=3.0103;FS=2.561;MLEAC=1;MLEAF=0.125;MQ=60;MQRankSum=0;QD=4.9;ReadPosRankSum=0.344;SOR=1.349	GT:AD:DP:GQ:PL	0/0:19,0:19:57:0,57,752	0/0:10,0:10:30:0,30,418	0/0:24,0:24:72:0,72,968	0/1:9,3:12:68:68,0,339
intergenic	BjuLA06G007140(dist=4507),BjuLA06G007150(dist=2603)	A06	4745668	4745768	TAATCATAAAGATGTTAGTGTTACAAAAAAAAAAAAAAAAAAAAAAAAAAAAAAAAAAAAAAAAAAAAAAAAAAAAAAAAAAAAAAAAAAAAAAAAAAAAA	T	1	3529.25	33	4745668	AC=8;AF=1;AN=8;DP=215;ExcessHet=3.0103;FS=0;MLEAC=8;MLEAF=1;MQ=55.94;QD=22.06;SOR=0.718	GT:AD:DP:GQ:PL	1/1:0,51:51:99:1217,102,0	1/1:0,27:27:51:562,51,0	1/1:0,49:49:98:1173,98,0	1/1:0,33:33:56:585,56,0
exonic	BjuLA06G007150	A06	4749503	4749503	C	T	0.125	56.75	23	4749503	AC=1;AF=0.125;AN=8;BaseQRankSum=-2.938;DP=103;ExcessHet=3.0103;FS=2.321;MLEAC=1;MLEAF=0.125;MQ=60;MQRankSum=0;QD=2.47;ReadPosRankSum=-0.834;SOR=1.059	GT:AD:DP:GQ:PL	0/0:27,0:27:81:0,81,1215	0/0:25,0:25:75:0,75,1125	0/0:23,0:23:69:0,69,1035	0/1:20,3:23:66:66,0,824
exonic	BjuLA06G007150	A06	4749504	4749504	T	A	0.125	56.75	23	4749504	AC=1;AF=0.125;AN=8;BaseQRankSum=-3.245;DP=102;ExcessHet=3.0103;FS=2.321;MLEAC=1;MLEAF=0.125;MQ=60;MQRankSum=0;QD=2.47;ReadPosRankSum=-0.784;SOR=1.059	GT:AD:DP:GQ:PL	0/0:27,0:27:81:0,81,1215	0/0:25,0:25:75:0,75,1125	0/0:23,0:23:69:0,69,1035	0/1:20,3:23:66:66,0,824
UTR5	BjuLA06G007150(BjuLA06G007150.1:c.-4G>A)	A06	4749546	4749546	C	T	0.125	35.75	30	4749546	AC=1;AF=0.125;AN=8;BaseQRankSum=-3.42;DP=105;ExcessHet=3.0103;FS=2.193;MLEAC=1;MLEAF=0.125;MQ=60;MQRankSum=0;QD=1.19;ReadPosRankSum=2.158;SOR=1.112	GT:AD:DP:GQ:PL	0/0:26,0:26:78:0,78,1170	0/0:26,0:26:78:0,78,1170	0/0:21,0:21:63:0,63,945	0/1:27,3:30:45:45,0,1125
intronic	BjuLA06G007150	A06	4749552	4749552	A	G	0.125	35.75	30	4749552	AC=1;AF=0.125;AN=8;BaseQRankSum=-3.4;DP=105;ExcessHet=3.0103;FS=2.193;MLEAC=1;MLEAF=0.125;MQ=60;MQRankSum=0;QD=1.19;ReadPosRankSum=2.03;SOR=1.112	GT:AD:DP:GQ:PL	0/0:26,0:26:78:0,78,1170	0/0:26,0:26:78:0,78,1170	0/0:21,0:21:63:0,63,945	0/1:27,3:30:45:45,0,1125
intronic	BjuLA06G007150	A06	4749564	4749564	A	G	0.125	83.75	29	4749564	AC=1;AF=0.125;AN=8;BaseQRankSum=-2.181;DP=104;ExcessHet=3.0103;FS=0;MLEAC=1;MLEAF=0.125;MQ=60;MQRankSum=0;QD=2.89;ReadPosRankSum=0.474;SOR=0.53	GT:AD:DP:GQ:PL	0/0:27,0:27:81:0,81,1212	0/0:28,0:28:84:0,84,1260	0/0:19,0:19:57:0,57,855	0/1:25,4:29:93:93,0,1038
intronic	BjuLA06G007150	A06	4749577	4749577	T	C	0.125	86.75	28	4749577	AC=1;AF=0.125;AN=8;BaseQRankSum=-1.879;DP=98;ExcessHet=3.0103;FS=0;MLEAC=1;MLEAF=0.125;MQ=60;MQRankSum=0;QD=3.1;ReadPosRankSum=0.211;SOR=0.395	GT:AD:DP:GQ:PL	0/0:24,0:24:72:0,72,1077	0/0:28,0:28:84:0,84,1236	0/0:17,0:17:51:0,51,759	0/1:24,4:28:96:96,0,992
intronic	BjuLA06G007150	A06	4749939	4749939	G	GT	0.125	53.9	10	4749939	AC=1;AF=0.125;AN=8;BaseQRankSum=-0.429;DP=62;ExcessHet=3.0103;FS=11.137;MLEAC=1;MLEAF=0.125;MQ=60;MQRankSum=0;QD=5.39;ReadPosRankSum=-1.314;SOR=1.421	GT:AD:DP:GQ:PL	0/0:9,1:10:20:0,20,245	0/0:13,0:13:38:0,38,331	0/0:22,0:22:66:0,66,621	0/1:7,3:10:54:54,0,167
upstream	BjuLA06G007160(dist=1820)	A06	4749939	4749939	G	GT	0.125	53.9	10	4749939	AC=1;AF=0.125;AN=8;BaseQRankSum=-0.429;DP=62;ExcessHet=3.0103;FS=11.137;MLEAC=1;MLEAF=0.125;MQ=60;MQRankSum=0;QD=5.39;ReadPosRankSum=-1.314;SOR=1.421	GT:AD:DP:GQ:PL	0/0:9,1:10:20:0,20,245	0/0:13,0:13:38:0,38,331	0/0:22,0:22:66:0,66,621	0/1:7,3:10:54:54,0,167
intronic	BjuLA06G007150	A06	4749981	4749981	A	T	0.125	80.75	15	4749981	AC=1;AF=0.125;AN=8;BaseQRankSum=0.814;DP=79;ExcessHet=3.0103;FS=9.944;MLEAC=1;MLEAF=0.125;MQ=60;MQRankSum=0;QD=5.38;ReadPosRankSum=1.885;SOR=1.436	GT:AD:DP:GQ:PL	0/0:12,0:12:36:0,36,540	0/0:20,0:20:60:0,60,895	0/0:28,1:29:42:0,42,1199	0/1:12,3:15:90:90,0,495
upstream	BjuLA06G007160(dist=1778)	A06	4749981	4749981	A	T	0.125	80.75	15	4749981	AC=1;AF=0.125;AN=8;BaseQRankSum=0.814;DP=79;ExcessHet=3.0103;FS=9.944;MLEAC=1;MLEAF=0.125;MQ=60;MQRankSum=0;QD=5.38;ReadPosRankSum=1.885;SOR=1.436	GT:AD:DP:GQ:PL	0/0:12,0:12:36:0,36,540	0/0:20,0:20:60:0,60,895	0/0:28,1:29:42:0,42,1199	0/1:12,3:15:90:90,0,495
intronic	BjuLA06G007150	A06	4749982	4749982	T	A	0.125	80.75	15	4749982	AC=1;AF=0.125;AN=8;BaseQRankSum=0.858;DP=81;ExcessHet=3.0103;FS=9.944;MLEAC=1;MLEAF=0.125;MQ=60;MQRankSum=0;QD=5.38;ReadPosRankSum=1.874;SOR=1.436	GT:AD:DP:GQ:PL	0/0:12,0:12:36:0,36,540	0/0:20,0:20:60:0,60,895	0/0:28,1:29:42:0,42,1199	0/1:12,3:15:90:90,0,495
upstream	BjuLA06G007160(dist=1777)	A06	4749982	4749982	T	A	0.125	80.75	15	4749982	AC=1;AF=0.125;AN=8;BaseQRankSum=0.858;DP=81;ExcessHet=3.0103;FS=9.944;MLEAC=1;MLEAF=0.125;MQ=60;MQRankSum=0;QD=5.38;ReadPosRankSum=1.874;SOR=1.436	GT:AD:DP:GQ:PL	0/0:12,0:12:36:0,36,540	0/0:20,0:20:60:0,60,895	0/0:28,1:29:42:0,42,1199	0/1:12,3:15:90:90,0,495
intronic	BjuLA06G007150	A06	4750047	4750047	T	C	0.125	62.75	20	4750047	AC=1;AF=0.125;AN=8;BaseQRankSum=0.768;DP=88;ExcessHet=3.0103;FS=2.033;MLEAC=1;MLEAF=0.125;MQ=60;MQRankSum=0;QD=3.14;ReadPosRankSum=-2.049;SOR=0.294	GT:AD:DP:GQ:PL	0/0:16,0:16:48:0,48,696	0/0:19,0:19:57:0,57,845	0/0:30,1:31:48:0,48,1288	0/1:17,3:20:72:72,0,678
upstream	BjuLA06G007160(dist=1712)	A06	4750047	4750047	T	C	0.125	62.75	20	4750047	AC=1;AF=0.125;AN=8;BaseQRankSum=0.768;DP=88;ExcessHet=3.0103;FS=2.033;MLEAC=1;MLEAF=0.125;MQ=60;MQRankSum=0;QD=3.14;ReadPosRankSum=-2.049;SOR=0.294	GT:AD:DP:GQ:PL	0/0:16,0:16:48:0,48,696	0/0:19,0:19:57:0,57,845	0/0:30,1:31:48:0,48,1288	0/1:17,3:20:72:72,0,678
intronic	BjuLA06G007150	A06	4750336	4750337	AG	A	0.125	47.73	26	4750336	AC=1;AF=0.125;AN=8;BaseQRankSum=0.701;DP=91;ExcessHet=3.0103;FS=0;MLEAC=1;MLEAF=0.125;MQ=60;MQRankSum=0;QD=1.84;ReadPosRankSum=1;SOR=0.511	GT:AD:DP:GQ:PL	0/0:17,0:17:51:0,51,765	0/0:27,0:27:81:0,81,1215	0/0:20,1:21:18:0,18,855	0/1:23,3:26:57:57,0,957
upstream	BjuLA06G007160(dist=1422)	A06	4750336	4750337	AG	A	0.125	47.73	26	4750336	AC=1;AF=0.125;AN=8;BaseQRankSum=0.701;DP=91;ExcessHet=3.0103;FS=0;MLEAC=1;MLEAF=0.125;MQ=60;MQRankSum=0;QD=1.84;ReadPosRankSum=1;SOR=0.511	GT:AD:DP:GQ:PL	0/0:17,0:17:51:0,51,765	0/0:27,0:27:81:0,81,1215	0/0:20,1:21:18:0,18,855	0/1:23,3:26:57:57,0,957
intronic	BjuLA06G007150	A06	4750427	4750427	T	C	0.125	56.75	23	4750427	AC=1;AF=0.125;AN=8;BaseQRankSum=-1.853;DP=101;ExcessHet=3.0103;FS=0;MLEAC=1;MLEAF=0.125;MQ=60;MQRankSum=0;QD=2.47;ReadPosRankSum=0.898;SOR=0.509	GT:AD:DP:GQ:PL	0/0:23,0:23:69:0,69,1032	0/0:30,0:30:90:0,90,1335	0/0:23,1:24:27:0,27,987	0/1:20,3:23:66:66,0,831
upstream	BjuLA06G007160(dist=1332)	A06	4750427	4750427	T	C	0.125	56.75	23	4750427	AC=1;AF=0.125;AN=8;BaseQRankSum=-1.853;DP=101;ExcessHet=3.0103;FS=0;MLEAC=1;MLEAF=0.125;MQ=60;MQRankSum=0;QD=2.47;ReadPosRankSum=0.898;SOR=0.509	GT:AD:DP:GQ:PL	0/0:23,0:23:69:0,69,1032	0/0:30,0:30:90:0,90,1335	0/0:23,1:24:27:0,27,987	0/1:20,3:23:66:66,0,831
intronic	BjuLA06G007150	A06	4750436	4750436	T	C	0.125	53.75	24	4750436	AC=1;AF=0.125;AN=8;BaseQRankSum=-1.694;DP=103;ExcessHet=3.0103;FS=0;MLEAC=1;MLEAF=0.125;MQ=60;MQRankSum=0;QD=2.24;ReadPosRankSum=0.305;SOR=0.597	GT:AD:DP:GQ:PL	0/0:22,0:22:66:0,66,990	0/0:29,0:29:87:0,87,1302	0/0:25,1:26:33:0,33,1053	0/1:21,3:24:63:63,0,870
upstream	BjuLA06G007160(dist=1323)	A06	4750436	4750436	T	C	0.125	53.75	24	4750436	AC=1;AF=0.125;AN=8;BaseQRankSum=-1.694;DP=103;ExcessHet=3.0103;FS=0;MLEAC=1;MLEAF=0.125;MQ=60;MQRankSum=0;QD=2.24;ReadPosRankSum=0.305;SOR=0.597	GT:AD:DP:GQ:PL	0/0:22,0:22:66:0,66,990	0/0:29,0:29:87:0,87,1302	0/0:25,1:26:33:0,33,1053	0/1:21,3:24:63:63,0,870
intronic	BjuLA06G007150	A06	4750517	4750518	TA	T	0.125	63.71	10	4750517	AC=1;AF=0.125;AN=8;BaseQRankSum=0;DP=48;ExcessHet=3.0103;FS=0;MLEAC=1;MLEAF=0.125;MQ=60;MQRankSum=0;QD=6.37;ReadPosRankSum=2.283;SOR=0.156	GT:AD:DP:GQ:PL	0/0:10,0:10:30:0,30,336	0/0:13,0:13:39:0,39,431	0/0:11,0:11:33:0,33,370	0/1:7,3:10:73:73,0,205
upstream	BjuLA06G007160(dist=1241)	A06	4750517	4750518	TA	T	0.125	63.71	10	4750517	AC=1;AF=0.125;AN=8;BaseQRankSum=0;DP=48;ExcessHet=3.0103;FS=0;MLEAC=1;MLEAF=0.125;MQ=60;MQRankSum=0;QD=6.37;ReadPosRankSum=2.283;SOR=0.156	GT:AD:DP:GQ:PL	0/0:10,0:10:30:0,30,336	0/0:13,0:13:39:0,39,431	0/0:11,0:11:33:0,33,370	0/1:7,3:10:73:73,0,205
intronic	BjuLA06G007150	A06	4750546	4750546	G	A	0.125	67.75	16	4750546	AC=1;AF=0.125;AN=8;BaseQRankSum=0.392;DP=57;ExcessHet=3.0103;FS=0;MLEAC=1;MLEAF=0.125;MQ=60;MQRankSum=0;QD=4.23;ReadPosRankSum=0.751;SOR=1.022	GT:AD:DP:GQ:PL	0/0:15,0:15:45:0,45,626	0/0:13,0:13:39:0,39,519	0/0:13,0:13:39:0,39,543	0/1:13,3:16:77:77,0,495
upstream	BjuLA06G007160(dist=1213)	A06	4750546	4750546	G	A	0.125	67.75	16	4750546	AC=1;AF=0.125;AN=8;BaseQRankSum=0.392;DP=57;ExcessHet=3.0103;FS=0;MLEAC=1;MLEAF=0.125;MQ=60;MQRankSum=0;QD=4.23;ReadPosRankSum=0.751;SOR=1.022	GT:AD:DP:GQ:PL	0/0:15,0:15:45:0,45,626	0/0:13,0:13:39:0,39,519	0/0:13,0:13:39:0,39,543	0/1:13,3:16:77:77,0,495
upstream	BjuLA06G007150,BjuLA06G007160(dist=168)	A06	4751591	4751591	A	C	0.125	35.02	13	4751591	AC=1;AF=0.125;AN=8;BaseQRankSum=0.869;DP=66;ExcessHet=3.0103;FS=5.614;MLEAC=1;MLEAF=0.125;MQ=60;MQRankSum=0;QD=2.69;ReadPosRankSum=0.365;SOR=2.186	GT:AD:DP:GQ:PL	0/0:15,0:15:45:0,45,592	0/0:20,0:20:60:0,60,767	0/0:15,1:16:6:0,6,551	0/1:11,2:13:44:44,0,352
exonic	BjuLA06G007160	A06	4751878	4751878	G	A	0.625	2082.31	10	4751878	AC=5;AF=0.625;AN=8;BaseQRankSum=-1.261;DP=79;ExcessHet=1.0474;FS=2.095;MLEAC=5;MLEAF=0.625;MQ=60;MQRankSum=0;QD=33.39;ReadPosRankSum=-0.283;SOR=0.71	GT:AD:DP:GQ:PL	1/1:0,28:28:84:1031,84,0	0/0:20,0:20:60:0,60,799	1/1:0,20:20:60:799,60,0	0/1:2,8:10:53:270,0,53
upstream	BjuLA06G007150(dist=534)	A06	4751878	4751878	G	A	0.625	2082.31	10	4751878	AC=5;AF=0.625;AN=8;BaseQRankSum=-1.261;DP=79;ExcessHet=1.0474;FS=2.095;MLEAC=5;MLEAF=0.625;MQ=60;MQRankSum=0;QD=33.39;ReadPosRankSum=-0.283;SOR=0.71	GT:AD:DP:GQ:PL	1/1:0,28:28:84:1031,84,0	0/0:20,0:20:60:0,60,799	1/1:0,20:20:60:799,60,0	0/1:2,8:10:53:270,0,53
intronic	BjuLA06G007160	A06	4752563	4752563	A	ATCT	0.125	149.71	18	4752563	AC=1;AF=0.125;AN=8;BaseQRankSum=0.912;DP=98;ExcessHet=3.0103;FS=0;MLEAC=1;MLEAF=0.125;MQ=60;MQRankSum=0;QD=8.32;ReadPosRankSum=-0.859;SOR=0.604	GT:AD:DP:GQ:PL	0/0:22,0:22:66:0,66,990	0/0:27,0:27:82:0,82,1201	0/0:22,1:23:25:0,25,946	0/1:13,5:18:99:159,0,533
upstream	BjuLA06G007150(dist=1219)	A06	4752563	4752563	A	ATCT	0.125	149.71	18	4752563	AC=1;AF=0.125;AN=8;BaseQRankSum=0.912;DP=98;ExcessHet=3.0103;FS=0;MLEAC=1;MLEAF=0.125;MQ=60;MQRankSum=0;QD=8.32;ReadPosRankSum=-0.859;SOR=0.604	GT:AD:DP:GQ:PL	0/0:22,0:22:66:0,66,990	0/0:27,0:27:82:0,82,1201	0/0:22,1:23:25:0,25,946	0/1:13,5:18:99:159,0,533
intronic	BjuLA06G007160	A06	4752566	4752566	T	TTGAGGTATTTGGCGAAGTTACAGTAGTGCTTAA	0.125	156.71	18	4752566	AC=1;AF=0.125;AN=8;BaseQRankSum=0.742;DP=95;ExcessHet=3.0103;FS=3.62;MLEAC=1;MLEAF=0.125;MQ=60;MQRankSum=0;QD=8.71;ReadPosRankSum=0.088;SOR=1.294	GT:AD:DP:GQ:PL	0/0:22,0:22:66:0,66,990	0/0:27,0:27:82:0,82,1201	0/0:23,1:24:27:0,27,990	0/1:13,5:18:99:166,0,532
upstream	BjuLA06G007150(dist=1222)	A06	4752566	4752566	T	TTGAGGTATTTGGCGAAGTTACAGTAGTGCTTAA	0.125	156.71	18	4752566	AC=1;AF=0.125;AN=8;BaseQRankSum=0.742;DP=95;ExcessHet=3.0103;FS=3.62;MLEAC=1;MLEAF=0.125;MQ=60;MQRankSum=0;QD=8.71;ReadPosRankSum=0.088;SOR=1.294	GT:AD:DP:GQ:PL	0/0:22,0:22:66:0,66,990	0/0:27,0:27:82:0,82,1201	0/0:23,1:24:27:0,27,990	0/1:13,5:18:99:166,0,532
intronic	BjuLA06G007160	A06	4752572	4752572	A	AGTGTTGTTGCCCT	0.125	116.71	18	4752572	AC=1;AF=0.125;AN=8;BaseQRankSum=-0.52;DP=94;ExcessHet=3.0103;FS=1.76;MLEAC=1;MLEAF=0.125;MQ=60;MQRankSum=0;QD=6.48;ReadPosRankSum=0.678;SOR=0.945	GT:AD:DP:GQ:PL	0/0:22,0:22:66:0,66,990	0/0:26,0:26:78:0,78,1170	0/0:23,1:24:28:0,28,993	0/1:14,4:18:99:126,0,576
upstream	BjuLA06G007150(dist=1228)	A06	4752572	4752572	A	AGTGTTGTTGCCCT	0.125	116.71	18	4752572	AC=1;AF=0.125;AN=8;BaseQRankSum=-0.52;DP=94;ExcessHet=3.0103;FS=1.76;MLEAC=1;MLEAF=0.125;MQ=60;MQRankSum=0;QD=6.48;ReadPosRankSum=0.678;SOR=0.945	GT:AD:DP:GQ:PL	0/0:22,0:22:66:0,66,990	0/0:26,0:26:78:0,78,1170	0/0:23,1:24:28:0,28,993	0/1:14,4:18:99:126,0,576
intronic	BjuLA06G007160	A06	4752655	4752658	ATTT	A	0.125	83.71	29	4752655	AC=1;AF=0.125;AN=8;BaseQRankSum=-2.339;DP=114;ExcessHet=3.0103;FS=4.677;MLEAC=1;MLEAF=0.125;MQ=60;MQRankSum=0;QD=2.89;ReadPosRankSum=-1.545;SOR=1.554	GT:AD:DP:GQ:PL	0/0:27,0:27:81:0,81,1215	0/0:25,0:25:75:0,75,1121	0/0:23,0:23:69:0,69,1021	0/1:25,4:29:93:93,0,1004
upstream	BjuLA06G007150(dist=1311)	A06	4752655	4752658	ATTT	A	0.125	83.71	29	4752655	AC=1;AF=0.125;AN=8;BaseQRankSum=-2.339;DP=114;ExcessHet=3.0103;FS=4.677;MLEAC=1;MLEAF=0.125;MQ=60;MQRankSum=0;QD=2.89;ReadPosRankSum=-1.545;SOR=1.554	GT:AD:DP:GQ:PL	0/0:27,0:27:81:0,81,1215	0/0:25,0:25:75:0,75,1121	0/0:23,0:23:69:0,69,1021	0/1:25,4:29:93:93,0,1004
intronic	BjuLA06G007160	A06	4752717	4752717	G	T	0.125	122.75	31	4752717	AC=1;AF=0.125;AN=8;BaseQRankSum=-0.744;DP=109;ExcessHet=3.0103;FS=1.72;MLEAC=1;MLEAF=0.125;MQ=60;MQRankSum=0;QD=3.96;ReadPosRankSum=1.438;SOR=0.97	GT:AD:DP:GQ:PL	0/0:26,0:26:78:0,78,1146	0/0:25,0:25:75:0,75,1105	0/0:27,0:27:81:0,81,1215	0/1:26,5:31:99:132,0,1062
upstream	BjuLA06G007150(dist=1373)	A06	4752717	4752717	G	T	0.125	122.75	31	4752717	AC=1;AF=0.125;AN=8;BaseQRankSum=-0.744;DP=109;ExcessHet=3.0103;FS=1.72;MLEAC=1;MLEAF=0.125;MQ=60;MQRankSum=0;QD=3.96;ReadPosRankSum=1.438;SOR=0.97	GT:AD:DP:GQ:PL	0/0:26,0:26:78:0,78,1146	0/0:25,0:25:75:0,75,1105	0/0:27,0:27:81:0,81,1215	0/1:26,5:31:99:132,0,1062
intronic	BjuLA06G007160	A06	4752720	4752720	T	C	0.125	122.75	31	4752720	AC=1;AF=0.125;AN=8;BaseQRankSum=-0.919;DP=109;ExcessHet=3.0103;FS=1.72;MLEAC=1;MLEAF=0.125;MQ=60;MQRankSum=0;QD=3.96;ReadPosRankSum=1.602;SOR=0.97	GT:AD:DP:GQ:PL	0/0:26,0:26:78:0,78,1146	0/0:25,0:25:75:0,75,1105	0/0:27,0:27:81:0,81,1215	0/1:26,5:31:99:132,0,1062
upstream	BjuLA06G007150(dist=1376)	A06	4752720	4752720	T	C	0.125	122.75	31	4752720	AC=1;AF=0.125;AN=8;BaseQRankSum=-0.919;DP=109;ExcessHet=3.0103;FS=1.72;MLEAC=1;MLEAF=0.125;MQ=60;MQRankSum=0;QD=3.96;ReadPosRankSum=1.602;SOR=0.97	GT:AD:DP:GQ:PL	0/0:26,0:26:78:0,78,1146	0/0:25,0:25:75:0,75,1105	0/0:27,0:27:81:0,81,1215	0/1:26,5:31:99:132,0,1062
intronic	BjuLA06G007160	A06	4752753	4752753	T	C	0.125	68.75	30	4752753	AC=1;AF=0.125;AN=8;BaseQRankSum=0.862;DP=103;ExcessHet=3.0103;FS=2.094;MLEAC=1;MLEAF=0.125;MQ=60;MQRankSum=0;QD=2.29;ReadPosRankSum=1.298;SOR=1.601	GT:AD:DP:GQ:PL	0/0:20,0:20:60:0,60,800	0/0:26,0:26:78:0,78,1059	0/0:25,0:25:75:0,75,1003	0/1:26,4:30:78:78,0,866
upstream	BjuLA06G007150(dist=1409)	A06	4752753	4752753	T	C	0.125	68.75	30	4752753	AC=1;AF=0.125;AN=8;BaseQRankSum=0.862;DP=103;ExcessHet=3.0103;FS=2.094;MLEAC=1;MLEAF=0.125;MQ=60;MQRankSum=0;QD=2.29;ReadPosRankSum=1.298;SOR=1.601	GT:AD:DP:GQ:PL	0/0:20,0:20:60:0,60,800	0/0:26,0:26:78:0,78,1059	0/0:25,0:25:75:0,75,1003	0/1:26,4:30:78:78,0,866
intronic	BjuLA06G007160	A06	4752766	4752766	C	G	0.125	63.75	32	4752766	AC=1;AF=0.125;AN=8;BaseQRankSum=0.961;DP=103;ExcessHet=3.0103;FS=2.093;MLEAC=1;MLEAF=0.125;MQ=60;MQRankSum=0;QD=1.99;ReadPosRankSum=0.123;SOR=1.609	GT:AD:DP:GQ:PL	0/0:20,0:20:60:0,60,803	0/0:25,0:25:75:0,75,971	0/0:23,0:23:69:0,69,929	0/1:28,4:32:73:73,0,922
upstream	BjuLA06G007150(dist=1422)	A06	4752766	4752766	C	G	0.125	63.75	32	4752766	AC=1;AF=0.125;AN=8;BaseQRankSum=0.961;DP=103;ExcessHet=3.0103;FS=2.093;MLEAC=1;MLEAF=0.125;MQ=60;MQRankSum=0;QD=1.99;ReadPosRankSum=0.123;SOR=1.609	GT:AD:DP:GQ:PL	0/0:20,0:20:60:0,60,803	0/0:25,0:25:75:0,75,971	0/0:23,0:23:69:0,69,929	0/1:28,4:32:73:73,0,922
exonic	BjuLA06G007160	A06	4753220	4753220	T	C	0.625	2417.28	30	4753220	AC=5;AF=0.625;AN=8;BaseQRankSum=0.051;DP=119;ExcessHet=1.0474;FS=7.166;MLEAC=5;MLEAF=0.625;MQ=60;MQRankSum=0;QD=27.47;ReadPosRankSum=-1.656;SOR=1.152	GT:AD:DP:GQ:PL	1/1:0,22:22:66:851,66,0	0/0:28,0:28:84:0,84,1089	1/1:2,34:36:25:1325,25,0	0/1:20,10:30:99:259,0,711
upstream	BjuLA06G007150(dist=1876)	A06	4753220	4753220	T	C	0.625	2417.28	30	4753220	AC=5;AF=0.625;AN=8;BaseQRankSum=0.051;DP=119;ExcessHet=1.0474;FS=7.166;MLEAC=5;MLEAF=0.625;MQ=60;MQRankSum=0;QD=27.47;ReadPosRankSum=-1.656;SOR=1.152	GT:AD:DP:GQ:PL	1/1:0,22:22:66:851,66,0	0/0:28,0:28:84:0,84,1089	1/1:2,34:36:25:1325,25,0	0/1:20,10:30:99:259,0,711
intronic	BjuLA06G007160	A06	4753830	4753830	A	G	0.125	38.75	13	4753830	AC=1;AF=0.125;AN=8;BaseQRankSum=-1.464;DP=90;ExcessHet=3.0103;FS=5.494;MLEAC=1;MLEAF=0.125;MQ=60;MQRankSum=0;QD=2.98;ReadPosRankSum=-0.071;SOR=2.093	GT:AD:DP:GQ:PL	0/0:26,0:26:78:0,78,1074	0/0:23,0:23:69:0,69,894	0/0:23,1:24:27:0,27,916	0/1:11,2:13:48:48,0,386
exonic	BjuLA06G007160	A06	4754332	4754332	A	C	0.125	106.75	17	4754332	AC=1;AF=0.125;AN=8;BaseQRankSum=0.84;DP=96;ExcessHet=3.0103;FS=5.249;MLEAC=1;MLEAF=0.125;MQ=59.48;MQRankSum=-8.184;QD=6.28;ReadPosRankSum=-0.086;SOR=1.483	GT:AD:DP:GQ:PL	0/0:21,0:21:63:0,63,864	0/0:24,0:24:72:0,72,968	0/0:30,0:30:90:0,90,1117	0/1:13,4:17:99:116,0,457
upstream	BjuLA06G007170(dist=1707)	A06	4754332	4754332	A	C	0.125	106.75	17	4754332	AC=1;AF=0.125;AN=8;BaseQRankSum=0.84;DP=96;ExcessHet=3.0103;FS=5.249;MLEAC=1;MLEAF=0.125;MQ=59.48;MQRankSum=-8.184;QD=6.28;ReadPosRankSum=-0.086;SOR=1.483	GT:AD:DP:GQ:PL	0/0:21,0:21:63:0,63,864	0/0:24,0:24:72:0,72,968	0/0:30,0:30:90:0,90,1117	0/1:13,4:17:99:116,0,457
exonic	BjuLA06G007160	A06	4754362	4754362	A	G	0.125	155.75	19	4754362	AC=1;AF=0.125;AN=8;BaseQRankSum=0.835;DP=100;ExcessHet=3.0103;FS=4.158;MLEAC=1;MLEAF=0.125;MQ=59.5;MQRankSum=-7.521;QD=8.2;ReadPosRankSum=0.71;SOR=0.781	GT:AD:DP:GQ:PL	0/0:21,0:21:63:0,63,938	0/0:25,0:25:75:0,75,1101	0/0:33,0:33:99:0,99,1424	0/1:14,5:19:99:165,0,549
upstream	BjuLA06G007170(dist=1677)	A06	4754362	4754362	A	G	0.125	155.75	19	4754362	AC=1;AF=0.125;AN=8;BaseQRankSum=0.835;DP=100;ExcessHet=3.0103;FS=4.158;MLEAC=1;MLEAF=0.125;MQ=59.5;MQRankSum=-7.521;QD=8.2;ReadPosRankSum=0.71;SOR=0.781	GT:AD:DP:GQ:PL	0/0:21,0:21:63:0,63,938	0/0:25,0:25:75:0,75,1101	0/0:33,0:33:99:0,99,1424	0/1:14,5:19:99:165,0,549
exonic	BjuLA06G007160	A06	4754366	4754366	C	A	0.125	158.75	18	4754366	AC=1;AF=0.125;AN=8;BaseQRankSum=0.877;DP=99;ExcessHet=3.0103;FS=4.026;MLEAC=1;MLEAF=0.125;MQ=59.49;MQRankSum=-7.521;QD=8.82;ReadPosRankSum=-0.033;SOR=0.799	GT:AD:DP:GQ:PL	0/0:20,0:20:60:0,60,900	0/0:26,0:26:78:0,78,1143	0/0:34,0:34:99:0,102,1465	0/1:13,5:18:99:168,0,528
upstream	BjuLA06G007170(dist=1673)	A06	4754366	4754366	C	A	0.125	158.75	18	4754366	AC=1;AF=0.125;AN=8;BaseQRankSum=0.877;DP=99;ExcessHet=3.0103;FS=4.026;MLEAC=1;MLEAF=0.125;MQ=59.49;MQRankSum=-7.521;QD=8.82;ReadPosRankSum=-0.033;SOR=0.799	GT:AD:DP:GQ:PL	0/0:20,0:20:60:0,60,900	0/0:26,0:26:78:0,78,1143	0/0:34,0:34:99:0,102,1465	0/1:13,5:18:99:168,0,528
exonic	BjuLA06G007160	A06	4754395	4754395	T	C	0.125	137.75	23	4754395	AC=1;AF=0.125;AN=8;BaseQRankSum=-0.903;DP=107;ExcessHet=3.0103;FS=6.3;MLEAC=1;MLEAF=0.125;MQ=59.53;MQRankSum=-7.08;QD=5.99;ReadPosRankSum=-0.366;SOR=1.177	GT:AD:DP:GQ:PL	0/0:23,0:23:69:0,69,927	0/0:26,0:26:78:0,78,1018	0/0:33,0:33:99:0,99,1208	0/1:17,6:23:99:147,0,607
upstream	BjuLA06G007170(dist=1644)	A06	4754395	4754395	T	C	0.125	137.75	23	4754395	AC=1;AF=0.125;AN=8;BaseQRankSum=-0.903;DP=107;ExcessHet=3.0103;FS=6.3;MLEAC=1;MLEAF=0.125;MQ=59.53;MQRankSum=-7.08;QD=5.99;ReadPosRankSum=-0.366;SOR=1.177	GT:AD:DP:GQ:PL	0/0:23,0:23:69:0,69,927	0/0:26,0:26:78:0,78,1018	0/0:33,0:33:99:0,99,1208	0/1:17,6:23:99:147,0,607
exonic	BjuLA06G007160	A06	4754581	4754581	T	C	0.125	31.75	28	4754581	AC=1;AF=0.125;AN=8;BaseQRankSum=0.659;DP=118;ExcessHet=3.0103;FS=0;MLEAC=1;MLEAF=0.125;MQ=60;MQRankSum=0;QD=1.13;ReadPosRankSum=-0.878;SOR=0.609	GT:AD:DP:GQ:PL	0/0:26,0:26:78:0,78,967	0/0:32,0:32:96:0,96,1322	0/0:28,1:29:46:0,46,1094	0/1:25,3:28:41:41,0,916
upstream	BjuLA06G007170(dist=1458)	A06	4754581	4754581	T	C	0.125	31.75	28	4754581	AC=1;AF=0.125;AN=8;BaseQRankSum=0.659;DP=118;ExcessHet=3.0103;FS=0;MLEAC=1;MLEAF=0.125;MQ=60;MQRankSum=0;QD=1.13;ReadPosRankSum=-0.878;SOR=0.609	GT:AD:DP:GQ:PL	0/0:26,0:26:78:0,78,967	0/0:32,0:32:96:0,96,1322	0/0:28,1:29:46:0,46,1094	0/1:25,3:28:41:41,0,916
exonic	BjuLA06G007160	A06	4754704	4754704	G	A	0.125	37.75	26	4754704	AC=1;AF=0.125;AN=8;BaseQRankSum=1.03;DP=106;ExcessHet=3.0103;FS=1.966;MLEAC=1;MLEAF=0.125;MQ=60;MQRankSum=0;QD=1.45;ReadPosRankSum=1.403;SOR=1.195	GT:AD:DP:GQ:PL	0/0:25,0:25:75:0,75,942	0/0:26,0:26:78:0,78,1008	0/0:26,1:27:39:0,39,964	0/1:23,3:26:47:47,0,780
upstream	BjuLA06G007170(dist=1335)	A06	4754704	4754704	G	A	0.125	37.75	26	4754704	AC=1;AF=0.125;AN=8;BaseQRankSum=1.03;DP=106;ExcessHet=3.0103;FS=1.966;MLEAC=1;MLEAF=0.125;MQ=60;MQRankSum=0;QD=1.45;ReadPosRankSum=1.403;SOR=1.195	GT:AD:DP:GQ:PL	0/0:25,0:25:75:0,75,942	0/0:26,0:26:78:0,78,1008	0/0:26,1:27:39:0,39,964	0/1:23,3:26:47:47,0,780
exonic	BjuLA06G007160	A06	4754728	4754728	G	C	0.125	46.75	23	4754728	AC=1;AF=0.125;AN=8;BaseQRankSum=0.685;DP=96;ExcessHet=3.0103;FS=5.94;MLEAC=1;MLEAF=0.125;MQ=60;MQRankSum=0;QD=2.03;ReadPosRankSum=0.539;SOR=2.465	GT:AD:DP:GQ:PL	0/0:20,0:20:60:0,60,801	0/0:23,0:23:69:0,69,909	0/0:26,0:26:78:0,78,971	0/1:20,3:23:56:56,0,735
upstream	BjuLA06G007170(dist=1311)	A06	4754728	4754728	G	C	0.125	46.75	23	4754728	AC=1;AF=0.125;AN=8;BaseQRankSum=0.685;DP=96;ExcessHet=3.0103;FS=5.94;MLEAC=1;MLEAF=0.125;MQ=60;MQRankSum=0;QD=2.03;ReadPosRankSum=0.539;SOR=2.465	GT:AD:DP:GQ:PL	0/0:20,0:20:60:0,60,801	0/0:23,0:23:69:0,69,909	0/0:26,0:26:78:0,78,971	0/1:20,3:23:56:56,0,735
exonic	BjuLA06G007160	A06	4754743	4754743	G	A	0.125	46.75	23	4754743	AC=1;AF=0.125;AN=8;BaseQRankSum=0.853;DP=94;ExcessHet=3.0103;FS=5.898;MLEAC=1;MLEAF=0.125;MQ=60;MQRankSum=0;QD=2.03;ReadPosRankSum=-0.711;SOR=2.419	GT:AD:DP:GQ:PL	0/0:22,0:22:66:0,66,815	0/0:23,0:23:69:0,69,915	0/0:23,0:23:69:0,69,880	0/1:20,3:23:56:56,0,720
upstream	BjuLA06G007170(dist=1296)	A06	4754743	4754743	G	A	0.125	46.75	23	4754743	AC=1;AF=0.125;AN=8;BaseQRankSum=0.853;DP=94;ExcessHet=3.0103;FS=5.898;MLEAC=1;MLEAF=0.125;MQ=60;MQRankSum=0;QD=2.03;ReadPosRankSum=-0.711;SOR=2.419	GT:AD:DP:GQ:PL	0/0:22,0:22:66:0,66,815	0/0:23,0:23:69:0,69,915	0/0:23,0:23:69:0,69,880	0/1:20,3:23:56:56,0,720
exonic	BjuLA06G007170	A06	4756559	4756559	G	T	0.125	76.75	13	4756559	AC=1;AF=0.125;AN=8;BaseQRankSum=0.757;DP=58;ExcessHet=3.0103;FS=0;MLEAC=1;MLEAF=0.125;MQ=60;MQRankSum=0;QD=5.9;ReadPosRankSum=0.371;SOR=1.179	GT:AD:DP:GQ:PL	0/0:10,0:10:30:0,30,384	0/0:19,0:19:57:0,57,748	0/0:13,0:13:39:0,39,497	0/1:10,3:13:86:86,0,379
upstream	BjuLA06G007180(dist=1256)	A06	4756559	4756559	G	T	0.125	76.75	13	4756559	AC=1;AF=0.125;AN=8;BaseQRankSum=0.757;DP=58;ExcessHet=3.0103;FS=0;MLEAC=1;MLEAF=0.125;MQ=60;MQRankSum=0;QD=5.9;ReadPosRankSum=0.371;SOR=1.179	GT:AD:DP:GQ:PL	0/0:10,0:10:30:0,30,384	0/0:19,0:19:57:0,57,748	0/0:13,0:13:39:0,39,497	0/1:10,3:13:86:86,0,379
downstream	BjuLA06G007160(dist=1437)	A06	4756559	4756559	G	T	0.125	76.75	13	4756559	AC=1;AF=0.125;AN=8;BaseQRankSum=0.757;DP=58;ExcessHet=3.0103;FS=0;MLEAC=1;MLEAF=0.125;MQ=60;MQRankSum=0;QD=5.9;ReadPosRankSum=0.371;SOR=1.179	GT:AD:DP:GQ:PL	0/0:10,0:10:30:0,30,384	0/0:19,0:19:57:0,57,748	0/0:13,0:13:39:0,39,497	0/1:10,3:13:86:86,0,379
UTR3	BjuLA06G007170(BjuLA06G007170.1:c.*198G>A)	A06	4757030	4757030	G	A	0.125	65.75	19	4757030	AC=1;AF=0.125;AN=8;BaseQRankSum=0.799;DP=95;ExcessHet=3.0103;FS=6.109;MLEAC=1;MLEAF=0.125;MQ=60;MQRankSum=0;QD=3.46;ReadPosRankSum=-0.045;SOR=2.707	GT:AD:DP:GQ:PL	0/0:24,0:24:72:0,72,956	0/0:22,0:22:66:0,66,885	0/0:25,0:25:75:0,75,975	0/1:16,3:19:75:75,0,494
upstream	BjuLA06G007180(dist=785)	A06	4757030	4757030	G	A	0.125	65.75	19	4757030	AC=1;AF=0.125;AN=8;BaseQRankSum=0.799;DP=95;ExcessHet=3.0103;FS=6.109;MLEAC=1;MLEAF=0.125;MQ=60;MQRankSum=0;QD=3.46;ReadPosRankSum=-0.045;SOR=2.707	GT:AD:DP:GQ:PL	0/0:24,0:24:72:0,72,956	0/0:22,0:22:66:0,66,885	0/0:25,0:25:75:0,75,975	0/1:16,3:19:75:75,0,494
downstream	BjuLA06G007160(dist=1908)	A06	4757030	4757030	G	A	0.125	65.75	19	4757030	AC=1;AF=0.125;AN=8;BaseQRankSum=0.799;DP=95;ExcessHet=3.0103;FS=6.109;MLEAC=1;MLEAF=0.125;MQ=60;MQRankSum=0;QD=3.46;ReadPosRankSum=-0.045;SOR=2.707	GT:AD:DP:GQ:PL	0/0:24,0:24:72:0,72,956	0/0:22,0:22:66:0,66,885	0/0:25,0:25:75:0,75,975	0/1:16,3:19:75:75,0,494
upstream	BjuLA06G007180(dist=696)	A06	4757119	4757119	C	T	0.125	48.75	22	4757119	AC=1;AF=0.125;AN=8;BaseQRankSum=0.855;DP=98;ExcessHet=3.0103;FS=6.166;MLEAC=1;MLEAF=0.125;MQ=60;MQRankSum=0;QD=2.22;ReadPosRankSum=-0.411;SOR=2.828	GT:AD:DP:GQ:PL	0/0:27,0:27:81:0,81,1023	0/0:17,0:17:51:0,51,672	0/0:25,0:25:75:0,75,891	0/1:19,3:22:58:58,0,727
downstream	BjuLA06G007160,BjuLA06G007170(dist=57)	A06	4757119	4757119	C	T	0.125	48.75	22	4757119	AC=1;AF=0.125;AN=8;BaseQRankSum=0.855;DP=98;ExcessHet=3.0103;FS=6.166;MLEAC=1;MLEAF=0.125;MQ=60;MQRankSum=0;QD=2.22;ReadPosRankSum=-0.411;SOR=2.828	GT:AD:DP:GQ:PL	0/0:27,0:27:81:0,81,1023	0/0:17,0:17:51:0,51,672	0/0:25,0:25:75:0,75,891	0/1:19,3:22:58:58,0,727
upstream	BjuLA06G007180(dist=623)	A06	4757192	4757192	T	C	0.125	134.75	24	4757192	AC=1;AF=0.125;AN=8;BaseQRankSum=-1.178;DP=108;ExcessHet=3.0103;FS=0;MLEAC=1;MLEAF=0.125;MQ=60;MQRankSum=0;QD=5.61;ReadPosRankSum=0.69;SOR=0.438	GT:AD:DP:GQ:PL	0/0:31,0:31:93:0,93,1227	0/0:21,0:21:63:0,63,877	0/0:29,0:29:87:0,87,1105	0/1:18,6:24:99:144,0,599
downstream	BjuLA06G007170(dist=130)	A06	4757192	4757192	T	C	0.125	134.75	24	4757192	AC=1;AF=0.125;AN=8;BaseQRankSum=-1.178;DP=108;ExcessHet=3.0103;FS=0;MLEAC=1;MLEAF=0.125;MQ=60;MQRankSum=0;QD=5.61;ReadPosRankSum=0.69;SOR=0.438	GT:AD:DP:GQ:PL	0/0:31,0:31:93:0,93,1227	0/0:21,0:21:63:0,63,877	0/0:29,0:29:87:0,87,1105	0/1:18,6:24:99:144,0,599
upstream	BjuLA06G007180(dist=549)	A06	4757266	4757266	C	T	0.125	144.02	31	4757266	AC=1;AF=0.125;AN=8;BaseQRankSum=-1.566;DP=135;ExcessHet=3.0103;FS=3.528;MLEAC=1;MLEAF=0.125;MQ=60;MQRankSum=0;QD=4.65;ReadPosRankSum=-1.168;SOR=0.223	GT:AD:DP:GQ:PL	0/0:42,0:42:99:0,126,1799	0/0:27,0:27:81:0,81,1198	0/0:30,2:32:6:0,6,1253	0/1:25,6:31:99:153,0,1006
downstream	BjuLA06G007170(dist=204)	A06	4757266	4757266	C	T	0.125	144.02	31	4757266	AC=1;AF=0.125;AN=8;BaseQRankSum=-1.566;DP=135;ExcessHet=3.0103;FS=3.528;MLEAC=1;MLEAF=0.125;MQ=60;MQRankSum=0;QD=4.65;ReadPosRankSum=-1.168;SOR=0.223	GT:AD:DP:GQ:PL	0/0:42,0:42:99:0,126,1799	0/0:27,0:27:81:0,81,1198	0/0:30,2:32:6:0,6,1253	0/1:25,6:31:99:153,0,1006
upstream	BjuLA06G007180(dist=525)	A06	4757290	4757290	G	T	0.125	98.77	32	4757290	AC=1;AF=0.125;AN=8;BaseQRankSum=1.096;DP=137;ExcessHet=3.0103;FS=0;MLEAC=1;MLEAF=0.125;MQ=60;MQRankSum=0;QD=3.09;ReadPosRankSum=-0.611;SOR=0.492	GT:AD:DP:GQ:PL	0/0:41,0:41:99:0,123,1842	0/0:27,0:27:81:0,81,1212	0/0:34,2:36:18:0,18,1437	0/1:27,5:32:99:108,0,1119
downstream	BjuLA06G007170(dist=228)	A06	4757290	4757290	G	T	0.125	98.77	32	4757290	AC=1;AF=0.125;AN=8;BaseQRankSum=1.096;DP=137;ExcessHet=3.0103;FS=0;MLEAC=1;MLEAF=0.125;MQ=60;MQRankSum=0;QD=3.09;ReadPosRankSum=-0.611;SOR=0.492	GT:AD:DP:GQ:PL	0/0:41,0:41:99:0,123,1842	0/0:27,0:27:81:0,81,1212	0/0:34,2:36:18:0,18,1437	0/1:27,5:32:99:108,0,1119
upstream	BjuLA06G007190(dist=392)	A06	4759144	4759144	T	G	0.125	73.75	14	4759144	AC=1;AF=0.125;AN=8;BaseQRankSum=0.802;DP=55;ExcessHet=3.0103;FS=2.64;MLEAC=1;MLEAF=0.125;MQ=60;MQRankSum=0;QD=5.27;ReadPosRankSum=-0.307;SOR=2.004	GT:AD:DP:GQ:PL	0/0:17,0:17:51:0,51,664	0/0:9,0:9:27:0,27,363	0/0:10,0:10:30:0,30,417	0/1:11,3:14:83:83,0,349
downstream	BjuLA06G007180(dist=272)	A06	4759144	4759144	T	G	0.125	73.75	14	4759144	AC=1;AF=0.125;AN=8;BaseQRankSum=0.802;DP=55;ExcessHet=3.0103;FS=2.64;MLEAC=1;MLEAF=0.125;MQ=60;MQRankSum=0;QD=5.27;ReadPosRankSum=-0.307;SOR=2.004	GT:AD:DP:GQ:PL	0/0:17,0:17:51:0,51,664	0/0:9,0:9:27:0,27,363	0/0:10,0:10:30:0,30,417	0/1:11,3:14:83:83,0,349
exonic	BjuLA06G007190	A06	4759814	4759814	T	C	0.125	124.75	25	4759814	AC=1;AF=0.125;AN=8;BaseQRankSum=0.894;DP=110;ExcessHet=3.0103;FS=1.684;MLEAC=1;MLEAF=0.125;MQ=60;MQRankSum=0;QD=4.99;ReadPosRankSum=0.399;SOR=1.319	GT:AD:DP:GQ:PL	0/0:24,0:24:72:0,72,934	0/0:28,0:28:84:0,84,1157	0/0:31,1:32:54:0,54,1185	0/1:20,5:25:99:134,0,714
downstream	BjuLA06G007180(dist=942)	A06	4759814	4759814	T	C	0.125	124.75	25	4759814	AC=1;AF=0.125;AN=8;BaseQRankSum=0.894;DP=110;ExcessHet=3.0103;FS=1.684;MLEAC=1;MLEAF=0.125;MQ=60;MQRankSum=0;QD=4.99;ReadPosRankSum=0.399;SOR=1.319	GT:AD:DP:GQ:PL	0/0:24,0:24:72:0,72,934	0/0:28,0:28:84:0,84,1157	0/0:31,1:32:54:0,54,1185	0/1:20,5:25:99:134,0,714
exonic	BjuLA06G007190	A06	4759883	4759883	C	G	0.125	84.75	27	4759883	AC=1;AF=0.125;AN=8;BaseQRankSum=-1.497;DP=116;ExcessHet=3.0103;FS=0;MLEAC=1;MLEAF=0.125;MQ=59.97;MQRankSum=-4.517;QD=3.14;ReadPosRankSum=0.181;SOR=0.677	GT:AD:DP:GQ:PL	0/0:27,0:27:81:0,81,1128	0/0:18,0:18:54:0,54,718	0/0:37,0:37:99:0,111,1438	0/1:22,5:27:94:94,0,704
downstream	BjuLA06G007180(dist=1011)	A06	4759883	4759883	C	G	0.125	84.75	27	4759883	AC=1;AF=0.125;AN=8;BaseQRankSum=-1.497;DP=116;ExcessHet=3.0103;FS=0;MLEAC=1;MLEAF=0.125;MQ=59.97;MQRankSum=-4.517;QD=3.14;ReadPosRankSum=0.181;SOR=0.677	GT:AD:DP:GQ:PL	0/0:27,0:27:81:0,81,1128	0/0:18,0:18:54:0,54,718	0/0:37,0:37:99:0,111,1438	0/1:22,5:27:94:94,0,704
exonic	BjuLA06G007190	A06	4759910	4759910	T	C	0.125	104.75	30	4759910	AC=1;AF=0.125;AN=8;BaseQRankSum=-2.544;DP=124;ExcessHet=3.0103;FS=4.299;MLEAC=1;MLEAF=0.125;MQ=59.97;MQRankSum=-4.775;QD=3.49;ReadPosRankSum=-0.134;SOR=1.808	GT:AD:DP:GQ:PL	0/0:27,0:27:81:0,81,1191	0/0:21,0:21:63:0,63,925	0/0:43,0:43:99:0,129,1924	0/1:25,5:30:99:114,0,985
downstream	BjuLA06G007180(dist=1038)	A06	4759910	4759910	T	C	0.125	104.75	30	4759910	AC=1;AF=0.125;AN=8;BaseQRankSum=-2.544;DP=124;ExcessHet=3.0103;FS=4.299;MLEAC=1;MLEAF=0.125;MQ=59.97;MQRankSum=-4.775;QD=3.49;ReadPosRankSum=-0.134;SOR=1.808	GT:AD:DP:GQ:PL	0/0:27,0:27:81:0,81,1191	0/0:21,0:21:63:0,63,925	0/0:43,0:43:99:0,129,1924	0/1:25,5:30:99:114,0,985
exonic	BjuLA06G007190	A06	4759928	4759928	T	C	0.125	77.75	31	4759928	AC=1;AF=0.125;AN=8;BaseQRankSum=0.996;DP=138;ExcessHet=3.0103;FS=2.024;MLEAC=1;MLEAF=0.125;MQ=59.97;MQRankSum=-5.701;QD=2.51;ReadPosRankSum=-0.135;SOR=1.333	GT:AD:DP:GQ:PL	0/0:32,0:32:96:0,96,1440	0/0:28,0:28:84:0,84,1260	0/0:45,0:45:99:0,135,2025	0/1:27,4:31:87:87,0,1098
downstream	BjuLA06G007180(dist=1056)	A06	4759928	4759928	T	C	0.125	77.75	31	4759928	AC=1;AF=0.125;AN=8;BaseQRankSum=0.996;DP=138;ExcessHet=3.0103;FS=2.024;MLEAC=1;MLEAF=0.125;MQ=59.97;MQRankSum=-5.701;QD=2.51;ReadPosRankSum=-0.135;SOR=1.333	GT:AD:DP:GQ:PL	0/0:32,0:32:96:0,96,1440	0/0:28,0:28:84:0,84,1260	0/0:45,0:45:99:0,135,2025	0/1:27,4:31:87:87,0,1098
exonic	BjuLA06G007190	A06	4759931	4759931	T	C	0.125	77.75	31	4759931	AC=1;AF=0.125;AN=8;BaseQRankSum=1.007;DP=138;ExcessHet=3.0103;FS=1.987;MLEAC=1;MLEAF=0.125;MQ=59.97;MQRankSum=-5.701;QD=2.51;ReadPosRankSum=0;SOR=1.246	GT:AD:DP:GQ:PL	0/0:31,0:31:93:0,93,1395	0/0:28,0:28:84:0,84,1260	0/0:46,0:46:99:0,138,2070	0/1:27,4:31:87:87,0,1122
downstream	BjuLA06G007180(dist=1059)	A06	4759931	4759931	T	C	0.125	77.75	31	4759931	AC=1;AF=0.125;AN=8;BaseQRankSum=1.007;DP=138;ExcessHet=3.0103;FS=1.987;MLEAC=1;MLEAF=0.125;MQ=59.97;MQRankSum=-5.701;QD=2.51;ReadPosRankSum=0;SOR=1.246	GT:AD:DP:GQ:PL	0/0:31,0:31:93:0,93,1395	0/0:28,0:28:84:0,84,1260	0/0:46,0:46:99:0,138,2070	0/1:27,4:31:87:87,0,1122
exonic	BjuLA06G007190	A06	4759933	4759933	A	G	0.125	74.75	32	4759933	AC=1;AF=0.125;AN=8;BaseQRankSum=0.009;DP=142;ExcessHet=3.0103;FS=1.925;MLEAC=1;MLEAF=0.125;MQ=59.97;MQRankSum=-5.788;QD=2.34;ReadPosRankSum=0.026;SOR=1.132	GT:AD:DP:GQ:PL	0/0:33,0:33:99:0,99,1485	0/0:29,0:29:87:0,87,1305	0/0:46,0:46:99:0,138,2070	0/1:28,4:32:84:84,0,1164
downstream	BjuLA06G007180(dist=1061)	A06	4759933	4759933	A	G	0.125	74.75	32	4759933	AC=1;AF=0.125;AN=8;BaseQRankSum=0.009;DP=142;ExcessHet=3.0103;FS=1.925;MLEAC=1;MLEAF=0.125;MQ=59.97;MQRankSum=-5.788;QD=2.34;ReadPosRankSum=0.026;SOR=1.132	GT:AD:DP:GQ:PL	0/0:33,0:33:99:0,99,1485	0/0:29,0:29:87:0,87,1305	0/0:46,0:46:99:0,138,2070	0/1:28,4:32:84:84,0,1164
exonic	BjuLA06G007190	A06	4759934	4759934	A	G	0.125	74.75	32	4759934	AC=1;AF=0.125;AN=8;BaseQRankSum=1.047;DP=142;ExcessHet=3.0103;FS=1.925;MLEAC=1;MLEAF=0.125;MQ=59.97;MQRankSum=-5.788;QD=2.34;ReadPosRankSum=-0.026;SOR=1.132	GT:AD:DP:GQ:PL	0/0:33,0:33:99:0,99,1485	0/0:29,0:29:87:0,87,1305	0/0:46,0:46:99:0,138,2070	0/1:28,4:32:84:84,0,1164
downstream	BjuLA06G007180(dist=1062)	A06	4759934	4759934	A	G	0.125	74.75	32	4759934	AC=1;AF=0.125;AN=8;BaseQRankSum=1.047;DP=142;ExcessHet=3.0103;FS=1.925;MLEAC=1;MLEAF=0.125;MQ=59.97;MQRankSum=-5.788;QD=2.34;ReadPosRankSum=-0.026;SOR=1.132	GT:AD:DP:GQ:PL	0/0:33,0:33:99:0,99,1485	0/0:29,0:29:87:0,87,1305	0/0:46,0:46:99:0,138,2070	0/1:28,4:32:84:84,0,1164
exonic	BjuLA06G007190	A06	4759937	4759937	C	G	0.125	74.75	32	4759937	AC=1;AF=0.125;AN=8;BaseQRankSum=-0.027;DP=143;ExcessHet=3.0103;FS=1.915;MLEAC=1;MLEAF=0.125;MQ=59.97;MQRankSum=-5.81;QD=2.34;ReadPosRankSum=0.144;SOR=1.115	GT:AD:DP:GQ:PL	0/0:34,0:34:99:0,102,1530	0/0:30,0:30:90:0,90,1350	0/0:45,0:45:99:0,135,2025	0/1:28,4:32:84:84,0,1164
downstream	BjuLA06G007180(dist=1065)	A06	4759937	4759937	C	G	0.125	74.75	32	4759937	AC=1;AF=0.125;AN=8;BaseQRankSum=-0.027;DP=143;ExcessHet=3.0103;FS=1.915;MLEAC=1;MLEAF=0.125;MQ=59.97;MQRankSum=-5.81;QD=2.34;ReadPosRankSum=0.144;SOR=1.115	GT:AD:DP:GQ:PL	0/0:34,0:34:99:0,102,1530	0/0:30,0:30:90:0,90,1350	0/0:45,0:45:99:0,135,2025	0/1:28,4:32:84:84,0,1164
exonic	BjuLA06G007190	A06	4759943	4759943	C	G	0.125	74.75	32	4759943	AC=1;AF=0.125;AN=8;BaseQRankSum=1.037;DP=145;ExcessHet=3.0103;FS=1.943;MLEAC=1;MLEAF=0.125;MQ=59.97;MQRankSum=-5.853;QD=2.34;ReadPosRankSum=0;SOR=1.162	GT:AD:DP:GQ:PL	0/0:33,0:33:99:0,99,1485	0/0:30,0:30:90:0,90,1350	0/0:48,0:48:99:0,144,2160	0/1:28,4:32:84:84,0,1164
downstream	BjuLA06G007180(dist=1071)	A06	4759943	4759943	C	G	0.125	74.75	32	4759943	AC=1;AF=0.125;AN=8;BaseQRankSum=1.037;DP=145;ExcessHet=3.0103;FS=1.943;MLEAC=1;MLEAF=0.125;MQ=59.97;MQRankSum=-5.853;QD=2.34;ReadPosRankSum=0;SOR=1.162	GT:AD:DP:GQ:PL	0/0:33,0:33:99:0,99,1485	0/0:30,0:30:90:0,90,1350	0/0:48,0:48:99:0,144,2160	0/1:28,4:32:84:84,0,1164
exonic	BjuLA06G007190	A06	4760008	4760008	G	A	0.125	41.75	28	4760008	AC=1;AF=0.125;AN=8;BaseQRankSum=0.781;DP=130;ExcessHet=3.0103;FS=0;MLEAC=1;MLEAF=0.125;MQ=59.97;MQRankSum=-6.377;QD=1.49;ReadPosRankSum=-1.14;SOR=1.179	GT:AD:DP:GQ:PL	0/0:34,0:34:99:0,102,1530	0/0:28,0:28:84:0,84,1260	0/0:37,0:37:99:0,111,1657	0/1:25,3:28:51:51,0,1041
downstream	BjuLA06G007180(dist=1136)	A06	4760008	4760008	G	A	0.125	41.75	28	4760008	AC=1;AF=0.125;AN=8;BaseQRankSum=0.781;DP=130;ExcessHet=3.0103;FS=0;MLEAC=1;MLEAF=0.125;MQ=59.97;MQRankSum=-6.377;QD=1.49;ReadPosRankSum=-1.14;SOR=1.179	GT:AD:DP:GQ:PL	0/0:34,0:34:99:0,102,1530	0/0:28,0:28:84:0,84,1260	0/0:37,0:37:99:0,111,1657	0/1:25,3:28:51:51,0,1041
exonic	BjuLA06G007190	A06	4760009	4760009	T	G	0.125	38.75	29	4760009	AC=1;AF=0.125;AN=8;BaseQRankSum=0.677;DP=129;ExcessHet=3.0103;FS=0;MLEAC=1;MLEAF=0.125;MQ=59.97;MQRankSum=-6.403;QD=1.34;ReadPosRankSum=-1.106;SOR=1.169	GT:AD:DP:GQ:PL	0/0:34,0:34:99:0,102,1530	0/0:28,0:28:84:0,84,1260	0/0:37,0:37:99:0,111,1657	0/1:26,3:29:48:48,0,1083
downstream	BjuLA06G007180(dist=1137)	A06	4760009	4760009	T	G	0.125	38.75	29	4760009	AC=1;AF=0.125;AN=8;BaseQRankSum=0.677;DP=129;ExcessHet=3.0103;FS=0;MLEAC=1;MLEAF=0.125;MQ=59.97;MQRankSum=-6.403;QD=1.34;ReadPosRankSum=-1.106;SOR=1.169	GT:AD:DP:GQ:PL	0/0:34,0:34:99:0,102,1530	0/0:28,0:28:84:0,84,1260	0/0:37,0:37:99:0,111,1657	0/1:26,3:29:48:48,0,1083
exonic	BjuLA06G007190	A06	4760033	4760033	C	T	0.125	35.75	30	4760033	AC=1;AF=0.125;AN=8;BaseQRankSum=0.629;DP=121;ExcessHet=3.0103;FS=0;MLEAC=1;MLEAF=0.125;MQ=60;MQRankSum=0;QD=1.19;ReadPosRankSum=-0.983;SOR=1.168	GT:AD:DP:GQ:PL	0/0:30,0:30:90:0,90,1350	0/0:27,0:27:81:0,81,1215	0/0:33,0:33:99:0,99,1485	0/1:27,3:30:45:45,0,1125
downstream	BjuLA06G007180(dist=1161)	A06	4760033	4760033	C	T	0.125	35.75	30	4760033	AC=1;AF=0.125;AN=8;BaseQRankSum=0.629;DP=121;ExcessHet=3.0103;FS=0;MLEAC=1;MLEAF=0.125;MQ=60;MQRankSum=0;QD=1.19;ReadPosRankSum=-0.983;SOR=1.168	GT:AD:DP:GQ:PL	0/0:30,0:30:90:0,90,1350	0/0:27,0:27:81:0,81,1215	0/0:33,0:33:99:0,99,1485	0/1:27,3:30:45:45,0,1125
exonic	BjuLA06G007190	A06	4760040	4760040	T	A	0.125	35.75	30	4760040	AC=1;AF=0.125;AN=8;BaseQRankSum=0.61;DP=119;ExcessHet=3.0103;FS=2.109;MLEAC=1;MLEAF=0.125;MQ=60;MQRankSum=0;QD=1.19;ReadPosRankSum=-0.548;SOR=1.148	GT:AD:DP:GQ:PL	0/0:32,0:32:96:0,96,1440	0/0:27,0:27:81:0,81,1215	0/0:29,0:29:87:0,87,1305	0/1:27,3:30:45:45,0,1125
downstream	BjuLA06G007180(dist=1168)	A06	4760040	4760040	T	A	0.125	35.75	30	4760040	AC=1;AF=0.125;AN=8;BaseQRankSum=0.61;DP=119;ExcessHet=3.0103;FS=2.109;MLEAC=1;MLEAF=0.125;MQ=60;MQRankSum=0;QD=1.19;ReadPosRankSum=-0.548;SOR=1.148	GT:AD:DP:GQ:PL	0/0:32,0:32:96:0,96,1440	0/0:27,0:27:81:0,81,1215	0/0:29,0:29:87:0,87,1305	0/1:27,3:30:45:45,0,1125
exonic	BjuLA06G007190	A06	4760990	4760990	G	A	0.125	39.75	28	4760990	AC=1;AF=0.125;AN=8;BaseQRankSum=-1.554;DP=109;ExcessHet=3.0103;FS=0;MLEAC=1;MLEAF=0.125;MQ=60;MQRankSum=0;QD=1.42;ReadPosRankSum=0.509;SOR=0.751	GT:AD:DP:GQ:PL	0/0:23,0:23:69:0,69,919	0/0:28,0:28:84:0,84,1115	0/0:27,1:28:42:0,42,951	0/1:24,4:28:49:49,0,882
intronic	BjuLA06G007190	A06	4761441	4761441	C	T	0.125	62.75	21	4761441	AC=1;AF=0.125;AN=8;BaseQRankSum=0.746;DP=110;ExcessHet=3.0103;FS=2.206;MLEAC=1;MLEAF=0.125;MQ=59.74;MQRankSum=-10.407;QD=2.99;ReadPosRankSum=0.255;SOR=1.106	GT:AD:DP:GQ:PL	0/0:43,0:43:99:0,129,1896	0/0:23,0:23:69:0,69,1028	0/0:23,0:23:69:0,69,1035	0/1:18,3:21:72:72,0,747
intronic	BjuLA06G007190	A06	4761447	4761447	A	G	0.125	56.75	23	4761447	AC=1;AF=0.125;AN=8;BaseQRankSum=0.713;DP=111;ExcessHet=3.0103;FS=2.136;MLEAC=1;MLEAF=0.125;MQ=59.74;MQRankSum=-10.455;QD=2.47;ReadPosRankSum=0.602;SOR=1.136	GT:AD:DP:GQ:PL	0/0:41,0:41:99:0,123,1845	0/0:22,0:22:66:0,66,990	0/0:25,0:25:75:0,75,1125	0/1:20,3:23:66:66,0,831
intronic	BjuLA06G007190	A06	4761452	4761452	G	A	0.125	53.75	24	4761452	AC=1;AF=0.125;AN=8;BaseQRankSum=0.68;DP=109;ExcessHet=3.0103;FS=2.138;MLEAC=1;MLEAF=0.125;MQ=59.73;MQRankSum=-10.358;QD=2.24;ReadPosRankSum=0.636;SOR=1.135	GT:AD:DP:GQ:PL	0/0:38,0:38:99:0,114,1710	0/0:22,0:22:66:0,66,990	0/0:25,0:25:75:0,75,1125	0/1:21,3:24:63:63,0,873
intronic	BjuLA06G007190	A06	4761459	4761459	A	G	0.125	56.75	23	4761459	AC=1;AF=0.125;AN=8;BaseQRankSum=-0.584;DP=106;ExcessHet=3.0103;FS=0;MLEAC=1;MLEAF=0.125;MQ=59.73;MQRankSum=-10.163;QD=2.47;ReadPosRankSum=0.73;SOR=1.126	GT:AD:DP:GQ:PL	0/0:35,0:35:99:0,105,1575	0/0:21,0:21:63:0,63,945	0/0:26,0:26:78:0,78,1170	0/1:20,3:23:66:66,0,831
intronic	BjuLA06G007190	A06	4761462	4761462	C	T	0.125	62.75	21	4761462	AC=1;AF=0.125;AN=8;BaseQRankSum=0.801;DP=104;ExcessHet=3.0103;FS=0;MLEAC=1;MLEAF=0.125;MQ=59.72;MQRankSum=-10.065;QD=2.99;ReadPosRankSum=0.88;SOR=0.924	GT:AD:DP:GQ:PL	0/0:35,0:35:99:0,105,1575	0/0:21,0:21:63:0,63,945	0/0:26,0:26:78:0,78,1170	0/1:18,3:21:72:72,0,747
intronic	BjuLA06G007190	A06	4761464	4761464	A	G	0.125	59.75	22	4761464	AC=1;AF=0.125;AN=8;BaseQRankSum=-0.665;DP=109;ExcessHet=3.0103;FS=0;MLEAC=1;MLEAF=0.125;MQ=59.73;MQRankSum=-10.31;QD=2.72;ReadPosRankSum=0.87;SOR=0.912	GT:AD:DP:GQ:PL	0/0:37,0:37:99:0,111,1665	0/0:23,0:23:69:0,69,1035	0/0:26,0:26:78:0,78,1170	0/1:19,3:22:69:69,0,789
intronic	BjuLA06G007190	A06	4761465	4761465	T	C	0.125	59.75	22	4761465	AC=1;AF=0.125;AN=8;BaseQRankSum=0.817;DP=110;ExcessHet=3.0103;FS=0;MLEAC=1;MLEAF=0.125;MQ=59.74;MQRankSum=-10.358;QD=2.72;ReadPosRankSum=1;SOR=0.848	GT:AD:DP:GQ:PL	0/0:37,0:37:99:0,111,1665	0/0:24,0:24:72:0,72,1080	0/0:26,0:26:78:0,78,1170	0/1:19,3:22:69:69,0,789
intronic	BjuLA06G007190	A06	4761469	4761469	C	T	0.125	56.75	23	4761469	AC=1;AF=0.125;AN=8;BaseQRankSum=0.803;DP=111;ExcessHet=3.0103;FS=0;MLEAC=1;MLEAF=0.125;MQ=59.74;MQRankSum=-10.407;QD=2.47;ReadPosRankSum=1.134;SOR=0.873	GT:AD:DP:GQ:PL	0/0:37,0:37:99:0,111,1665	0/0:24,0:24:72:0,72,1080	0/0:26,0:26:78:0,78,1170	0/1:20,3:23:66:66,0,831
intronic	BjuLA06G007190	A06	4761472	4761472	G	A	0.125	59.75	22	4761472	AC=1;AF=0.125;AN=8;BaseQRankSum=0.71;DP=110;ExcessHet=3.0103;FS=0;MLEAC=1;MLEAF=0.125;MQ=59.74;MQRankSum=-10.358;QD=2.72;ReadPosRankSum=1.138;SOR=0.806	GT:AD:DP:GQ:PL	0/0:37,0:37:99:0,111,1665	0/0:24,0:24:72:0,72,1080	0/0:26,0:26:78:0,78,1170	0/1:19,3:22:69:69,0,789
intronic	BjuLA06G007190	A06	4761475	4761475	G	A	0.125	62.75	21	4761475	AC=1;AF=0.125;AN=8;BaseQRankSum=0.709;DP=105;ExcessHet=3.0103;FS=0;MLEAC=1;MLEAF=0.125;MQ=59.72;MQRankSum=-10.114;QD=2.99;ReadPosRankSum=1.118;SOR=0.726	GT:AD:DP:GQ:PL	0/0:34,0:34:99:0,102,1530	0/0:23,0:23:69:0,69,1035	0/0:26,0:26:78:0,78,1170	0/1:18,3:21:72:72,0,747
intronic	BjuLA06G007190	A06	4761485	4761485	C	CGATA	0.125	59.71	22	4761485	AC=1;AF=0.125;AN=8;BaseQRankSum=0.659;DP=105;ExcessHet=3.0103;FS=0;MLEAC=1;MLEAF=0.125;MQ=59.72;MQRankSum=-10.114;QD=2.71;ReadPosRankSum=1.114;SOR=0.607	GT:AD:DP:GQ:PL	0/0:33,0:33:99:0,99,1485	0/0:24,0:24:72:0,72,1080	0/0:25,0:25:75:0,75,1125	0/1:19,3:22:69:69,0,789
intronic	BjuLA06G007190	A06	4761487	4761487	C	G	0.125	56.75	23	4761487	AC=1;AF=0.125;AN=8;BaseQRankSum=0.853;DP=107;ExcessHet=3.0103;FS=0;MLEAC=1;MLEAF=0.125;MQ=59.73;MQRankSum=-10.213;QD=2.47;ReadPosRankSum=1;SOR=0.58	GT:AD:DP:GQ:PL	0/0:32,0:32:96:0,96,1440	0/0:25,0:25:75:0,75,1125	0/0:26,0:26:78:0,78,1170	0/1:20,3:23:66:66,0,831
intronic	BjuLA06G007190	A06	4761492	4761492	G	A	0.125	53.75	24	4761492	AC=1;AF=0.125;AN=8;BaseQRankSum=0.828;DP=110;ExcessHet=3.0103;FS=0;MLEAC=1;MLEAF=0.125;MQ=59.74;MQRankSum=-10.358;QD=2.24;ReadPosRankSum=0.838;SOR=0.648	GT:AD:DP:GQ:PL	0/0:32,0:32:96:0,96,1440	0/0:28,0:28:84:0,84,1260	0/0:25,0:25:75:0,75,1125	0/1:21,3:24:63:63,0,873
intronic	BjuLA06G007190	A06	4761752	4761752	A	G	0.125	107.82	19	4761752	AC=1;AF=0.125;AN=8;BaseQRankSum=1.074;DP=78;ExcessHet=3.0103;FS=1.908;MLEAC=1;MLEAF=0.125;MQ=60;MQRankSum=0;QD=5.67;ReadPosRankSum=-1.756;SOR=0.817	GT:AD:DP:GQ:PL	0/0:22,0:22:66:0,66,959	0/0:16,0:16:48:0,48,711	0/0:18,1:19:12:0,12,758	0/1:15,4:19:99:117,0,594
intronic	BjuLA06G007190	A06	4761757	4761757	C	T	0.125	74.88	17	4761757	AC=1;AF=0.125;AN=8;BaseQRankSum=0.8;DP=76;ExcessHet=3.0103;FS=5.313;MLEAC=1;MLEAF=0.125;MQ=60;MQRankSum=0;QD=4.4;ReadPosRankSum=-1.509;SOR=1.476	GT:AD:DP:GQ:PL	0/0:23,0:23:69:0,69,1001	0/0:15,0:15:45:0,45,672	0/0:17,1:18:9:0,9,717	0/1:14,3:17:84:84,0,576
intronic	BjuLA06G007190	A06	4761773	4761773	G	T	0.125	65.75	15	4761773	AC=1;AF=0.125;AN=8;BaseQRankSum=1.115;DP=72;ExcessHet=3.0103;FS=13.766;MLEAC=1;MLEAF=0.125;MQ=60;MQRankSum=0;QD=4.38;ReadPosRankSum=-1.392;SOR=2.788	GT:AD:DP:GQ:PL	0/0:23,0:23:69:0,69,873	0/0:15,0:15:45:0,45,534	0/0:17,0:17:51:0,51,617	0/1:12,3:15:75:75,0,400
intronic	BjuLA06G007190	A06	4761796	4761796	A	G	0.125	32.75	16	4761796	AC=1;AF=0.125;AN=8;BaseQRankSum=0.799;DP=77;ExcessHet=3.0103;FS=0;MLEAC=1;MLEAF=0.125;MQ=60;MQRankSum=0;QD=2.05;ReadPosRankSum=0.183;SOR=0.257	GT:AD:DP:GQ:PL	0/0:26,0:26:78:0,78,1161	0/0:16,0:16:48:0,48,720	0/0:16,0:16:48:0,48,716	0/1:14,2:16:42:42,0,573
intronic	BjuLA06G007190	A06	4761800	4761800	G	GT	0.125	64.71	16	4761800	AC=1;AF=0.125;AN=8;BaseQRankSum=1.01;DP=78;ExcessHet=3.0103;FS=2.553;MLEAC=1;MLEAF=0.125;MQ=60;MQRankSum=0;QD=4.04;ReadPosRankSum=-0.809;SOR=0.963	GT:AD:DP:GQ:PL	0/0:25,0:25:75:0,75,1121	0/0:17,0:17:51:0,51,751	0/0:17,0:17:51:0,51,748	0/1:13,3:16:74:74,0,534
intronic	BjuLA06G007190	A06	4761949	4761949	T	C	0.125	233.88	18	4761949	AC=1;AF=0.125;AN=8;BaseQRankSum=-0.063;DP=75;ExcessHet=3.0103;FS=0;MLEAC=1;MLEAF=0.125;MQ=60;MQRankSum=0;QD=12.99;ReadPosRankSum=-1.413;SOR=0.699	GT:AD:DP:GQ:PL	0/0:16,0:16:48:0,48,619	0/0:19,0:19:57:0,57,694	0/0:16,1:17:9:0,9,588	0/1:10,8:18:99:243,0,329
intronic	BjuLA06G007190	A06	4762003	4762003	T	G	0.125	225.75	15	4762003	AC=1;AF=0.125;AN=8;BaseQRankSum=-0.029;DP=84;ExcessHet=3.0103;FS=3.388;MLEAC=1;MLEAF=0.125;MQ=60;MQRankSum=0;QD=15.05;ReadPosRankSum=1.635;SOR=1.329	GT:AD:DP:GQ:PL	0/0:23,0:23:69:0,69,892	0/0:19,0:19:57:0,57,800	0/0:25,0:25:75:0,75,1000	0/1:8,7:15:99:235,0,289
intronic	BjuLA06G007190	A06	4762050	4762053	TAAA	T	0.125	344.71	18	4762050	AC=1;AF=0.125;AN=8;BaseQRankSum=-2.41;DP=93;ExcessHet=3.0103;FS=0;MLEAC=1;MLEAF=0.125;MQ=60;MQRankSum=0;QD=19.15;ReadPosRankSum=-1.185;SOR=0.866	GT:AD:DP:GQ:PL	0/0:24,0:24:72:0,72,1022	0/0:19,0:19:57:0,57,781	0/0:22,0:22:65:0,65,871	0/1:8,10:18:99:354,0,247
intronic	BjuLA06G007190	A06	4762541	4762541	G	GTCGAGAT	0.125	308.71	29	4762541	AC=1;AF=0.125;AN=8;BaseQRankSum=-2.888;DP=120;ExcessHet=3.0103;FS=4.99;MLEAC=1;MLEAF=0.125;MQ=60;MQRankSum=0;QD=10.65;ReadPosRankSum=-2.83;SOR=0.887	GT:AD:DP:GQ:PL	0/0:31,0:31:94:0,94,1396	0/0:17,0:17:51:0,51,762	0/0:31,1:32:52:0,52,1347	0/1:20,9:29:99:318,0,813
downstream	BjuLA06G007190(dist=289)	A06	4764413	4764414	GT	G	0.375	461.05	13	4764413	AC=3;AF=0.375;AN=8;BaseQRankSum=1.021;DP=74;ExcessHet=1.0474;FS=6.093;MLEAC=3;MLEAF=0.375;MQ=60;MQRankSum=0;QD=17.73;ReadPosRankSum=0.784;SOR=1.621	GT:AD:DP:GQ:PL	0/0:14,0:14:42:0,42,392	1/1:0,13:13:39:367,39,0	0/0:20,1:21:34:0,34,508	0/1:7,6:13:99:112,0,159
upstream	BjuLA06G007200(dist=932)	A06	4766818	4766818	T	C	0.125	78.75	15	4766818	AC=1;AF=0.125;AN=8;BaseQRankSum=-1.711;DP=51;ExcessHet=3.0103;FS=0;MLEAC=1;MLEAF=0.125;MQ=60;MQRankSum=0;QD=5.25;ReadPosRankSum=-0.895;SOR=0.385	GT:AD:DP:GQ:PL	0/0:13,0:13:39:0,39,475	0/0:8,0:8:24:0,24,322	0/0:13,0:13:39:0,39,505	0/1:11,4:15:88:88,0,414
upstream	BjuLA06G007200(dist=882)	A06	4766868	4766868	C	T	0.125	30.75	17	4766868	AC=1;AF=0.125;AN=8;BaseQRankSum=-1.932;DP=77;ExcessHet=3.0103;FS=7.162;MLEAC=1;MLEAF=0.125;MQ=60;MQRankSum=0;QD=1.81;ReadPosRankSum=0.329;SOR=0.872	GT:AD:DP:GQ:PL	0/0:23,0:23:69:0,69,923	0/0:14,0:14:42:0,42,527	0/0:20,0:20:60:0,60,718	0/1:14,3:17:40:40,0,499
upstream	BjuLA06G007200(dist=467)	A06	4767283	4767283	A	C	0.125	35.75	30	4767283	AC=1;AF=0.125;AN=8;BaseQRankSum=0.862;DP=131;ExcessHet=3.0103;FS=9.759;MLEAC=1;MLEAF=0.125;MQ=60;MQRankSum=0;QD=1.19;ReadPosRankSum=-0.287;SOR=2.819	GT:AD:DP:GQ:PL	0/0:33,0:33:99:0,99,1482	0/0:27,0:27:81:0,81,1185	0/0:40,0:40:99:0,120,1775	0/1:27,3:30:45:45,0,1104
upstream	BjuLA06G007200(dist=459)	A06	4767291	4767291	C	T	0.125	35.75	30	4767291	AC=1;AF=0.125;AN=8;BaseQRankSum=0.912;DP=129;ExcessHet=3.0103;FS=10.022;MLEAC=1;MLEAF=0.125;MQ=60;MQRankSum=0;QD=1.19;ReadPosRankSum=-0.082;SOR=2.815	GT:AD:DP:GQ:PL	0/0:32,0:32:96:0,96,1440	0/0:25,0:25:75:0,75,1101	0/0:37,0:37:99:0,111,1662	0/1:27,3:30:45:45,0,1104
upstream	BjuLA06G007200(dist=291)	A06	4767458	4767459	CA	C	0.125	47.71	26	4767458	AC=1;AF=0.125;AN=8;BaseQRankSum=0.89;DP=91;ExcessHet=3.0103;FS=5.319;MLEAC=1;MLEAF=0.125;MQ=60;MQRankSum=0;QD=1.84;ReadPosRankSum=1.024;SOR=0.935	GT:AD:DP:GQ:PL	0/0:23,0:23:69:0,69,1006	0/0:18,0:18:54:0,54,810	0/0:19,0:19:57:0,57,855	0/1:23,3:26:57:57,0,957
upstream	BjuLA06G007200(dist=289)	A06	4767461	4767461	A	G	0.125	47.75	26	4767461	AC=1;AF=0.125;AN=8;BaseQRankSum=0.854;DP=88;ExcessHet=3.0103;FS=5.319;MLEAC=1;MLEAF=0.125;MQ=60;MQRankSum=0;QD=1.84;ReadPosRankSum=1.201;SOR=0.935	GT:AD:DP:GQ:PL	0/0:23,0:23:69:0,69,1006	0/0:18,0:18:54:0,54,810	0/0:19,0:19:57:0,57,855	0/1:23,3:26:57:57,0,957
upstream	BjuLA06G007200(dist=275)	A06	4767475	4767475	T	A	0.125	41.75	28	4767475	AC=1;AF=0.125;AN=8;BaseQRankSum=0.939;DP=97;ExcessHet=3.0103;FS=5.447;MLEAC=1;MLEAF=0.125;MQ=60;MQRankSum=0;QD=1.49;ReadPosRankSum=1.232;SOR=0.93	GT:AD:DP:GQ:PL	0/0:25,0:25:75:0,75,1125	0/0:23,0:23:69:0,69,1031	0/0:20,0:20:60:0,60,898	0/1:25,3:28:51:51,0,1040
upstream	BjuLA06G007200(dist=274)	A06	4767476	4767476	T	A	0.125	41.75	28	4767476	AC=1;AF=0.125;AN=8;BaseQRankSum=0.885;DP=97;ExcessHet=3.0103;FS=5.447;MLEAC=1;MLEAF=0.125;MQ=60;MQRankSum=0;QD=1.49;ReadPosRankSum=1.232;SOR=0.93	GT:AD:DP:GQ:PL	0/0:25,0:25:75:0,75,1125	0/0:23,0:23:69:0,69,1031	0/0:20,0:20:60:0,60,898	0/1:25,3:28:51:51,0,1040
upstream	BjuLA06G007200(dist=169)	A06	4767581	4767581	A	T	0.125	73.75	14	4767581	AC=1;AF=0.125;AN=8;BaseQRankSum=0.492;DP=66;ExcessHet=3.0103;FS=0;MLEAC=1;MLEAF=0.125;MQ=60;MQRankSum=0;QD=5.27;ReadPosRankSum=1.081;SOR=0.941	GT:AD:DP:GQ:PL	0/0:20,0:20:60:0,60,835	0/0:16,0:16:48:0,48,634	0/0:14,0:14:42:0,42,585	0/1:11,3:14:83:83,0,383
exonic	BjuLA06G007200	A06	4768487	4768487	C	T	0.125	73.75	28	4768487	AC=1;AF=0.125;AN=8;BaseQRankSum=0.81;DP=141;ExcessHet=3.0103;FS=0;MLEAC=1;MLEAF=0.125;MQ=59.89;MQRankSum=0;QD=2.63;ReadPosRankSum=1.529;SOR=0.648	GT:AD:DP:GQ:PL	0/0:31,0:31:93:0,93,1215	0/0:46,0:46:99:0,138,1837	0/0:28,0:28:84:0,84,1095	0/1:24,4:28:83:83,0,850
exonic	BjuLA06G007200	A06	4768509	4768509	A	G	0.125	73.75	28	4768509	AC=1;AF=0.125;AN=8;BaseQRankSum=0.739;DP=140;ExcessHet=3.0103;FS=0;MLEAC=1;MLEAF=0.125;MQ=59.89;MQRankSum=0;QD=2.63;ReadPosRankSum=1.485;SOR=0.537	GT:AD:DP:GQ:PL	0/0:33,0:33:99:0,99,1276	0/0:42,0:42:99:0,126,1742	0/0:28,0:28:84:0,84,1135	0/1:24,4:28:83:83,0,816
exonic	BjuLA06G007200	A06	4768871	4768871	T	C	0.125	109.75	30	4768871	AC=1;AF=0.125;AN=8;BaseQRankSum=-1.24;DP=130;ExcessHet=3.0103;FS=0;MLEAC=1;MLEAF=0.125;MQ=60;MQRankSum=0;QD=3.66;ReadPosRankSum=-0.421;SOR=0.596	GT:AD:DP:GQ:PL	0/0:39,0:39:99:0,117,1523	0/0:35,0:35:99:0,105,1450	0/0:23,2:25:26:0,26,911	0/1:25,5:30:99:119,0,808
exonic	BjuLA06G007200	A06	4768895	4768895	G	T	0.125	70.75	29	4768895	AC=1;AF=0.125;AN=8;BaseQRankSum=-0.928;DP=136;ExcessHet=3.0103;FS=0;MLEAC=1;MLEAF=0.125;MQ=60;MQRankSum=0;QD=2.44;ReadPosRankSum=1.668;SOR=0.46	GT:AD:DP:GQ:PL	0/0:40,0:40:99:0,120,1522	0/0:32,0:32:96:0,96,1325	0/0:28,2:30:41:0,41,1028	0/1:25,4:29:80:80,0,834
exonic	BjuLA06G007200	A06	4769516	4769516	A	G	0.125	106.75	17	4769516	AC=1;AF=0.125;AN=8;BaseQRankSum=-1.26;DP=120;ExcessHet=3.0103;FS=0;MLEAC=1;MLEAF=0.125;MQ=60;MQRankSum=0;QD=6.28;ReadPosRankSum=-1.453;SOR=0.592	GT:AD:DP:GQ:PL	0/0:29,0:29:87:0,87,1199	0/0:31,0:31:93:0,93,1261	0/0:37,2:39:68:0,68,1291	0/1:13,4:17:99:116,0,480
exonic	BjuLA06G007200	A06	4769564	4769564	A	G	0.125	35.75	15	4769564	AC=1;AF=0.125;AN=8;BaseQRankSum=0.746;DP=124;ExcessHet=3.0103;FS=2.388;MLEAC=1;MLEAF=0.125;MQ=60;MQRankSum=0;QD=2.38;ReadPosRankSum=1.32;SOR=1.03	GT:AD:DP:GQ:PL	0/0:32,0:32:96:0,96,1437	0/0:34,0:34:99:0,102,1530	0/0:41,1:42:81:0,81,1776	0/1:13,2:15:45:45,0,536
exonic	BjuLA06G007200	A06	4769567	4769567	G	A	0.125	35.75	15	4769567	AC=1;AF=0.125;AN=8;BaseQRankSum=0.702;DP=123;ExcessHet=3.0103;FS=2.388;MLEAC=1;MLEAF=0.125;MQ=60;MQRankSum=0;QD=2.38;ReadPosRankSum=1.357;SOR=1.03	GT:AD:DP:GQ:PL	0/0:32,0:32:96:0,96,1437	0/0:34,0:34:99:0,102,1530	0/0:41,1:42:81:0,81,1776	0/1:13,2:15:45:45,0,536
exonic	BjuLA06G007200	A06	4769591	4769591	T	C	0.125	107.75	21	4769591	AC=1;AF=0.125;AN=8;BaseQRankSum=-1.76;DP=125;ExcessHet=3.0103;FS=4.371;MLEAC=1;MLEAF=0.125;MQ=60;MQRankSum=0;QD=5.13;ReadPosRankSum=-0.101;SOR=1.981	GT:AD:DP:GQ:PL	0/0:32,0:32:96:0,96,1440	0/0:35,0:35:99:0,105,1575	0/0:36,1:37:66:0,66,1575	0/1:17,4:21:99:117,0,702
exonic	BjuLA06G007200	A06	4769595	4769595	C	A	0.125	101.75	23	4769595	AC=1;AF=0.125;AN=8;BaseQRankSum=-1.467;DP=130;ExcessHet=3.0103;FS=4.317;MLEAC=1;MLEAF=0.125;MQ=60;MQRankSum=0;QD=4.42;ReadPosRankSum=-0.156;SOR=1.847	GT:AD:DP:GQ:PL	0/0:32,0:32:96:0,96,1440	0/0:36,0:36:99:0,108,1620	0/0:38,1:39:72:0,72,1665	0/1:19,4:23:99:111,0,786
exonic	BjuLA06G007200	A06	4769597	4769597	A	G	0.125	101.75	23	4769597	AC=1;AF=0.125;AN=8;BaseQRankSum=-1.736;DP=131;ExcessHet=3.0103;FS=4.302;MLEAC=1;MLEAF=0.125;MQ=60;MQRankSum=0;QD=4.42;ReadPosRankSum=-0.11;SOR=1.821	GT:AD:DP:GQ:PL	0/0:32,0:32:96:0,96,1440	0/0:36,0:36:99:0,108,1620	0/0:39,1:40:75:0,75,1710	0/1:19,4:23:99:111,0,786
exonic	BjuLA06G007200	A06	4769612	4769612	T	C	0.125	92.75	26	4769612	AC=1;AF=0.125;AN=8;BaseQRankSum=-1.493;DP=131;ExcessHet=3.0103;FS=4.302;MLEAC=1;MLEAF=0.125;MQ=60;MQRankSum=0;QD=3.57;ReadPosRankSum=-0.523;SOR=1.821	GT:AD:DP:GQ:PL	0/0:33,0:33:99:0,99,1485	0/0:36,0:36:99:0,108,1620	0/0:35,1:36:63:0,63,1530	0/1:22,4:26:99:102,0,912
exonic	BjuLA06G007200	A06	4769636	4769636	C	T	0.125	53.75	24	4769636	AC=1;AF=0.125;AN=8;BaseQRankSum=0.922;DP=134;ExcessHet=3.0103;FS=5.265;MLEAC=1;MLEAF=0.125;MQ=60;MQRankSum=0;QD=2.24;ReadPosRankSum=0.196;SOR=2.471	GT:AD:DP:GQ:PL	0/0:39,0:39:99:0,117,1752	0/0:37,0:37:99:0,111,1665	0/0:32,1:33:54:0,54,1395	0/1:21,3:24:63:63,0,873
exonic	BjuLA06G007200	A06	4769814	4769814	T	C	0.125	40.75	25	4769814	AC=1;AF=0.125;AN=8;BaseQRankSum=0.619;DP=118;ExcessHet=3.0103;FS=8.53;MLEAC=1;MLEAF=0.125;MQ=60;MQRankSum=0;QD=1.63;ReadPosRankSum=0.142;SOR=2.732	GT:AD:DP:GQ:PL	0/0:22,0:22:66:0,66,873	0/0:29,0:29:87:0,87,1172	0/0:34,1:35:64:0,64,1344	0/1:22,3:25:50:50,0,810
exonic	BjuLA06G007200	A06	4769834	4769834	C	T	0.125	82.75	25	4769834	AC=1;AF=0.125;AN=8;BaseQRankSum=0.691;DP=112;ExcessHet=3.0103;FS=8.591;MLEAC=1;MLEAF=0.125;MQ=60;MQRankSum=0;QD=3.31;ReadPosRankSum=-0.208;SOR=2.763	GT:AD:DP:GQ:PL	0/0:21,0:21:63:0,63,840	0/0:28,0:28:84:0,84,1123	0/0:36,0:36:99:0,108,1470	0/1:21,4:25:92:92,0,734
intronic	BjuLA06G007200	A06	4769954	4769955	GT	G	0.125	65.98	35	4769954	AC=1;AF=0.125;AN=8;BaseQRankSum=0.899;DP=116;ExcessHet=3.0103;FS=1.68;MLEAC=1;MLEAF=0.125;MQ=59.95;MQRankSum=0;QD=1.89;ReadPosRankSum=-0.161;SOR=1.329	GT:AD:DP:GQ:PL	0/0:22,0:22:66:0,66,949	0/0:23,0:23:69:0,69,1014	0/0:30,2:32:6:0,6,1251	0/1:31,4:35:75:75,0,1269
intronic	BjuLA06G007200	A06	4769958	4769958	T	C	0.125	66.02	35	4769958	AC=1;AF=0.125;AN=8;BaseQRankSum=0.802;DP=118;ExcessHet=3.0103;FS=1.68;MLEAC=1;MLEAF=0.125;MQ=59.95;MQRankSum=0;QD=1.89;ReadPosRankSum=-0.117;SOR=1.329	GT:AD:DP:GQ:PL	0/0:22,0:22:66:0,66,949	0/0:23,0:23:69:0,69,1014	0/0:30,2:32:6:0,6,1251	0/1:31,4:35:75:75,0,1269
exonic	BjuLA06G007200	A06	4770002	4770002	A	G	0.125	156.83	37	4770002	AC=1;AF=0.125;AN=8;BaseQRankSum=-1.612;DP=132;ExcessHet=3.0103;FS=0;MLEAC=1;MLEAF=0.125;MQ=59.96;MQRankSum=0;QD=4.24;ReadPosRankSum=-1.302;SOR=0.6	GT:AD:DP:GQ:PL	0/0:24,0:24:72:0,72,1080	0/0:24,0:24:72:0,72,1070	0/0:42,3:45:0:0,0,1749	0/1:30,7:37:99:165,0,1195
exonic	BjuLA06G007200	A06	4770017	4770017	A	G	0.125	114.83	34	4770017	AC=1;AF=0.125;AN=8;BaseQRankSum=-0.919;DP=136;ExcessHet=3.0103;FS=0;MLEAC=1;MLEAF=0.125;MQ=59.96;MQRankSum=0;QD=3.38;ReadPosRankSum=0.078;SOR=0.646	GT:AD:DP:GQ:PL	0/0:28,0:28:84:0,84,1213	0/0:24,0:24:72:0,72,1070	0/0:42,3:45:0:0,0,1749	0/1:29,5:34:99:123,0,1179
exonic	BjuLA06G007200	A06	4770060	4770060	C	T	0.125	170.75	29	4770060	AC=1;AF=0.125;AN=8;BaseQRankSum=0.687;DP=129;ExcessHet=3.0103;FS=0;MLEAC=1;MLEAF=0.125;MQ=60;MQRankSum=0;QD=5.89;ReadPosRankSum=0.961;SOR=0.614	GT:AD:DP:GQ:PL	0/0:27,0:27:81:0,81,1195	0/0:29,0:29:87:0,87,1299	0/0:40,2:42:36:0,36,1646	0/1:23,6:29:99:180,0,913
exonic	BjuLA06G007200	A06	4770069	4770069	A	G	0.125	169.75	29	4770069	AC=1;AF=0.125;AN=8;BaseQRankSum=0.873;DP=126;ExcessHet=3.0103;FS=0;MLEAC=1;MLEAF=0.125;MQ=60;MQRankSum=0;QD=5.85;ReadPosRankSum=1.07;SOR=0.611	GT:AD:DP:GQ:PL	0/0:27,0:27:81:0,81,1195	0/0:28,0:28:84:0,84,1257	0/0:37,2:39:27:0,27,1550	0/1:23,6:29:99:179,0,944
exonic	BjuLA06G007200	A06	4770104	4770104	A	G	0.125	76.75	30	4770104	AC=1;AF=0.125;AN=8;BaseQRankSum=1.128;DP=141;ExcessHet=3.0103;FS=1.557;MLEAC=1;MLEAF=0.125;MQ=60;MQRankSum=0;QD=2.56;ReadPosRankSum=0.226;SOR=0.984	GT:AD:DP:GQ:PL	0/0:32,0:32:96:0,96,1407	0/0:36,0:36:99:0,108,1589	0/0:39,2:41:37:0,37,1605	0/1:26,4:30:86:86,0,1023
exonic	BjuLA06G007200	A06	4770128	4770128	A	G	0.125	44.76	27	4770128	AC=1;AF=0.125;AN=8;BaseQRankSum=0.725;DP=136;ExcessHet=3.0103;FS=0;MLEAC=1;MLEAF=0.125;MQ=60;MQRankSum=0;QD=1.66;ReadPosRankSum=-1.483;SOR=0.646	GT:AD:DP:GQ:PL	0/0:31,0:31:93:0,93,1395	0/0:40,0:40:99:0,120,1782	0/0:35,2:37:21:0,21,1475	0/1:24,3:27:54:54,0,995
exonic	BjuLA06G007200	A06	4770152	4770152	A	G	0.125	47.75	25	4770152	AC=1;AF=0.125;AN=8;BaseQRankSum=0.688;DP=126;ExcessHet=3.0103;FS=1.876;MLEAC=1;MLEAF=0.125;MQ=60;MQRankSum=0;QD=1.91;ReadPosRankSum=-0.976;SOR=1.057	GT:AD:DP:GQ:PL	0/0:34,0:34:99:0,102,1494	0/0:38,0:38:99:0,114,1689	0/0:27,1:28:39:0,39,1160	0/1:22,3:25:57:57,0,905
UTR5	BjuLA06G007210(BjuLA06G007210.1:c.-108A>T)	A06	4773888	4773888	A	T	0.375	1111.09	12	4773888	AC=3;AF=0.375;AN=8;BaseQRankSum=1.798;DP=65;ExcessHet=1.0474;FS=0;MLEAC=3;MLEAF=0.375;MQ=60;MQRankSum=0;QD=33.67;ReadPosRankSum=1.809;SOR=0.582	GT:AD:DP:GQ:PL	0/0:13,0:13:39:0,39,543	1/1:0,21:21:63:873,63,0	0/0:19,0:19:57:0,57,751	0/1:5,7:12:99:256,0,139
downstream	BjuLA06G007200(dist=1180)	A06	4773888	4773888	A	T	0.375	1111.09	12	4773888	AC=3;AF=0.375;AN=8;BaseQRankSum=1.798;DP=65;ExcessHet=1.0474;FS=0;MLEAC=3;MLEAF=0.375;MQ=60;MQRankSum=0;QD=33.67;ReadPosRankSum=1.809;SOR=0.582	GT:AD:DP:GQ:PL	0/0:13,0:13:39:0,39,543	1/1:0,21:21:63:873,63,0	0/0:19,0:19:57:0,57,751	0/1:5,7:12:99:256,0,139
UTR5	BjuLA06G007210(BjuLA06G007210.1:c.-70G>GAAAGA)	A06	4773926	4773926	G	GAAAGA	0.375	1301.05	10	4773926	AC=3;AF=0.375;AN=8;BaseQRankSum=2.001;DP=72;ExcessHet=1.0474;FS=4.752;MLEAC=3;MLEAF=0.375;MQ=60;MQRankSum=0;QD=30.85;ReadPosRankSum=-1.407;SOR=0.558	GT:AD:DP:GQ:PL	0/0:16,0:16:48:0,48,720	1/1:0,22:22:66:990,66,0	0/0:22,0:22:67:0,67,986	0/1:2,8:10:60:329,0,60
downstream	BjuLA06G007200(dist=1218)	A06	4773926	4773926	G	GAAAGA	0.375	1301.05	10	4773926	AC=3;AF=0.375;AN=8;BaseQRankSum=2.001;DP=72;ExcessHet=1.0474;FS=4.752;MLEAC=3;MLEAF=0.375;MQ=60;MQRankSum=0;QD=30.85;ReadPosRankSum=-1.407;SOR=0.558	GT:AD:DP:GQ:PL	0/0:16,0:16:48:0,48,720	1/1:0,22:22:66:990,66,0	0/0:22,0:22:67:0,67,986	0/1:2,8:10:60:329,0,60
UTR5	BjuLA06G007210(BjuLA06G007210.1:c.-61_-56delinsT)	A06	4773935	4773940	TTAAAC	T	0.375	1212.05	10	4773935	AC=3;AF=0.375;AN=8;BaseQRankSum=0.388;DP=70;ExcessHet=1.0474;FS=6.425;MLEAC=3;MLEAF=0.375;MQ=60;MQRankSum=0;QD=31.84;ReadPosRankSum=-1.712;SOR=0.532	GT:AD:DP:GQ:PL	0/0:16,0:16:48:0,48,720	1/1:0,20:20:60:900,60,0	0/0:24,0:24:72:0,72,1080	0/1:2,8:10:60:330,0,60
downstream	BjuLA06G007200(dist=1227)	A06	4773935	4773940	TTAAAC	T	0.375	1212.05	10	4773935	AC=3;AF=0.375;AN=8;BaseQRankSum=0.388;DP=70;ExcessHet=1.0474;FS=6.425;MLEAC=3;MLEAF=0.375;MQ=60;MQRankSum=0;QD=31.84;ReadPosRankSum=-1.712;SOR=0.532	GT:AD:DP:GQ:PL	0/0:16,0:16:48:0,48,720	1/1:0,20:20:60:900,60,0	0/0:24,0:24:72:0,72,1080	0/1:2,8:10:60:330,0,60
UTR5	BjuLA06G007210(BjuLA06G007210.1:c.-43T>TCTCCCTAAATCTCTCACGCTCTCTTCGTTTGTCAACTGTAAA)	A06	4773953	4773953	T	TCTCCCTAAATCTCTCACGCTCTCTTCGTTTGTCAACTGTAAA	0.375	1155.05	8	4773953	AC=3;AF=0.375;AN=8;BaseQRankSum=-0.968;DP=67;ExcessHet=1.0474;FS=4.937;MLEAC=3;MLEAF=0.375;MQ=60;MQRankSum=0;QD=32.53;ReadPosRankSum=-2.3;SOR=0.443	GT:AD:DP:GQ:PL	0/0:14,0:14:42:0,42,630	1/1:0,21:21:63:927,63,0	0/0:23,0:23:69:0,69,1035	0/1:2,6:8:66:246,0,66
downstream	BjuLA06G007200(dist=1245)	A06	4773953	4773953	T	TCTCCCTAAATCTCTCACGCTCTCTTCGTTTGTCAACTGTAAA	0.375	1155.05	8	4773953	AC=3;AF=0.375;AN=8;BaseQRankSum=-0.968;DP=67;ExcessHet=1.0474;FS=4.937;MLEAC=3;MLEAF=0.375;MQ=60;MQRankSum=0;QD=32.53;ReadPosRankSum=-2.3;SOR=0.443	GT:AD:DP:GQ:PL	0/0:14,0:14:42:0,42,630	1/1:0,21:21:63:927,63,0	0/0:23,0:23:69:0,69,1035	0/1:2,6:8:66:246,0,66
exonic	BjuLA06G007210	A06	4774025	4774025	A	C	0.375	916.1	10	4774025	AC=3;AF=0.375;AN=8;BaseQRankSum=0.528;DP=51;ExcessHet=1.0474;FS=8.09;MLEAC=3;MLEAF=0.375;MQ=60;MQRankSum=0;QD=31.39;ReadPosRankSum=1.104;SOR=1.543	GT:AD:DP:GQ:PL	0/0:8,0:8:24:0,24,360	1/1:0,14:14:42:624,42,0	0/0:19,0:19:57:0,57,828	0/1:2,8:10:60:310,0,60
downstream	BjuLA06G007200(dist=1317)	A06	4774025	4774025	A	C	0.375	916.1	10	4774025	AC=3;AF=0.375;AN=8;BaseQRankSum=0.528;DP=51;ExcessHet=1.0474;FS=8.09;MLEAC=3;MLEAF=0.375;MQ=60;MQRankSum=0;QD=31.39;ReadPosRankSum=1.104;SOR=1.543	GT:AD:DP:GQ:PL	0/0:8,0:8:24:0,24,360	1/1:0,14:14:42:624,42,0	0/0:19,0:19:57:0,57,828	0/1:2,8:10:60:310,0,60
exonic	BjuLA06G007210	A06	4774040	4774040	G	A	0.375	894.09	9	4774040	AC=3;AF=0.375;AN=8;BaseQRankSum=0.268;DP=51;ExcessHet=1.0474;FS=5.957;MLEAC=3;MLEAF=0.375;MQ=60;MQRankSum=0;QD=28.86;ReadPosRankSum=2.585;SOR=1.48	GT:AD:DP:GQ:PL	0/0:9,0:9:27:0,27,402	1/1:0,14:14:42:624,42,0	0/0:18,0:18:54:0,54,791	0/1:2,7:9:63:288,0,63
downstream	BjuLA06G007200(dist=1332)	A06	4774040	4774040	G	A	0.375	894.09	9	4774040	AC=3;AF=0.375;AN=8;BaseQRankSum=0.268;DP=51;ExcessHet=1.0474;FS=5.957;MLEAC=3;MLEAF=0.375;MQ=60;MQRankSum=0;QD=28.86;ReadPosRankSum=2.585;SOR=1.48	GT:AD:DP:GQ:PL	0/0:9,0:9:27:0,27,402	1/1:0,14:14:42:624,42,0	0/0:18,0:18:54:0,54,791	0/1:2,7:9:63:288,0,63
exonic	BjuLA06G007210	A06	4774067	4774067	C	T	0.375	897.15	12	4774067	AC=3;AF=0.375;AN=8;BaseQRankSum=2.09;DP=47;ExcessHet=1.0474;FS=0;MLEAC=3;MLEAF=0.375;MQ=60;MQRankSum=0;QD=30.94;ReadPosRankSum=1.22;SOR=0.693	GT:AD:DP:GQ:PL	0/0:6,0:6:18:0,18,251	1/1:1,16:17:41:659,41,0	0/0:11,0:11:33:0,33,447	0/1:5,7:12:99:256,0,139
downstream	BjuLA06G007200(dist=1359)	A06	4774067	4774067	C	T	0.375	897.15	12	4774067	AC=3;AF=0.375;AN=8;BaseQRankSum=2.09;DP=47;ExcessHet=1.0474;FS=0;MLEAC=3;MLEAF=0.375;MQ=60;MQRankSum=0;QD=30.94;ReadPosRankSum=1.22;SOR=0.693	GT:AD:DP:GQ:PL	0/0:6,0:6:18:0,18,251	1/1:1,16:17:41:659,41,0	0/0:11,0:11:33:0,33,447	0/1:5,7:12:99:256,0,139
exonic	BjuLA06G007210	A06	4774151	4774151	A	G	0.375	922.1	12	4774151	AC=3;AF=0.375;AN=8;BaseQRankSum=0.375;DP=47;ExcessHet=1.0474;FS=6.227;MLEAC=3;MLEAF=0.375;MQ=60;MQRankSum=0;QD=31.8;ReadPosRankSum=0.662;SOR=1.582	GT:AD:DP:GQ:PL	0/0:8,0:8:24:0,24,326	1/1:0,17:17:51:759,51,0	0/0:10,0:10:30:0,30,447	0/1:7,5:12:99:181,0,279
downstream	BjuLA06G007200(dist=1443)	A06	4774151	4774151	A	G	0.375	922.1	12	4774151	AC=3;AF=0.375;AN=8;BaseQRankSum=0.375;DP=47;ExcessHet=1.0474;FS=6.227;MLEAC=3;MLEAF=0.375;MQ=60;MQRankSum=0;QD=31.8;ReadPosRankSum=0.662;SOR=1.582	GT:AD:DP:GQ:PL	0/0:8,0:8:24:0,24,326	1/1:0,17:17:51:759,51,0	0/0:10,0:10:30:0,30,447	0/1:7,5:12:99:181,0,279
exonic	BjuLA06G007210	A06	4774165	4774167	CTT	C	0.375	973.08	11	4774165	AC=3;AF=0.375;AN=8;BaseQRankSum=0.774;DP=50;ExcessHet=1.0474;FS=4.127;MLEAC=3;MLEAF=0.375;MQ=60;MQRankSum=0;QD=32.44;ReadPosRankSum=-0.134;SOR=1.382	GT:AD:DP:GQ:PL	0/0:7,0:7:21:0,21,301	1/1:0,19:19:57:844,57,0	0/0:13,0:13:39:0,39,570	0/1:7,4:11:99:147,0,282
downstream	BjuLA06G007200(dist=1457)	A06	4774165	4774167	CTT	C	0.375	973.08	11	4774165	AC=3;AF=0.375;AN=8;BaseQRankSum=0.774;DP=50;ExcessHet=1.0474;FS=4.127;MLEAC=3;MLEAF=0.375;MQ=60;MQRankSum=0;QD=32.44;ReadPosRankSum=-0.134;SOR=1.382	GT:AD:DP:GQ:PL	0/0:7,0:7:21:0,21,301	1/1:0,19:19:57:844,57,0	0/0:13,0:13:39:0,39,570	0/1:7,4:11:99:147,0,282
exonic	BjuLA06G007210	A06	4774168	4774169	CT	C	0.375	973.08	11	4774168	AC=3;AF=0.375;AN=8;BaseQRankSum=0.723;DP=52;ExcessHet=1.0474;FS=4.127;MLEAC=3;MLEAF=0.375;MQ=60;MQRankSum=0;QD=32.44;ReadPosRankSum=-0.05;SOR=1.382	GT:AD:DP:GQ:PL	0/0:7,0:7:21:0,21,301	1/1:0,19:19:57:844,57,0	0/0:13,0:13:39:0,39,570	0/1:7,4:11:99:147,0,282
downstream	BjuLA06G007200(dist=1460)	A06	4774168	4774169	CT	C	0.375	973.08	11	4774168	AC=3;AF=0.375;AN=8;BaseQRankSum=0.723;DP=52;ExcessHet=1.0474;FS=4.127;MLEAC=3;MLEAF=0.375;MQ=60;MQRankSum=0;QD=32.44;ReadPosRankSum=-0.05;SOR=1.382	GT:AD:DP:GQ:PL	0/0:7,0:7:21:0,21,301	1/1:0,19:19:57:844,57,0	0/0:13,0:13:39:0,39,570	0/1:7,4:11:99:147,0,282
exonic	BjuLA06G007210	A06	4774360	4774360	A	G	0.625	1502.3	17	4774360	AC=5;AF=0.625;AN=8;BaseQRankSum=-1.131;DP=78;ExcessHet=1.0474;FS=3.046;MLEAC=5;MLEAF=0.625;MQ=60;MQRankSum=0;QD=28.89;ReadPosRankSum=-0.138;SOR=0.771	GT:AD:DP:GQ:PL	1/1:0,15:15:45:592,45,0	0/0:25,0:25:75:0,75,959	1/1:0,20:20:60:687,60,0	0/1:10,7:17:99:241,0,355
downstream	BjuLA06G007200(dist=1652)	A06	4774360	4774360	A	G	0.625	1502.3	17	4774360	AC=5;AF=0.625;AN=8;BaseQRankSum=-1.131;DP=78;ExcessHet=1.0474;FS=3.046;MLEAC=5;MLEAF=0.625;MQ=60;MQRankSum=0;QD=28.89;ReadPosRankSum=-0.138;SOR=0.771	GT:AD:DP:GQ:PL	1/1:0,15:15:45:592,45,0	0/0:25,0:25:75:0,75,959	1/1:0,20:20:60:687,60,0	0/1:10,7:17:99:241,0,355
exonic	BjuLA06G007210	A06	4774623	4774623	A	AAGAAGG	0.375	714.05	11	4774623	AC=3;AF=0.375;AN=8;BaseQRankSum=2.008;DP=62;ExcessHet=1.0474;FS=0;MLEAC=3;MLEAF=0.375;MQ=60;MQRankSum=0;QD=29.75;ReadPosRankSum=0.25;SOR=0.793	GT:AD:DP:GQ:PL	0/0:16,0:16:48:0,48,697	1/1:0,13:13:39:585,39,0	0/0:11,0:11:33:0,33,495	0/1:7,4:11:99:147,0,282
downstream	BjuLA06G007200(dist=1915)	A06	4774623	4774623	A	AAGAAGG	0.375	714.05	11	4774623	AC=3;AF=0.375;AN=8;BaseQRankSum=2.008;DP=62;ExcessHet=1.0474;FS=0;MLEAC=3;MLEAF=0.375;MQ=60;MQRankSum=0;QD=29.75;ReadPosRankSum=0.25;SOR=0.793	GT:AD:DP:GQ:PL	0/0:16,0:16:48:0,48,697	1/1:0,13:13:39:585,39,0	0/0:11,0:11:33:0,33,495	0/1:7,4:11:99:147,0,282
exonic	BjuLA06G007210	A06	4774777	4774777	A	AATCTGATCTG	0.375	808.07	5	4774777	AC=3;AF=0.375;AN=8;BaseQRankSum=0.953;DP=52;ExcessHet=1.0474;FS=1.219;MLEAC=3;MLEAF=0.375;MQ=60;MQRankSum=0;QD=31.13;ReadPosRankSum=0.136;SOR=0.941	GT:AD:DP:GQ:PL	0/0:7,0:7:22:0,22,316	1/1:0,17:17:51:755,51,0	0/0:11,0:11:33:0,33,495	0/1:3,2:5:71:71,0,120
UTR3	BjuLA06G007210(BjuLA06G007210.1:c.*23_*26delinsC)	A06	4774801	4774804	CAAT	C	0.375	1026.06	8	4774801	AC=3;AF=0.375;AN=8;BaseQRankSum=0;DP=53;ExcessHet=1.0474;FS=1.178;MLEAC=3;MLEAF=0.375;MQ=60;MQRankSum=0;QD=29.18;ReadPosRankSum=-1.591;SOR=1.012	GT:AD:DP:GQ:PL	0/0:9,0:9:27:0,27,405	1/1:0,21:21:63:936,63,0	0/0:11,0:11:33:0,33,495	0/1:5,3:8:99:108,0,201
UTR3	BjuLA06G007210(BjuLA06G007210.1:c.*197A>ATC)	A06	4774975	4774975	A	ATC	0.375	1844.05	22	4774975	AC=3;AF=0.375;AN=8;BaseQRankSum=0.908;DP=102;ExcessHet=1.0474;FS=0;MLEAC=3;MLEAF=0.375;MQ=60;MQRankSum=0;QD=32.93;ReadPosRankSum=1.032;SOR=0.735	GT:AD:DP:GQ:PL	0/0:21,0:21:63:0,63,918	1/1:0,34:34:99:1527,102,0	0/0:19,0:19:57:0,57,848	0/1:13,9:22:99:335,0,512
UTR3	BjuLA06G007210(BjuLA06G007210.1:c.*199A>T)	A06	4774977	4774977	A	T	0.375	1844.08	22	4774977	AC=3;AF=0.375;AN=8;BaseQRankSum=1.598;DP=98;ExcessHet=1.0474;FS=0;MLEAC=3;MLEAF=0.375;MQ=60;MQRankSum=0;QD=32.93;ReadPosRankSum=1.319;SOR=0.735	GT:AD:DP:GQ:PL	0/0:21,0:21:63:0,63,918	1/1:0,34:34:99:1527,102,0	0/0:19,0:19:57:0,57,848	0/1:13,9:22:99:335,0,512
downstream	BjuLA06G007210,BjuLA06G007220(dist=1885)	A06	4775244	4775244	A	T	0.375	636.08	21	4775244	AC=3;AF=0.375;AN=8;BaseQRankSum=1.375;DP=105;ExcessHet=1.0474;FS=18.05;MLEAC=3;MLEAF=0.375;MQ=60;MQRankSum=0;QD=17.67;ReadPosRankSum=0.817;SOR=2.83	GT:AD:DP:GQ:PL	0/0:34,0:34:99:0,102,1255	1/1:0,15:15:45:592,45,0	0/0:23,0:23:69:0,69,786	0/1:18,3:21:62:62,0,677
downstream	BjuLA06G007210,BjuLA06G007220(dist=1863)	A06	4775266	4775266	G	A	0.375	725.08	21	4775266	AC=3;AF=0.375;AN=8;BaseQRankSum=1.165;DP=109;ExcessHet=1.0474;FS=14.691;MLEAC=3;MLEAF=0.375;MQ=60;MQRankSum=0;QD=20.72;ReadPosRankSum=0.725;SOR=2.288	GT:AD:DP:GQ:PL	0/0:35,0:35:99:0,105,1572	1/1:0,14:14:42:626,42,0	0/0:23,0:23:69:0,69,1022	0/1:17,4:21:99:117,0,696
downstream	BjuLA06G007210,BjuLA06G007220(dist=1862)	A06	4775267	4775267	A	AG	0.375	725.05	21	4775267	AC=3;AF=0.375;AN=8;BaseQRankSum=1.212;DP=108;ExcessHet=1.0474;FS=14.691;MLEAC=3;MLEAF=0.375;MQ=60;MQRankSum=0;QD=20.72;ReadPosRankSum=0.508;SOR=2.288	GT:AD:DP:GQ:PL	0/0:35,0:35:99:0,105,1572	1/1:0,14:14:42:626,42,0	0/0:23,0:23:69:0,69,1022	0/1:17,4:21:99:117,0,696
downstream	BjuLA06G007210,BjuLA06G007220(dist=1744)	A06	4775382	4775385	GTAC	G	0.25	75.87	19	4775382	AC=2;AF=0.25;AN=8;BaseQRankSum=0.738;DP=71;ExcessHet=0.3218;FS=3.505;MLEAC=1;MLEAF=0.125;MQ=58.56;MQRankSum=-6.53;QD=31.79;ReadPosRankSum=-0.238;SOR=0.868	GT:AD:DP:GQ:PL	0/0:25,0:25:75:0,75,1089	1/1:0,2:2:6:90,6,0	0/0:21,0:21:63:0,63,945	0/0:18,1:19:12:0,12,765
downstream	BjuLA06G007210,BjuLA06G007220(dist=1723)	A06	4775406	4775406	T	G	0.25	162.65	21	4775406	AC=2;AF=0.25;AN=8;BaseQRankSum=1.217;DP=75;ExcessHet=0.3218;FS=1.818;MLEAC=1;MLEAF=0.125;MQ=58.64;MQRankSum=-5.135;QD=29.06;ReadPosRankSum=0.125;SOR=0.908	GT:AD:DP:GQ:PL	0/0:27,0:27:81:0,81,1215	1/1:0,4:4:12:180,12,0	0/0:19,0:19:57:0,57,855	0/0:20,1:21:18:0,18,855
downstream	BjuLA06G007210,BjuLA06G007220(dist=1694)	A06	4775413	4775435	AAATGCTATCTACTTACAGCGAG	A	0.25	163.59	22	4775413	AC=2;AF=0.25;AN=8;BaseQRankSum=0.968;DP=90;ExcessHet=0.3218;FS=1.706;MLEAC=1;MLEAF=0.125;MQ=58.87;MQRankSum=-5.438;QD=25.67;ReadPosRankSum=0.347;SOR=0.985	GT:AD:DP:GQ:PL	0/0:30,0:30:90:0,90,1350	1/1:0,4:4:12:181,12,0	0/0:23,0:23:69:0,69,1030	0/0:21,1:22:21:0,21,900
downstream	BjuLA06G007210,BjuLA06G007220(dist=1657)	A06	4775472	4775472	T	C	0.375	552.08	20	4775472	AC=3;AF=0.375;AN=8;BaseQRankSum=-1.714;DP=94;ExcessHet=1.0474;FS=4.265;MLEAC=3;MLEAF=0.375;MQ=58.92;MQRankSum=-3.09;QD=17.25;ReadPosRankSum=-0.512;SOR=1.44	GT:AD:DP:GQ:PL	0/0:27,0:27:81:0,81,1201	1/1:0,12:12:36:540,36,0	0/0:22,0:22:66:0,66,980	0/1:18,2:20:30:30,0,742
downstream	BjuLA06G007210,BjuLA06G007220(dist=1643)	A06	4775483	4775486	CATG	C	0.375	555.04	19	4775483	AC=3;AF=0.375;AN=8;BaseQRankSum=-0.107;DP=92;ExcessHet=1.0474;FS=4.265;MLEAC=3;MLEAF=0.375;MQ=59.17;MQRankSum=-3.09;QD=17.9;ReadPosRankSum=-0.007;SOR=1.44	GT:AD:DP:GQ:PL	0/0:28,0:28:84:0,84,1257	1/1:0,12:12:36:540,36,0	0/0:22,0:22:66:0,66,987	0/1:17,2:19:33:33,0,708
downstream	BjuLA06G007210,BjuLA06G007220(dist=1621)	A06	4775507	4775508	AC	A	0.375	855.05	24	4775507	AC=3;AF=0.375;AN=8;BaseQRankSum=0.916;DP=100;ExcessHet=1.0474;FS=6.876;MLEAC=3;MLEAF=0.375;MQ=59.67;MQRankSum=0;QD=22.5;ReadPosRankSum=-0.603;SOR=1.537	GT:AD:DP:GQ:PL	0/0:32,0:32:96:0,96,1440	1/1:0,14:14:42:630,42,0	0/0:21,0:21:63:0,63,920	0/1:17,7:24:99:243,0,680
downstream	BjuLA06G007210,BjuLA06G007220(dist=1612)	A06	4775517	4775517	C	CATAGGCGTAAACA	0.375	1296.05	27	4775517	AC=3;AF=0.375;AN=8;BaseQRankSum=1.313;DP=108;ExcessHet=1.0474;FS=9.214;MLEAC=3;MLEAF=0.375;MQ=59.89;MQRankSum=0;QD=27;ReadPosRankSum=-2.192;SOR=1.621	GT:AD:DP:GQ:PL	0/0:33,0:33:99:0,99,1485	1/1:0,21:21:63:945,63,0	0/0:22,0:22:66:0,66,978	0/1:17,10:27:99:369,0,684
downstream	BjuLA06G007210,BjuLA06G007220(dist=1597)	A06	4775528	4775532	TAAAA	T	0.375	1404.05	29	4775528	AC=3;AF=0.375;AN=8;BaseQRankSum=2.073;DP=119;ExcessHet=1.0474;FS=5.758;MLEAC=3;MLEAF=0.375;MQ=60;MQRankSum=0;QD=26.49;ReadPosRankSum=-0.793;SOR=1.379	GT:AD:DP:GQ:PL	0/0:34,0:34:99:0,102,1530	1/1:0,24:24:72:1059,72,0	0/0:19,0:19:57:0,57,855	0/1:19,10:29:99:363,0,768
downstream	BjuLA06G007210,BjuLA06G007220(dist=1536)	A06	4775593	4775593	C	CT	0.375	402.95	18	4775593	AC=3;AF=0.375;AN=8;BaseQRankSum=1.152;DP=93;ExcessHet=1.0474;FS=2.415;MLEAC=3;MLEAF=0.375;MQ=60;MQRankSum=0;QD=13;ReadPosRankSum=-2.214;SOR=1.061	GT:AD:DP:GQ:PL	0/0:31,0:31:93:0,93,981	1/1:0,13:13:39:412,39,0	0/0:21,0:21:63:0,63,668	0/1:16,2:18:9:9,0,455
downstream	BjuLA06G007210,BjuLA06G007220(dist=554)	A06	4776575	4776575	A	G	0.25	42.84	15	4776575	AC=2;AF=0.25;AN=8;BaseQRankSum=0.748;DP=33;ExcessHet=0.3218;FS=0;MLEAC=1;MLEAF=0.125;MQ=58.46;MQRankSum=-5.472;QD=21.42;ReadPosRankSum=-0.312;SOR=0.576	GT:AD:DP:GQ:PL	0/0:8,0:8:24:0,24,300	1/1:0,2:2:6:57,6,0	0/0:7,0:7:21:0,21,292	0/0:15,0:15:45:0,45,558
downstream	BjuLA06G007210,BjuLA06G007220(dist=442)	A06	4776687	4776687	T	C	0.375	1308.08	21	4776687	AC=3;AF=0.375;AN=8;BaseQRankSum=0.151;DP=88;ExcessHet=1.0474;FS=3.044;MLEAC=3;MLEAF=0.375;MQ=60;MQRankSum=0;QD=28.44;ReadPosRankSum=-1.932;SOR=0.375	GT:AD:DP:GQ:PL	0/0:21,0:21:63:0,63,939	1/1:0,25:25:75:1095,75,0	0/0:19,0:19:57:0,57,855	0/1:14,7:21:99:231,0,564
downstream	BjuLA06G007210,BjuLA06G007220(dist=436)	A06	4776693	4776693	T	TTAC	0.375	1293.05	22	4776693	AC=3;AF=0.375;AN=8;BaseQRankSum=1.231;DP=93;ExcessHet=1.0474;FS=0.844;MLEAC=3;MLEAF=0.375;MQ=60;MQRankSum=0;QD=28.11;ReadPosRankSum=-0.347;SOR=0.538	GT:AD:DP:GQ:PL	0/0:24,0:24:72:0,72,1046	1/1:0,24:24:72:1053,72,0	0/0:20,0:20:60:0,60,900	0/1:14,8:22:99:258,0,561
downstream	BjuLA06G007210,BjuLA06G007220(dist=266)	A06	4776863	4776863	G	GTT	0.375	1251.05	30	4776863	AC=3;AF=0.375;AN=8;BaseQRankSum=0.723;DP=128;ExcessHet=1.0474;FS=4.958;MLEAC=3;MLEAF=0.375;MQ=60;MQRankSum=0;QD=23.17;ReadPosRankSum=1.52;SOR=0.908	GT:AD:DP:GQ:PL	0/0:25,0:25:75:0,75,1013	1/1:0,24:24:72:926,72,0	0/0:40,0:40:99:0,120,1622	0/1:19,11:30:99:343,0,680
downstream	BjuLA06G007210,BjuLA06G007220(dist=219)	A06	4776910	4776910	A	G	0.375	1893.08	43	4776910	AC=3;AF=0.375;AN=8;BaseQRankSum=1.058;DP=153;ExcessHet=1.0474;FS=0;MLEAC=3;MLEAF=0.375;MQ=60;MQRankSum=0;QD=26.29;ReadPosRankSum=-1.128;SOR=0.639	GT:AD:DP:GQ:PL	0/0:36,0:36:99:0,108,1568	1/1:0,29:29:87:1245,87,0	0/0:43,0:43:99:0,129,1878	0/1:25,18:43:99:666,0,964
downstream	BjuLA06G007210,BjuLA06G007220(dist=185)	A06	4776930	4776944	CTCCCCTTATTTGCA	C	0.375	1910.05	47	4776930	AC=3;AF=0.375;AN=8;BaseQRankSum=0.798;DP=163;ExcessHet=1.0474;FS=0;MLEAC=3;MLEAF=0.375;MQ=60;MQRankSum=0;QD=25.81;ReadPosRankSum=-0.969;SOR=0.632	GT:AD:DP:GQ:PL	0/0:42,0:42:99:0,126,1886	1/1:0,27:27:81:1180,81,0	0/0:47,0:47:99:0,141,2115	0/1:27,20:47:99:748,0,1074
downstream	BjuLA06G007210,BjuLA06G007220(dist=176)	A06	4776949	4776953	ACAAT	A	0.375	1611.05	42	4776949	AC=3;AF=0.375;AN=8;BaseQRankSum=2.146;DP=149;ExcessHet=1.0474;FS=0.702;MLEAC=3;MLEAF=0.375;MQ=60;MQRankSum=0;QD=24.41;ReadPosRankSum=-1.506;SOR=0.607	GT:AD:DP:GQ:PL	0/0:40,0:40:99:0,120,1800	1/1:0,24:24:72:1080,72,0	0/0:43,0:43:99:0,129,1935	0/1:27,15:42:99:549,0,1089
downstream	BjuLA06G007210,BjuLA06G007220(dist=175)	A06	4776954	4776954	A	AGGT	0.375	1614.05	41	4776954	AC=3;AF=0.375;AN=8;BaseQRankSum=2.336;DP=147;ExcessHet=1.0474;FS=0;MLEAC=3;MLEAF=0.375;MQ=60;MQRankSum=0;QD=24.83;ReadPosRankSum=-1.679;SOR=0.634	GT:AD:DP:GQ:PL	0/0:40,0:40:99:0,120,1800	1/1:0,24:24:72:1080,72,0	0/0:42,0:42:99:0,126,1890	0/1:26,15:41:99:552,0,1047
downstream	BjuLA06G007210,BjuLA06G007220(dist=170)	A06	4776959	4776959	A	G	0.375	1524.08	41	4776959	AC=3;AF=0.375;AN=8;BaseQRankSum=0.243;DP=142;ExcessHet=1.0474;FS=0;MLEAC=3;MLEAF=0.375;MQ=60;MQRankSum=0;QD=24.19;ReadPosRankSum=-0.975;SOR=0.659	GT:AD:DP:GQ:PL	0/0:39,0:39:99:0,117,1755	1/1:0,22:22:66:990,66,0	0/0:40,0:40:99:0,120,1800	0/1:26,15:41:99:552,0,1047
downstream	BjuLA06G007210,BjuLA06G007220(dist=160)	A06	4776960	4776969	TTTAAGCAAA	T	0.375	1476.05	42	4776960	AC=3;AF=0.375;AN=8;BaseQRankSum=2.05;DP=151;ExcessHet=1.0474;FS=0;MLEAC=3;MLEAF=0.375;MQ=60;MQRankSum=0;QD=23.06;ReadPosRankSum=-0.909;SOR=0.65	GT:AD:DP:GQ:PL	0/0:44,0:44:99:0,132,1980	1/1:0,22:22:66:990,66,0	0/0:43,0:43:99:0,129,1935	0/1:28,14:42:99:504,0,1134
downstream	BjuLA06G007210,BjuLA06G007220(dist=151)	A06	4776975	4776978	TTTC	T	0.375	1578.05	38	4776975	AC=3;AF=0.375;AN=8;BaseQRankSum=2.319;DP=151;ExcessHet=1.0474;FS=0;MLEAC=3;MLEAF=0.375;MQ=60;MQRankSum=0;QD=25.45;ReadPosRankSum=-0.755;SOR=0.657	GT:AD:DP:GQ:PL	0/0:49,0:49:99:0,147,2205	1/1:0,24:24:72:1080,72,0	0/0:40,0:40:99:0,120,1800	0/1:24,14:38:99:516,0,966
downstream	BjuLA06G007210,BjuLA06G007220(dist=150)	A06	4776979	4776979	T	G	0.375	1584.08	36	4776979	AC=3;AF=0.375;AN=8;BaseQRankSum=1.408;DP=146;ExcessHet=1.0474;FS=1.542;MLEAC=3;MLEAF=0.375;MQ=60;MQRankSum=0;QD=26.4;ReadPosRankSum=-0.728;SOR=0.53	GT:AD:DP:GQ:PL	0/0:50,0:50:99:0,151,2250	1/1:0,24:24:72:1080,72,0	0/0:36,0:36:99:0,108,1620	0/1:22,14:36:99:522,0,882
downstream	BjuLA06G007210,BjuLA06G007220(dist=140)	A06	4776980	4776989	AAAAATAATT	A	0.375	1578.05	38	4776980	AC=3;AF=0.375;AN=8;BaseQRankSum=1.91;DP=151;ExcessHet=1.0474;FS=0.715;MLEAC=3;MLEAF=0.375;MQ=60;MQRankSum=0;QD=25.45;ReadPosRankSum=-0.438;SOR=0.563	GT:AD:DP:GQ:PL	0/0:51,0:51:99:0,154,2295	1/1:0,24:24:72:1080,72,0	0/0:38,0:38:99:0,114,1710	0/1:24,14:38:99:516,0,966
downstream	BjuLA06G007220(dist=34)	A06	4777094	4777095	CA	C	0.375	665.05	27	4777094	AC=3;AF=0.375;AN=8;BaseQRankSum=-0.179;DP=129;ExcessHet=1.0474;FS=0;MLEAC=3;MLEAF=0.375;MQ=60;MQRankSum=0;QD=15.83;ReadPosRankSum=-1.218;SOR=0.655	GT:AD:DP:GQ:PL	0/0:49,0:49:99:0,147,1557	1/1:0,15:15:45:478,45,0	0/0:33,0:33:99:0,99,1049	0/1:18,9:27:99:205,0,491
UTR3	BjuLA06G007220(BjuLA06G007220.1:c.*193A>T)	A06	4777167	4777167	T	A	0.375	1992.08	36	4777167	AC=3;AF=0.375;AN=8;BaseQRankSum=-1.047;DP=157;ExcessHet=1.0474;FS=1.342;MLEAC=3;MLEAF=0.375;MQ=60;MQRankSum=0;QD=28.87;ReadPosRankSum=-0.033;SOR=0.564	GT:AD:DP:GQ:PL	0/0:51,0:51:99:0,153,2016	1/1:0,33:33:99:1276,99,0	0/0:32,0:32:96:0,96,1302	0/1:15,21:36:99:734,0,501
UTR3	BjuLA06G007220(BjuLA06G007220.1:c.*154A>TA)	A06	4777206	4777206	T	TA	0.625	2892.27	38	4777206	AC=5;AF=0.625;AN=8;BaseQRankSum=-0.554;DP=158;ExcessHet=1.0474;FS=0;MLEAC=5;MLEAF=0.625;MQ=60;MQRankSum=0;QD=24.1;ReadPosRankSum=-0.219;SOR=0.726	GT:AD:DP:GQ:PL	1/1:0,49:49:99:1528,147,0	0/0:27,0:27:81:0,81,1208	1/1:0,33:33:99:1029,99,0	0/1:23,15:38:99:353,0,872
UTR3	BjuLA06G007220(BjuLA06G007220.1:c.*151T>A)	A06	4777209	4777209	A	T	0.375	1980.08	39	4777209	AC=3;AF=0.375;AN=8;BaseQRankSum=-0.305;DP=155;ExcessHet=1.0474;FS=1.394;MLEAC=3;MLEAF=0.375;MQ=60;MQRankSum=0;QD=29.55;ReadPosRankSum=0.238;SOR=0.532	GT:AD:DP:GQ:PL	0/0:52,0:52:99:0,157,2312	1/1:0,28:28:84:1229,84,0	0/0:35,0:35:99:0,105,1568	0/1:19,20:39:99:769,0,707
UTR3	BjuLA06G007220(BjuLA06G007220.1:c.*130T>GTT)	A06	4777230	4777230	A	AAC	0.375	1969.05	39	4777230	AC=3;AF=0.375;AN=8;BaseQRankSum=0.751;DP=154;ExcessHet=1.0474;FS=5.402;MLEAC=3;MLEAF=0.375;MQ=60;MQRankSum=0;QD=29.83;ReadPosRankSum=-0.661;SOR=0.363	GT:AD:DP:GQ:PL	0/0:53,0:53:99:0,160,2322	1/1:0,27:27:81:1203,81,0	0/0:30,0:30:90:0,90,1314	0/1:18,21:39:99:784,0,685
UTR3	BjuLA06G007220(BjuLA06G007220.1:c.*114C>G)	A06	4777246	4777246	G	C	0.375	1957.08	38	4777246	AC=3;AF=0.375;AN=8;BaseQRankSum=-2.009;DP=148;ExcessHet=1.0474;FS=4.349;MLEAC=3;MLEAF=0.375;MQ=60;MQRankSum=0;QD=29.65;ReadPosRankSum=-1.118;SOR=0.403	GT:AD:DP:GQ:PL	0/0:50,0:50:99:0,150,1985	1/1:0,28:28:84:1233,84,0	0/0:31,0:31:93:0,93,1246	0/1:18,20:38:99:742,0,647
UTR3	BjuLA06G007220(BjuLA06G007220.1:c.*75T>A)	A06	4777285	4777285	A	T	0.375	1723.08	38	4777285	AC=3;AF=0.375;AN=8;BaseQRankSum=-2.207;DP=143;ExcessHet=1.0474;FS=4.449;MLEAC=3;MLEAF=0.375;MQ=59.19;MQRankSum=-4.032;QD=26.51;ReadPosRankSum=-0.409;SOR=0.378	GT:AD:DP:GQ:PL	0/0:46,0:46:99:0,138,1887	1/1:0,27:27:81:1080,81,0	0/0:30,0:30:90:0,90,1185	0/1:17,21:38:99:661,0,596
UTR3	BjuLA06G007220(BjuLA06G007220.1:c.*33T>GAT)	A06	4777327	4777327	A	ATC	0.375	1603.05	34	4777327	AC=3;AF=0.375;AN=8;BaseQRankSum=0.77;DP=119;ExcessHet=1.0474;FS=1.6;MLEAC=3;MLEAF=0.375;MQ=58.16;MQRankSum=-5.363;QD=29.15;ReadPosRankSum=0.372;SOR=0.534	GT:AD:DP:GQ:PL	0/0:34,0:34:99:0,102,1473	1/1:0,21:21:63:916,63,0	0/0:24,0:24:72:0,72,1015	0/1:15,19:34:99:705,0,542
UTR3	BjuLA06G007220(BjuLA06G007220.1:c.*14A>C)	A06	4777346	4777346	T	G	0.375	1824.08	30	4777346	AC=3;AF=0.375;AN=8;BaseQRankSum=0.947;DP=118;ExcessHet=1.0474;FS=1.56;MLEAC=3;MLEAF=0.375;MQ=57.73;MQRankSum=-5.962;QD=32.57;ReadPosRankSum=-0.09;SOR=0.527	GT:AD:DP:GQ:PL	0/0:36,0:36:99:0,108,1594	1/1:0,26:26:78:1170,78,0	0/0:24,0:24:72:0,72,1072	0/1:13,17:30:99:672,0,495
UTR3	BjuLA06G007220(BjuLA06G007220.1:c.*10A>C)	A06	4777350	4777350	T	G	0.375	1780.08	30	4777350	AC=3;AF=0.375;AN=8;BaseQRankSum=0.179;DP=115;ExcessHet=1.0474;FS=1.58;MLEAC=3;MLEAF=0.375;MQ=57.67;MQRankSum=-5.999;QD=31.79;ReadPosRankSum=0.016;SOR=0.512	GT:AD:DP:GQ:PL	0/0:35,0:35:99:0,105,1555	1/1:0,26:26:78:1170,78,0	0/0:23,0:23:69:0,69,1032	0/1:14,16:30:99:628,0,540
UTR3	BjuLA06G007220(BjuLA06G007220.1:c.*8A>G)	A06	4777352	4777352	T	C	0.375	1735.08	30	4777352	AC=3;AF=0.375;AN=8;BaseQRankSum=0.203;DP=115;ExcessHet=1.0474;FS=1.587;MLEAC=3;MLEAF=0.375;MQ=57.58;MQRankSum=-6.311;QD=31.55;ReadPosRankSum=0.029;SOR=0.505	GT:AD:DP:GQ:PL	0/0:35,0:35:99:0,105,1575	1/1:0,25:25:75:1125,75,0	0/0:24,0:24:72:0,72,1080	0/1:14,16:30:99:628,0,540
exonic	BjuLA06G007220	A06	4777360	4777360	C	T	0.375	1824.08	31	4777360	AC=3;AF=0.375;AN=8;BaseQRankSum=-0.119;DP=111;ExcessHet=1.0474;FS=4.948;MLEAC=3;MLEAF=0.375;MQ=57.5;MQRankSum=-5.922;QD=32.57;ReadPosRankSum=-0.983;SOR=0.352	GT:AD:DP:GQ:PL	0/0:33,0:33:99:0,99,1485	1/1:0,25:25:75:1125,75,0	0/0:21,0:21:63:0,63,945	0/1:13,18:31:99:717,0,492
exonic	BjuLA06G007220	A06	4777363	4777363	C	T	0.375	1821.08	32	4777363	AC=3;AF=0.375;AN=8;BaseQRankSum=0.417;DP=113;ExcessHet=1.0474;FS=6.238;MLEAC=3;MLEAF=0.375;MQ=57.54;MQRankSum=-6;QD=31.95;ReadPosRankSum=-1.123;SOR=0.326	GT:AD:DP:GQ:PL	0/0:33,0:33:99:0,99,1485	1/1:0,25:25:75:1125,75,0	0/0:22,0:22:66:0,66,990	0/1:14,18:32:99:714,0,534
exonic	BjuLA06G007220	A06	4777365	4777365	G	T	0.375	1821.08	32	4777365	AC=3;AF=0.375;AN=8;BaseQRankSum=0.395;DP=116;ExcessHet=1.0474;FS=3.555;MLEAC=3;MLEAF=0.375;MQ=57.61;MQRankSum=-6.115;QD=31.95;ReadPosRankSum=-0.816;SOR=0.433	GT:AD:DP:GQ:PL	0/0:34,0:34:99:0,102,1527	1/1:0,25:25:75:1125,75,0	0/0:24,0:24:72:0,72,1070	0/1:14,18:32:99:714,0,534
exonic	BjuLA06G007220	A06	4777374	4777374	C	G	0.375	1668.08	30	4777374	AC=3;AF=0.375;AN=8;BaseQRankSum=-0.037;DP=111;ExcessHet=1.0474;FS=0;MLEAC=3;MLEAF=0.375;MQ=57.5;MQRankSum=-6.196;QD=30.89;ReadPosRankSum=-0.434;SOR=0.636	GT:AD:DP:GQ:PL	0/0:32,0:32:96:0,96,1430	1/1:0,24:24:72:1077,72,0	0/0:22,0:22:66:0,66,980	0/1:14,16:30:99:609,0,540
exonic	BjuLA06G007220	A06	4777498	4777498	A	C	0.375	1069.08	24	4777498	AC=3;AF=0.375;AN=8;BaseQRankSum=-0.937;DP=116;ExcessHet=1.0474;FS=3.946;MLEAC=3;MLEAF=0.375;MQ=59.81;MQRankSum=-2.26;QD=23.24;ReadPosRankSum=-0.183;SOR=0.603	GT:AD:DP:GQ:PL	0/0:31,0:31:93:0,93,1159	1/1:0,22:22:66:819,66,0	0/0:37,0:37:99:0,111,1409	0/1:14,10:24:99:268,0,500
exonic	BjuLA06G007220	A06	4777633	4777633	C	A	0.375	1230.08	28	4777633	AC=3;AF=0.375;AN=8;BaseQRankSum=1.482;DP=105;ExcessHet=1.0474;FS=2.845;MLEAC=3;MLEAF=0.375;MQ=60;MQRankSum=0;QD=24.12;ReadPosRankSum=0.257;SOR=1.067	GT:AD:DP:GQ:PL	0/0:17,0:17:51:0,51,698	1/1:0,23:23:69:915,69,0	0/0:32,0:32:96:0,96,1210	0/1:18,10:28:99:333,0,587
intronic	BjuLA06G007220	A06	4777667	4777668	AT	A	0.375	1257.05	23	4777667	AC=3;AF=0.375;AN=8;BaseQRankSum=1.2;DP=99;ExcessHet=1.0474;FS=1.772;MLEAC=3;MLEAF=0.375;MQ=60;MQRankSum=0;QD=27.33;ReadPosRankSum=-0.064;SOR=0.51	GT:AD:DP:GQ:PL	0/0:21,0:21:63:0,63,945	1/1:0,23:23:69:1035,69,0	0/0:30,0:30:90:0,90,1340	0/1:16,7:23:99:240,0,641
intronic	BjuLA06G007220	A06	4777671	4777671	G	T	0.375	1254.08	24	4777671	AC=3;AF=0.375;AN=8;BaseQRankSum=1.852;DP=102;ExcessHet=1.0474;FS=1.776;MLEAC=3;MLEAF=0.375;MQ=60;MQRankSum=0;QD=26.68;ReadPosRankSum=-0.561;SOR=0.495	GT:AD:DP:GQ:PL	0/0:21,0:21:63:0,63,945	1/1:0,23:23:69:1035,69,0	0/0:32,0:32:96:0,96,1403	0/1:17,7:24:99:237,0,683
intronic	BjuLA06G007220	A06	4777672	4777672	T	C	0.375	1257.08	23	4777672	AC=3;AF=0.375;AN=8;BaseQRankSum=1.822;DP=100;ExcessHet=1.0474;FS=2.863;MLEAC=3;MLEAF=0.375;MQ=60;MQRankSum=0;QD=27.33;ReadPosRankSum=-0.172;SOR=0.446	GT:AD:DP:GQ:PL	0/0:21,0:21:63:0,63,945	1/1:0,23:23:69:1035,69,0	0/0:31,0:31:93:0,93,1368	0/1:16,7:23:99:240,0,651
intronic	BjuLA06G007220	A06	4777690	4777690	C	G	0.375	1010.08	19	4777690	AC=3;AF=0.375;AN=8;BaseQRankSum=1.963;DP=96;ExcessHet=1.0474;FS=4.412;MLEAC=3;MLEAF=0.375;MQ=60;MQRankSum=0;QD=25.25;ReadPosRankSum=0.21;SOR=0.927	GT:AD:DP:GQ:PL	0/0:20,0:20:60:0,60,769	1/1:0,21:21:63:877,63,0	0/0:33,0:33:99:0,99,1276	0/1:14,5:19:99:151,0,528
intronic	BjuLA06G007220	A06	4777724	4777724	C	T	0.375	1025.08	19	4777724	AC=3;AF=0.375;AN=8;BaseQRankSum=-1.468;DP=90;ExcessHet=1.0474;FS=5.935;MLEAC=3;MLEAF=0.375;MQ=60;MQRankSum=0;QD=25;ReadPosRankSum=-1.558;SOR=1.104	GT:AD:DP:GQ:PL	0/0:17,0:17:51:0,51,709	1/1:0,22:22:66:884,66,0	0/0:28,0:28:84:0,84,1123	0/1:13,6:19:99:159,0,486
intronic	BjuLA06G007220	A06	4777762	4777762	A	G	0.375	948.08	17	4777762	AC=3;AF=0.375;AN=8;BaseQRankSum=-1.097;DP=85;ExcessHet=1.0474;FS=3.214;MLEAC=3;MLEAF=0.375;MQ=60;MQRankSum=0;QD=25.62;ReadPosRankSum=0.385;SOR=1.122	GT:AD:DP:GQ:PL	0/0:17,0:17:51:0,51,642	1/1:0,20:20:60:767,60,0	0/0:26,0:26:78:0,78,1085	0/1:11,6:17:99:199,0,408
intronic	BjuLA06G007220	A06	4777840	4777840	A	G	0.375	760.08	18	4777840	AC=3;AF=0.375;AN=8;BaseQRankSum=-2.827;DP=76;ExcessHet=1.0474;FS=0;MLEAC=3;MLEAF=0.375;MQ=60;MQRankSum=0;QD=20.54;ReadPosRankSum=0.153;SOR=0.722	GT:AD:DP:GQ:PL	0/0:18,0:18:54:0,54,718	1/1:0,19:19:57:657,57,0	0/0:18,0:18:54:0,54,714	0/1:13,5:18:99:121,0,455
intronic	BjuLA06G007220	A06	4777955	4777955	T	TA	0.375	779.05	13	4777955	AC=3;AF=0.375;AN=8;BaseQRankSum=0.962;DP=69;ExcessHet=1.0474;FS=3.778;MLEAC=3;MLEAF=0.375;MQ=60;MQRankSum=0;QD=27.82;ReadPosRankSum=1.626;SOR=0.91	GT:AD:DP:GQ:PL	0/0:12,0:12:36:0,36,531	1/1:0,15:15:45:656,45,0	0/0:23,0:23:69:0,69,970	0/1:9,4:13:99:141,0,338
intronic	BjuLA06G007220	A06	4777979	4777979	C	T	0.375	711.08	12	4777979	AC=3;AF=0.375;AN=8;BaseQRankSum=0.97;DP=62;ExcessHet=1.0474;FS=0;MLEAC=3;MLEAF=0.375;MQ=60;MQRankSum=0;QD=28.44;ReadPosRankSum=2.335;SOR=0.782	GT:AD:DP:GQ:PL	0/0:13,0:13:39:0,39,579	1/1:0,13:13:39:585,39,0	0/0:20,0:20:60:0,60,881	0/1:8,4:12:99:144,0,311
intronic	BjuLA06G007220	A06	4778033	4778033	C	CT	0.375	534.05	8	4778033	AC=3;AF=0.375;AN=8;BaseQRankSum=-2.353;DP=43;ExcessHet=1.0474;FS=0;MLEAC=3;MLEAF=0.375;MQ=60;MQRankSum=0;QD=25.43;ReadPosRankSum=-1.655;SOR=0.892	GT:AD:DP:GQ:PL	0/0:12,0:12:36:0,36,515	1/1:1,12:13:30:452,30,0	0/0:9,0:9:27:0,27,397	0/1:5,3:8:99:100,0,188
intronic	BjuLA06G007220	A06	4778205	4778205	A	AC	0.375	1146.05	17	4778205	AC=3;AF=0.375;AN=8;BaseQRankSum=0.673;DP=85;ExcessHet=1.0474;FS=3.213;MLEAC=3;MLEAF=0.375;MQ=60;MQRankSum=0;QD=30.16;ReadPosRankSum=0.942;SOR=1.2	GT:AD:DP:GQ:PL	0/0:24,0:24:72:0,72,1077	1/1:0,21:21:63:945,63,0	0/0:19,0:19:57:0,57,855	0/1:11,6:17:99:219,0,444
intronic	BjuLA06G007220	A06	4778206	4778206	T	A	0.375	1146.08	17	4778206	AC=3;AF=0.375;AN=8;BaseQRankSum=1.455;DP=85;ExcessHet=1.0474;FS=3.213;MLEAC=3;MLEAF=0.375;MQ=60;MQRankSum=0;QD=30.16;ReadPosRankSum=0.762;SOR=1.2	GT:AD:DP:GQ:PL	0/0:24,0:24:72:0,72,1077	1/1:0,21:21:63:945,63,0	0/0:19,0:19:57:0,57,855	0/1:11,6:17:99:219,0,444
intronic	BjuLA06G007220	A06	4778236	4778236	A	G	0.375	982.08	20	4778236	AC=3;AF=0.375;AN=8;BaseQRankSum=-0.853;DP=91;ExcessHet=1.0474;FS=4.42;MLEAC=3;MLEAF=0.375;MQ=60;MQRankSum=0;QD=23.38;ReadPosRankSum=-0.933;SOR=1.213	GT:AD:DP:GQ:PL	0/0:28,0:28:84:0,84,1101	1/1:1,21:22:56:822,56,0	0/0:19,0:19:57:0,57,781	0/1:14,6:20:99:178,0,525
exonic	BjuLA06G007220	A06	4778409	4778409	A	C	0.375	1565.08	28	4778409	AC=3;AF=0.375;AN=8;BaseQRankSum=1.562;DP=96;ExcessHet=1.0474;FS=2.733;MLEAC=3;MLEAF=0.375;MQ=60;MQRankSum=0;QD=26.98;ReadPosRankSum=0.08;SOR=0.702	GT:AD:DP:GQ:PL	0/0:17,0:17:51:0,51,691	1/1:0,30:30:90:1242,90,0	0/0:19,0:19:57:0,57,782	0/1:17,11:28:99:341,0,524
intronic	BjuLA06G007220	A06	4778503	4778504	TA	T	0.375	1278.05	18	4778503	AC=3;AF=0.375;AN=8;BaseQRankSum=0.041;DP=90;ExcessHet=1.0474;FS=0;MLEAC=3;MLEAF=0.375;MQ=60;MQRankSum=0;QD=30.43;ReadPosRankSum=-0.855;SOR=0.624	GT:AD:DP:GQ:PL	0/0:25,0:25:75:0,75,1121	1/1:0,24:24:72:1080,72,0	0/0:17,0:17:51:0,51,765	0/1:12,6:18:99:216,0,486
intronic	BjuLA06G007220	A06	4778509	4778509	T	C	0.375	1364.08	18	4778509	AC=3;AF=0.375;AN=8;BaseQRankSum=-0.375;DP=86;ExcessHet=1.0474;FS=0;MLEAC=3;MLEAF=0.375;MQ=60;MQRankSum=0;QD=31;ReadPosRankSum=-1.74;SOR=0.624	GT:AD:DP:GQ:PL	0/0:25,0:25:75:0,75,1121	1/1:0,26:26:78:1166,78,0	0/0:17,0:17:51:0,51,765	0/1:12,6:18:99:216,0,486
intronic	BjuLA06G007220	A06	4778512	4778512	A	C	0.375	1364.08	18	4778512	AC=3;AF=0.375;AN=8;BaseQRankSum=-0.218;DP=85;ExcessHet=1.0474;FS=0;MLEAC=3;MLEAF=0.375;MQ=60;MQRankSum=0;QD=31;ReadPosRankSum=-2.179;SOR=0.657	GT:AD:DP:GQ:PL	0/0:24,0:24:72:0,72,1080	1/1:0,26:26:78:1166,78,0	0/0:17,0:17:51:0,51,765	0/1:12,6:18:99:216,0,486
intronic	BjuLA06G007220	A06	4778573	4778577	AATAT	A	0.375	1290.05	14	4778573	AC=3;AF=0.375;AN=8;BaseQRankSum=0.972;DP=82;ExcessHet=1.0474;FS=4.608;MLEAC=3;MLEAF=0.375;MQ=60;MQRankSum=0;QD=31.46;ReadPosRankSum=1.268;SOR=1.068	GT:AD:DP:GQ:PL	0/0:18,0:18:54:0,54,805	1/1:0,27:27:81:1215,81,0	0/0:16,0:16:48:0,48,717	0/1:11,3:14:93:93,0,437
exonic	BjuLA06G007220	A06	4778660	4778660	C	T	0.375	872.08	12	4778660	AC=3;AF=0.375;AN=8;BaseQRankSum=0.858;DP=77;ExcessHet=1.0474;FS=0;MLEAC=3;MLEAF=0.375;MQ=60;MQRankSum=0;QD=27.25;ReadPosRankSum=0.567;SOR=0.831	GT:AD:DP:GQ:PL	0/0:15,0:15:45:0,45,568	1/1:0,20:20:60:801,60,0	0/0:17,0:17:51:0,51,664	0/1:9,3:12:89:89,0,340
intronic	BjuLA06G007220	A06	4778700	4778700	G	A	0.375	575.08	11	4778700	AC=3;AF=0.375;AN=8;BaseQRankSum=1.475;DP=72;ExcessHet=1.0474;FS=6.532;MLEAC=3;MLEAF=0.375;MQ=60;MQRankSum=0;QD=23.96;ReadPosRankSum=-0.587;SOR=1.711	GT:AD:DP:GQ:PL	0/0:17,0:17:51:0,51,676	1/1:0,13:13:39:543,39,0	0/0:20,0:20:60:0,60,789	0/1:9,2:11:50:50,0,331
intronic	BjuLA06G007220	A06	4778748	4778749	GA	G	0.375	355	8	4778748	AC=3;AF=0.375;AN=8;BaseQRankSum=-1.397;DP=68;ExcessHet=1.0474;FS=3.425;MLEAC=3;MLEAF=0.375;MQ=60;MQRankSum=0;QD=23.67;ReadPosRankSum=-0.633;SOR=1.456	GT:AD:DP:GQ:PL	0/0:16,0:16:48:0,48,720	1/1:0,7:7:21:307,21,0	0/0:18,0:18:54:0,54,802	0/1:6,2:8:66:66,0,246
intronic	BjuLA06G007220	A06	4778751	4778751	A	C	0.375	355.04	8	4778751	AC=3;AF=0.375;AN=8;BaseQRankSum=-0.074;DP=66;ExcessHet=1.0474;FS=3.425;MLEAC=3;MLEAF=0.375;MQ=60;MQRankSum=0;QD=23.67;ReadPosRankSum=-0.762;SOR=1.456	GT:AD:DP:GQ:PL	0/0:16,0:16:48:0,48,720	1/1:0,7:7:21:307,21,0	0/0:18,0:18:54:0,54,802	0/1:6,2:8:66:66,0,246
intronic	BjuLA06G007220	A06	4778774	4778774	G	GCTC	0.375	220.12	8	4778774	AC=3;AF=0.375;AN=8;BaseQRankSum=-0.668;DP=72;ExcessHet=1.0474;FS=0;MLEAC=3;MLEAF=0.375;MQ=59.97;MQRankSum=0;QD=18.34;ReadPosRankSum=0.798;SOR=0.586	GT:AD:DP:GQ:PL	0/0:15,0:15:45:0,45,666	1/1:0,4:4:12:180,12,0	0/0:23,0:23:69:0,69,986	0/1:6,2:8:58:58,0,242
upstream	BjuLA06G007220(dist=588)	A06	4780472	4780472	A	G	0.25	341.96	12	4780472	AC=2;AF=0.25;AN=8;BaseQRankSum=0.75;DP=76;ExcessHet=0.3218;FS=13.484;MLEAC=2;MLEAF=0.25;MQ=57.86;MQRankSum=-8.335;QD=30.96;ReadPosRankSum=-0.206;SOR=3.486	GT:AD:DP:GQ:PL	0/0:23,0:23:69:0,69,1031	1/1:0,8:8:24:360,24,0	0/0:28,0:28:84:0,84,1216	0/0:12,0:12:36:0,36,540
upstream	BjuLA06G007220(dist=593)	A06	4780477	4780477	T	C	0.25	341.96	12	4780477	AC=2;AF=0.25;AN=8;BaseQRankSum=1.089;DP=77;ExcessHet=0.3218;FS=13.405;MLEAC=2;MLEAF=0.25;MQ=57.89;MQRankSum=-8.395;QD=29.74;ReadPosRankSum=-0.526;SOR=3.438	GT:AD:DP:GQ:PL	0/0:23,0:23:69:0,69,1035	1/1:0,8:8:24:360,24,0	0/0:29,0:29:87:0,87,1281	0/0:12,0:12:36:0,36,540
upstream	BjuLA06G007220(dist=611)	A06	4780495	4780495	C	T	0.25	296.97	12	4780495	AC=2;AF=0.25;AN=8;BaseQRankSum=0.831;DP=75;ExcessHet=0.3218;FS=13.304;MLEAC=2;MLEAF=0.25;MQ=58.29;MQRankSum=-8.339;QD=28.7;ReadPosRankSum=-1.387;SOR=3.334	GT:AD:DP:GQ:PL	0/0:25,0:25:75:0,75,1125	1/1:0,7:7:21:315,21,0	0/0:27,0:27:81:0,81,1215	0/0:12,0:12:36:0,36,540
upstream	BjuLA06G007220(dist=612)	A06	4780496	4780497	CT	C	0.25	296.93	11	4780496	AC=2;AF=0.25;AN=8;BaseQRankSum=-0.744;DP=75;ExcessHet=0.3218;FS=13.304;MLEAC=2;MLEAF=0.25;MQ=58.29;MQRankSum=-8.339;QD=27.57;ReadPosRankSum=-1.448;SOR=3.334	GT:AD:DP:GQ:PL	0/0:26,0:26:78:0,78,1165	1/1:0,7:7:21:315,21,0	0/0:27,0:27:81:0,81,1215	0/0:11,0:11:33:0,33,495
upstream	BjuLA06G007220(dist=615)	A06	4780499	4780499	T	A	0.25	75.82	11	4780499	AC=2;AF=0.25;AN=8;BaseQRankSum=-0.934;DP=67;ExcessHet=0.3218;FS=0;MLEAC=1;MLEAF=0.125;MQ=59.3;MQRankSum=-7.937;QD=33.64;ReadPosRankSum=-1.616;SOR=1.609	GT:AD:DP:GQ:PL	0/0:25,0:25:75:0,75,1120	1/1:0,2:2:6:90,6,0	0/0:27,0:27:81:0,81,1215	0/0:11,0:11:33:0,33,495
upstream	BjuLA06G007220(dist=740)	A06	4780624	4780624	C	T	0.125	42.75	26	4780624	AC=1;AF=0.125;AN=8;BaseQRankSum=-1.81;DP=136;ExcessHet=3.0103;FS=0;MLEAC=1;MLEAF=0.125;MQ=38.86;MQRankSum=-2.764;QD=1.64;ReadPosRankSum=-0.676;SOR=0.484	GT:AD:DP:GQ:PL	0/0:41,0:41:99:0,123,1436	0/0:13,0:13:39:0,39,496	0/0:49,4:53:50:0,50,1542	0/1:21,5:26:52:52,0,636
downstream	BjuLA06G007230(dist=1639)	A06	4782855	4782855	A	AC	0.375	447	10	4782855	AC=3;AF=0.375;AN=8;BaseQRankSum=-1.243;DP=79;ExcessHet=1.0474;FS=0;MLEAC=3;MLEAF=0.375;MQ=60;MQRankSum=0;QD=26.29;ReadPosRankSum=-4.551;SOR=0.633	GT:AD:DP:GQ:PL	0/0:29,0:29:87:0,87,1297	1/1:0,7:7:21:315,21,0	0/0:28,0:28:84:0,84,1260	0/1:6,4:10:99:150,0,225
downstream	BjuLA06G007230(dist=1619)	A06	4782875	4782875	T	C	0.375	534.07	11	4782875	AC=3;AF=0.375;AN=8;BaseQRankSum=-0.531;DP=90;ExcessHet=1.0474;FS=0;MLEAC=3;MLEAF=0.375;MQ=59.77;MQRankSum=0.454;QD=26.7;ReadPosRankSum=-1.111;SOR=0.544	GT:AD:DP:GQ:PL	0/0:34,0:34:99:0,102,1530	1/1:0,9:9:27:405,27,0	0/0:32,0:32:96:0,96,1440	0/1:7,4:11:99:147,0,282
downstream	BjuLA06G007230(dist=1605)	A06	4782889	4782889	T	A	0.375	1326.08	21	4782889	AC=3;AF=0.375;AN=8;BaseQRankSum=0.503;DP=119;ExcessHet=1.0474;FS=1.733;MLEAC=3;MLEAF=0.375;MQ=59.29;MQRankSum=-2.533;QD=32.34;ReadPosRankSum=-0.907;SOR=0.966	GT:AD:DP:GQ:PL	0/0:34,0:34:99:0,102,1321	1/1:0,20:20:60:855,60,0	0/0:30,1:31:48:0,48,1093	0/1:8,13:21:99:489,0,238
downstream	BjuLA06G007230(dist=1586)	A06	4782908	4782908	C	T	0.375	1285.08	20	4782908	AC=3;AF=0.375;AN=8;BaseQRankSum=0.696;DP=117;ExcessHet=1.0474;FS=0.788;MLEAC=3;MLEAF=0.375;MQ=59.1;MQRankSum=-2.717;QD=32.95;ReadPosRankSum=1.125;SOR=0.804	GT:AD:DP:GQ:PL	0/0:40,0:40:99:0,120,1503	1/1:0,19:19:57:833,57,0	0/0:30,1:31:48:0,48,1127	0/1:8,12:20:99:470,0,241
downstream	BjuLA06G007230(dist=1567)	A06	4782927	4782927	T	C	0.375	1088.08	18	4782927	AC=3;AF=0.375;AN=8;BaseQRankSum=1.984;DP=112;ExcessHet=1.0474;FS=2.953;MLEAC=3;MLEAF=0.375;MQ=59.06;MQRankSum=1.01;QD=29.41;ReadPosRankSum=1.877;SOR=1.023	GT:AD:DP:GQ:PL	0/0:38,0:38:99:0,114,1409	1/1:0,19:19:57:845,57,0	0/0:31,0:31:93:0,93,1164	0/1:11,7:18:99:261,0,338
downstream	BjuLA06G007230(dist=1541)	A06	4782953	4782953	A	T	0.375	1191.08	17	4782953	AC=3;AF=0.375;AN=8;BaseQRankSum=2.449;DP=109;ExcessHet=1.0474;FS=1.822;MLEAC=3;MLEAF=0.375;MQ=59.27;MQRankSum=-2.248;QD=33.09;ReadPosRankSum=0.159;SOR=0.929	GT:AD:DP:GQ:PL	0/0:39,0:39:99:0,117,1722	1/1:0,19:19:57:855,57,0	0/0:24,0:24:72:0,72,1080	0/1:8,9:17:99:354,0,309
downstream	BjuLA06G007230(dist=1533)	A06	4782961	4782961	C	A	0.375	1188.08	18	4782961	AC=3;AF=0.375;AN=8;BaseQRankSum=2.706;DP=107;ExcessHet=1.0474;FS=1.863;MLEAC=3;MLEAF=0.375;MQ=59.25;MQRankSum=0.902;QD=31.27;ReadPosRankSum=-1.369;SOR=1.005	GT:AD:DP:GQ:PL	0/0:38,0:38:99:0,114,1690	1/1:0,20:20:60:900,60,0	0/0:24,0:24:72:0,72,1080	0/1:10,8:18:99:306,0,396
downstream	BjuLA06G007230(dist=1531)	A06	4782963	4782963	G	T	0.375	1236.08	17	4782963	AC=3;AF=0.375;AN=8;BaseQRankSum=1.932;DP=107;ExcessHet=1.0474;FS=0.846;MLEAC=3;MLEAF=0.375;MQ=59.25;MQRankSum=0;QD=33.41;ReadPosRankSum=-1.69;SOR=0.889	GT:AD:DP:GQ:PL	0/0:38,0:38:99:0,114,1710	1/1:0,20:20:60:900,60,0	0/0:24,0:24:72:0,72,1080	0/1:8,9:17:99:354,0,309
downstream	BjuLA06G007230(dist=1523)	A06	4782971	4782971	T	TG	0.375	1353.05	20	4782971	AC=3;AF=0.375;AN=8;BaseQRankSum=2.313;DP=108;ExcessHet=1.0474;FS=0.78;MLEAC=3;MLEAF=0.375;MQ=59.26;MQRankSum=0.998;QD=31.47;ReadPosRankSum=-2.445;SOR=0.784	GT:AD:DP:GQ:PL	0/0:36,0:36:99:0,108,1620	1/1:0,23:23:69:996,69,0	0/0:23,0:23:69:0,69,1035	0/1:10,10:20:99:375,0,390
downstream	BjuLA06G007230(dist=1517)	A06	4782977	4782977	T	C	0.375	1308.08	20	4782977	AC=3;AF=0.375;AN=8;BaseQRankSum=0;DP=109;ExcessHet=1.0474;FS=0.791;MLEAC=3;MLEAF=0.375;MQ=59.27;MQRankSum=0.969;QD=31.14;ReadPosRankSum=-2.676;SOR=0.797	GT:AD:DP:GQ:PL	0/0:36,0:36:99:0,108,1620	1/1:0,22:22:66:951,66,0	0/0:25,0:25:75:0,75,1102	0/1:10,10:20:99:375,0,390
downstream	BjuLA06G007230(dist=1483)	A06	4783011	4783011	G	A	0.375	1210.08	19	4783011	AC=3;AF=0.375;AN=8;BaseQRankSum=2.152;DP=110;ExcessHet=1.0474;FS=0.815;MLEAC=3;MLEAF=0.375;MQ=59.27;MQRankSum=0.905;QD=29.51;ReadPosRankSum=0.525;SOR=0.712	GT:AD:DP:GQ:PL	0/0:37,0:37:99:0,111,1375	1/1:0,22:22:66:970,66,0	0/0:25,0:25:75:0,75,954	0/1:12,7:19:99:258,0,379
downstream	BjuLA06G007230(dist=1468)	A06	4783026	4783026	C	T	0.375	1239.08	16	4783026	AC=3;AF=0.375;AN=8;BaseQRankSum=2.781;DP=105;ExcessHet=1.0474;FS=0.835;MLEAC=3;MLEAF=0.375;MQ=59.44;MQRankSum=0.661;QD=32.61;ReadPosRankSum=1.258;SOR=0.527	GT:AD:DP:GQ:PL	0/0:38,0:38:99:0,114,1314	1/1:0,22:22:66:990,66,0	0/0:24,0:24:72:0,72,1002	0/1:9,7:16:99:267,0,327
downstream	BjuLA06G007230(dist=1456)	A06	4783037	4783038	CG	C	0.375	1275.05	19	4783037	AC=3;AF=0.375;AN=8;BaseQRankSum=2.424;DP=108;ExcessHet=1.0474;FS=4.107;MLEAC=3;MLEAF=0.375;MQ=59.62;MQRankSum=0;QD=31.88;ReadPosRankSum=2.001;SOR=0.382	GT:AD:DP:GQ:PL	0/0:36,0:36:99:0,108,1604	1/1:0,21:21:63:945,63,0	0/0:26,0:26:78:0,78,1154	0/1:10,9:19:99:348,0,393
downstream	BjuLA06G007230(dist=1449)	A06	4783040	4783045	ATTTGG	A	0.375	1230.05	19	4783040	AC=3;AF=0.375;AN=8;BaseQRankSum=1.46;DP=106;ExcessHet=1.0474;FS=2.96;MLEAC=3;MLEAF=0.375;MQ=59.61;MQRankSum=0;QD=31.54;ReadPosRankSum=1.615;SOR=0.395	GT:AD:DP:GQ:PL	0/0:37,0:37:99:0,111,1649	1/1:0,20:20:60:900,60,0	0/0:27,0:27:81:0,81,1199	0/1:10,9:19:99:348,0,393
downstream	BjuLA06G007230(dist=1442)	A06	4783052	4783052	T	C	0.375	1294.08	20	4783052	AC=3;AF=0.375;AN=8;BaseQRankSum=0.874;DP=101;ExcessHet=1.0474;FS=2.892;MLEAC=3;MLEAF=0.375;MQ=60;MQRankSum=0;QD=31.56;ReadPosRankSum=0.944;SOR=0.433	GT:AD:DP:GQ:PL	0/0:34,0:34:99:0,102,1523	1/1:0,21:21:63:925,63,0	0/0:25,0:25:75:0,75,1122	0/1:10,10:20:99:387,0,390
downstream	BjuLA06G007230(dist=1429)	A06	4783065	4783065	G	A	0.375	1225.08	19	4783065	AC=3;AF=0.375;AN=8;BaseQRankSum=0.125;DP=102;ExcessHet=1.0474;FS=1.827;MLEAC=3;MLEAF=0.375;MQ=60;MQRankSum=0;QD=31.41;ReadPosRankSum=0.901;SOR=0.491	GT:AD:DP:GQ:PL	0/0:32,0:32:96:0,96,1200	1/1:0,20:20:60:880,60,0	0/0:25,0:25:75:0,75,1020	0/1:9,10:19:99:363,0,313
downstream	BjuLA06G007230(dist=1389)	A06	4783105	4783105	A	G	0.375	1173.08	23	4783105	AC=3;AF=0.375;AN=8;BaseQRankSum=0.755;DP=106;ExcessHet=1.0474;FS=2.963;MLEAC=3;MLEAF=0.375;MQ=60;MQRankSum=0;QD=29.33;ReadPosRankSum=-0.318;SOR=1.027	GT:AD:DP:GQ:PL	0/0:31,0:31:93:0,93,1392	1/1:0,17:17:51:765,51,0	0/0:26,0:26:78:0,78,1170	0/1:12,11:23:99:426,0,471
downstream	BjuLA06G007230(dist=1382)	A06	4783112	4783112	T	C	0.375	1218.08	23	4783112	AC=3;AF=0.375;AN=8;BaseQRankSum=-1.763;DP=108;ExcessHet=1.0474;FS=1.826;MLEAC=3;MLEAF=0.375;MQ=60;MQRankSum=0;QD=29.71;ReadPosRankSum=-0.438;SOR=0.996	GT:AD:DP:GQ:PL	0/0:33,0:33:99:0,99,1478	1/1:0,18:18:54:810,54,0	0/0:26,0:26:78:0,78,1170	0/1:12,11:23:99:426,0,471
downstream	BjuLA06G007230(dist=1379)	A06	4783115	4783115	T	C	0.375	1218.08	23	4783115	AC=3;AF=0.375;AN=8;BaseQRankSum=1.139;DP=110;ExcessHet=1.0474;FS=1.807;MLEAC=3;MLEAF=0.375;MQ=60;MQRankSum=0;QD=29.71;ReadPosRankSum=-0.592;SOR=0.927	GT:AD:DP:GQ:PL	0/0:33,0:33:99:0,99,1472	1/1:0,18:18:54:810,54,0	0/0:26,0:26:78:0,78,1170	0/1:12,11:23:99:426,0,471
downstream	BjuLA06G007230(dist=1327)	A06	4783167	4783167	T	G	0.375	297.17	23	4783167	AC=3;AF=0.375;AN=8;BaseQRankSum=-0.768;DP=91;ExcessHet=1.0474;FS=7.513;MLEAC=3;MLEAF=0.375;MQ=60;MQRankSum=0;QD=11.01;ReadPosRankSum=-0.238;SOR=1.531	GT:AD:DP:GQ:PL	0/0:24,0:24:72:0,72,932	1/1:0,4:4:12:167,12,0	0/0:25,0:25:75:0,75,998	0/1:17,6:23:99:148,0,641
downstream	BjuLA06G007230(dist=1066)	A06	4783184	4783428	TAGATTTGAATAATTAGGAAATTCCTTCAATCTGAAGTATTCAAATTACAAATTTTCATTCAGTATAAAGGTATTGAACTAGGGAAACAAAATCAAATTCAAGGCCAAACATAAAAATAGAGAGAATATTTATAGTTTTATTATATTCTTATTTTGTATTTAGAAATACCATTAAATAATTTATTAAAATGTAAAAATTGGGTGTGCGAATCAAGCTCTAGTATAACTTATAAGTTAAATAACAC	T	0.25	122.26	49	4783184	AC=2;AF=0.25;AN=8;BaseQRankSum=-0.187;DP=197;ExcessHet=0.3218;FS=0.795;MLEAC=1;MLEAF=0.125;MQ=59.66;MQRankSum=0;QD=30.57;ReadPosRankSum=-4.325;SOR=0.747	GT:AD:DP:GQ:PL	0/0:51,6:57:99:0,138,2194	1/1:0,4:4:11:139,11,0	0/0:63,8:71:99:0,169,2755	0/0:42,7:49:6:0,6,1692
downstream	BjuLA06G007230(dist=860)	A06	4783634	4783634	C	CA	0.375	1110.05	14	4783634	AC=3;AF=0.375;AN=8;BaseQRankSum=-1.098;DP=79;ExcessHet=1.0474;FS=6.188;MLEAC=3;MLEAF=0.375;MQ=58.93;MQRankSum=-3.534;QD=33.64;ReadPosRankSum=1.143;SOR=0.861	GT:AD:DP:GQ:PL	0/0:23,0:23:69:0,69,1035	1/1:0,19:19:57:855,57,0	0/0:21,0:21:63:0,63,927	0/1:7,7:14:99:273,0,273
downstream	BjuLA06G007230(dist=851)	A06	4783643	4783643	G	A	0.375	1155.08	14	4783643	AC=3;AF=0.375;AN=8;BaseQRankSum=-0.978;DP=75;ExcessHet=1.0474;FS=4.76;MLEAC=3;MLEAF=0.375;MQ=59.19;MQRankSum=-3.333;QD=33.97;ReadPosRankSum=1.324;SOR=0.982	GT:AD:DP:GQ:PL	0/0:22,0:22:66:0,66,990	1/1:0,20:20:60:900,60,0	0/0:18,0:18:54:0,54,810	0/1:7,7:14:99:273,0,273
downstream	BjuLA06G007230(dist=850)	A06	4783644	4783644	A	G	0.375	1113.08	13	4783644	AC=3;AF=0.375;AN=8;BaseQRankSum=-0.998;DP=74;ExcessHet=1.0474;FS=6.515;MLEAC=3;MLEAF=0.375;MQ=59.18;MQRankSum=-3.398;QD=33.73;ReadPosRankSum=1.119;SOR=1.116	GT:AD:DP:GQ:PL	0/0:22,0:22:66:0,66,990	1/1:0,20:20:60:900,60,0	0/0:18,0:18:54:0,54,810	0/1:7,6:13:99:231,0,276
downstream	BjuLA06G007230(dist=848)	A06	4783646	4783646	G	A	0.375	1203.08	13	4783646	AC=3;AF=0.375;AN=8;BaseQRankSum=-1.389;DP=73;ExcessHet=1.0474;FS=8.296;MLEAC=3;MLEAF=0.375;MQ=59.45;MQRankSum=-3.203;QD=27.29;ReadPosRankSum=1.543;SOR=1.291	GT:AD:DP:GQ:PL	0/0:21,0:21:63:0,63,945	1/1:0,21:21:63:945,63,0	0/0:18,0:18:54:0,54,810	0/1:6,7:13:99:276,0,231
downstream	BjuLA06G007230(dist=845)	A06	4783649	4783649	C	A	0.375	1203.08	13	4783649	AC=3;AF=0.375;AN=8;BaseQRankSum=-0.651;DP=73;ExcessHet=1.0474;FS=8.296;MLEAC=3;MLEAF=0.375;MQ=59.45;MQRankSum=-3.203;QD=29.18;ReadPosRankSum=1.911;SOR=1.291	GT:AD:DP:GQ:PL	0/0:21,0:21:63:0,63,945	1/1:0,21:21:63:945,63,0	0/0:18,0:18:54:0,54,810	0/1:6,7:13:99:276,0,231
downstream	BjuLA06G007230(dist=836)	A06	4783658	4783658	C	G	0.375	1125.08	9	4783658	AC=3;AF=0.375;AN=8;BaseQRankSum=-1.395;DP=68;ExcessHet=1.0474;FS=6.74;MLEAC=3;MLEAF=0.375;MQ=59.45;MQRankSum=-2.914;QD=27.94;ReadPosRankSum=2.796;SOR=1.087	GT:AD:DP:GQ:PL	0/0:22,0:22:66:0,66,990	1/1:0,21:21:63:945,63,0	0/0:16,0:16:48:0,48,720	0/1:4,5:9:99:198,0,153
downstream	BjuLA06G007230(dist=809)	A06	4783685	4783685	T	C	0.375	1341.08	12	4783685	AC=3;AF=0.375;AN=8;BaseQRankSum=-0.072;DP=73;ExcessHet=1.0474;FS=0;MLEAC=3;MLEAF=0.375;MQ=59.49;MQRankSum=-2.663;QD=30.58;ReadPosRankSum=1.403;SOR=0.605	GT:AD:DP:GQ:PL	0/0:21,0:21:63:0,63,945	1/1:0,25:25:75:1125,75,0	0/0:15,0:15:45:0,45,675	0/1:6,6:12:99:234,0,234
downstream	BjuLA06G007230(dist=806)	A06	4783688	4783688	T	A	0.375	1421.08	13	4783688	AC=3;AF=0.375;AN=8;BaseQRankSum=0.781;DP=75;ExcessHet=1.0474;FS=0;MLEAC=3;MLEAF=0.375;MQ=59.5;MQRankSum=-2.579;QD=29.12;ReadPosRankSum=1.066;SOR=0.596	GT:AD:DP:GQ:PL	0/0:20,0:20:60:0,60,900	1/1:0,26:26:78:1163,78,0	0/0:16,0:16:48:0,48,717	0/1:6,7:13:99:276,0,231
downstream	BjuLA06G007230(dist=805)	A06	4783689	4783689	G	A	0.375	1421.08	13	4783689	AC=3;AF=0.375;AN=8;BaseQRankSum=1.183;DP=75;ExcessHet=1.0474;FS=0.888;MLEAC=3;MLEAF=0.375;MQ=59.5;MQRankSum=-2.549;QD=29.47;ReadPosRankSum=0.919;SOR=0.549	GT:AD:DP:GQ:PL	0/0:19,0:19:57:0,57,855	1/1:0,26:26:78:1163,78,0	0/0:16,0:16:48:0,48,717	0/1:6,7:13:99:276,0,231
downstream	BjuLA06G007230(dist=745)	A06	4783749	4783749	G	A	0.375	1132.08	19	4783749	AC=3;AF=0.375;AN=8;BaseQRankSum=2.631;DP=86;ExcessHet=1.0474;FS=3.259;MLEAC=3;MLEAF=0.375;MQ=59.68;MQRankSum=-2.996;QD=29.79;ReadPosRankSum=1.084;SOR=0.39	GT:AD:DP:GQ:PL	0/0:26,0:26:78:0,78,1166	1/1:0,19:19:57:847,57,0	0/0:22,0:22:66:0,66,980	0/1:11,8:19:99:303,0,438
downstream	BjuLA06G007230(dist=742)	A06	4783752	4783752	G	T	0.375	1095.08	19	4783752	AC=3;AF=0.375;AN=8;BaseQRankSum=2.979;DP=85;ExcessHet=1.0474;FS=2.047;MLEAC=3;MLEAF=0.375;MQ=59.82;MQRankSum=-2.625;QD=29.6;ReadPosRankSum=1.144;SOR=0.45	GT:AD:DP:GQ:PL	0/0:26,0:26:78:0,78,1166	1/1:0,18:18:54:810,54,0	0/0:22,0:22:66:0,66,980	0/1:11,8:19:99:303,0,438
downstream	BjuLA06G007230(dist=724)	A06	4783770	4783770	C	T	0.375	1044.08	19	4783770	AC=3;AF=0.375;AN=8;BaseQRankSum=1.853;DP=85;ExcessHet=1.0474;FS=0;MLEAC=3;MLEAF=0.375;MQ=59.88;MQRankSum=-1.483;QD=28.22;ReadPosRankSum=0.595;SOR=0.633	GT:AD:DP:GQ:PL	0/0:27,0:27:81:0,81,1191	1/1:0,18:18:54:807,54,0	0/0:18,0:18:54:0,54,810	0/1:12,7:19:99:255,0,480
downstream	BjuLA06G007230(dist=685)	A06	4783809	4783809	A	G	0.375	825.08	16	4783809	AC=3;AF=0.375;AN=8;BaseQRankSum=-0.61;DP=84;ExcessHet=1.0474;FS=8.521;MLEAC=3;MLEAF=0.375;MQ=59.59;MQRankSum=-2.88;QD=25.78;ReadPosRankSum=-1.037;SOR=0.882	GT:AD:DP:GQ:PL	0/0:34,0:34:99:0,102,1238	1/1:0,16:16:48:656,48,0	0/0:16,0:16:48:0,48,634	0/1:10,6:16:99:187,0,324
downstream	BjuLA06G007230(dist=664)	A06	4783829	4783830	AC	A	0.375	835.05	13	4783829	AC=3;AF=0.375;AN=8;BaseQRankSum=1.075;DP=74;ExcessHet=1.0474;FS=0.977;MLEAC=3;MLEAF=0.375;MQ=59.32;MQRankSum=-3.536;QD=29.82;ReadPosRankSum=-1.515;SOR=0.717	GT:AD:DP:GQ:PL	0/0:30,0:30:90:0,90,1076	1/1:0,15:15:45:657,45,0	0/0:13,0:13:39:0,39,426	0/1:7,6:13:99:196,0,216
downstream	BjuLA06G007230(dist=653)	A06	4783840	4783841	AC	A	0.375	794.05	11	4783840	AC=3;AF=0.375;AN=8;BaseQRankSum=0.842;DP=68;ExcessHet=1.0474;FS=1.038;MLEAC=3;MLEAF=0.375;MQ=59.26;MQRankSum=-3.611;QD=33.09;ReadPosRankSum=-0.593;SOR=0.689	GT:AD:DP:GQ:PL	0/0:29,0:29:87:0,87,1305	1/1:0,13:13:39:575,39,0	0/0:13,0:13:39:0,39,585	0/1:5,6:11:99:237,0,192
downstream	BjuLA06G007230(dist=649)	A06	4783845	4783845	C	A	0.375	752.08	10	4783845	AC=3;AF=0.375;AN=8;BaseQRankSum=1.864;DP=66;ExcessHet=1.0474;FS=0;MLEAC=3;MLEAF=0.375;MQ=59.24;MQRankSum=-3.712;QD=32.7;ReadPosRankSum=-0.909;SOR=0.578	GT:AD:DP:GQ:PL	0/0:29,0:29:87:0,87,1305	1/1:0,13:13:39:575,39,0	0/0:13,0:13:39:0,39,585	0/1:5,5:10:99:195,0,195
downstream	BjuLA06G007230(dist=621)	A06	4783873	4783873	C	T	0.375	756.08	10	4783873	AC=3;AF=0.375;AN=8;BaseQRankSum=0.288;DP=72;ExcessHet=1.0474;FS=1.024;MLEAC=3;MLEAF=0.375;MQ=59.19;MQRankSum=-3.933;QD=32.87;ReadPosRankSum=0.971;SOR=0.871	GT:AD:DP:GQ:PL	0/0:34,0:34:99:0,102,1507	1/1:0,13:13:39:579,39,0	0/0:14,0:14:42:0,42,601	0/1:5,5:10:99:195,0,184
downstream	BjuLA06G007230(dist=611)	A06	4783883	4783883	T	G	0.375	765.08	10	4783883	AC=3;AF=0.375;AN=8;BaseQRankSum=-0.688;DP=73;ExcessHet=1.0474;FS=1;MLEAC=3;MLEAF=0.375;MQ=59.2;MQRankSum=-3.792;QD=31.88;ReadPosRankSum=0.702;SOR=0.842	GT:AD:DP:GQ:PL	0/0:34,0:34:99:0,102,1506	1/1:0,14:14:42:588,42,0	0/0:13,0:13:39:0,39,561	0/1:5,5:10:99:195,0,184
downstream	BjuLA06G007230(dist=588)	A06	4783906	4783906	C	CT	0.375	727.05	9	4783906	AC=3;AF=0.375;AN=8;BaseQRankSum=-1.82;DP=77;ExcessHet=1.0474;FS=1.074;MLEAC=3;MLEAF=0.375;MQ=59.35;MQRankSum=-3.969;QD=33.05;ReadPosRankSum=1.204;SOR=0.984	GT:AD:DP:GQ:PL	0/0:37,0:37:99:0,111,1320	1/1:0,13:13:39:566,39,0	0/0:13,0:13:39:0,39,464	0/1:4,5:9:99:179,0,116
downstream	BjuLA06G007230(dist=565)	A06	4783929	4783929	C	T	0.375	1026.08	10	4783929	AC=3;AF=0.375;AN=8;BaseQRankSum=-0.561;DP=84;ExcessHet=1.0474;FS=4.734;MLEAC=3;MLEAF=0.375;MQ=59.4;MQRankSum=-3.58;QD=28.51;ReadPosRankSum=-0.918;SOR=1.272	GT:AD:DP:GQ:PL	0/0:34,0:34:99:0,102,1517	1/1:0,19:19:57:849,57,0	0/0:20,0:20:60:0,60,880	0/1:5,5:10:99:195,0,190
downstream	BjuLA06G007230(dist=559)	A06	4783934	4783935	TC	T	0.375	1026.05	10	4783934	AC=3;AF=0.375;AN=8;BaseQRankSum=-0.855;DP=84;ExcessHet=1.0474;FS=4.824;MLEAC=3;MLEAF=0.375;MQ=59.4;MQRankSum=-3.58;QD=31.22;ReadPosRankSum=-0.639;SOR=1.369	GT:AD:DP:GQ:PL	0/0:33,0:33:99:0,99,1473	1/1:0,19:19:57:849,57,0	0/0:21,0:21:63:0,63,922	0/1:5,5:10:99:195,0,190
downstream	BjuLA06G007230(dist=527)	A06	4783966	4783967	TA	T	0.375	707.05	9	4783966	AC=3;AF=0.375;AN=8;BaseQRankSum=-0.883;DP=86;ExcessHet=1.0474;FS=19.253;MLEAC=3;MLEAF=0.375;MQ=59.82;MQRankSum=-1.518;QD=25.25;ReadPosRankSum=-1.297;SOR=2.373	GT:AD:DP:GQ:PL	0/0:28,0:28:84:0,84,914	1/1:0,19:19:57:621,57,0	0/0:22,0:22:66:0,66,718	0/1:5,4:9:99:104,0,136
downstream	BjuLA06G007230(dist=458)	A06	4784025	4784036	TAGTTAACCTCC	T	0.375	1130.05	20	4784025	AC=3;AF=0.375;AN=8;BaseQRankSum=2.217;DP=107;ExcessHet=1.0474;FS=15.888;MLEAC=3;MLEAF=0.375;MQ=59.99;MQRankSum=-1.633;QD=26.91;ReadPosRankSum=-0.008;SOR=1.722	GT:AD:DP:GQ:PL	0/0:33,0:33:99:0,99,1485	1/1:0,22:22:66:983,66,0	0/0:26,0:26:78:0,78,1161	0/1:15,5:20:99:165,0,615
downstream	BjuLA06G007230(dist=443)	A06	4784051	4784051	A	T	0.375	1037.08	17	4784051	AC=3;AF=0.375;AN=8;BaseQRankSum=0.568;DP=97;ExcessHet=1.0474;FS=13.973;MLEAC=3;MLEAF=0.375;MQ=59.99;MQRankSum=-1.552;QD=25.93;ReadPosRankSum=-1.212;SOR=1.42	GT:AD:DP:GQ:PL	0/0:30,0:30:90:0,90,1218	1/1:0,23:23:69:936,69,0	0/0:24,0:24:72:0,72,900	0/1:13,4:17:99:119,0,446
downstream	BjuLA06G007230(dist=424)	A06	4784070	4784070	G	A	0.375	846.08	16	4784070	AC=3;AF=0.375;AN=8;BaseQRankSum=0.583;DP=91;ExcessHet=1.0474;FS=4.869;MLEAC=3;MLEAF=0.375;MQ=59.99;MQRankSum=-1.668;QD=24.17;ReadPosRankSum=-1.781;SOR=0.443	GT:AD:DP:GQ:PL	0/0:31,0:31:93:0,93,1215	1/1:0,19:19:57:738,57,0	0/0:23,0:23:69:0,69,881	0/1:12,4:16:99:126,0,407
downstream	BjuLA06G007230(dist=405)	A06	4784087	4784089	AGT	A	0.375	818.05	16	4784087	AC=3;AF=0.375;AN=8;BaseQRankSum=1.101;DP=90;ExcessHet=1.0474;FS=2.049;MLEAC=3;MLEAF=0.375;MQ=59.99;MQRankSum=-1.732;QD=24.06;ReadPosRankSum=-1.79;SOR=0.952	GT:AD:DP:GQ:PL	0/0:31,0:31:93:0,93,1291	1/1:0,18:18:54:749,54,0	0/0:21,0:21:63:0,63,874	0/1:13,3:16:87:87,0,493
downstream	BjuLA06G007230(dist=337)	A06	4784152	4784157	AGTTGT	A	0.375	744.05	16	4784152	AC=3;AF=0.375;AN=8;BaseQRankSum=2;DP=97;ExcessHet=1.0474;FS=30.491;MLEAC=3;MLEAF=0.375;MQ=60;MQRankSum=0;QD=25.66;ReadPosRankSum=0.605;SOR=4.257	GT:AD:DP:GQ:PL	0/0:40,0:40:99:0,120,1779	1/1:0,13:13:39:585,39,0	0/0:26,0:26:78:0,78,1167	0/1:11,5:16:99:177,0,447
downstream	BjuLA06G007230(dist=291)	A06	4784203	4784203	G	GTT	0.375	322.9	16	4784203	AC=3;AF=0.375;AN=8;BaseQRankSum=0.77;DP=89;ExcessHet=1.0474;FS=47.526;MLEAC=3;MLEAF=0.375;MQ=60;MQRankSum=0;QD=14.04;ReadPosRankSum=-0.435;SOR=5.132	GT:AD:DP:GQ:PL	0/0:28,0:28:85:0,85,1088	1/1:0,7:7:21:215,21,0	0/0:25,0:25:75:0,75,977	0/1:11,5:16:99:126,0,379
downstream	BjuLA06G007230(dist=222)	A06	4784272	4784272	A	G	0.375	1136.08	25	4784272	AC=3;AF=0.375;AN=8;BaseQRankSum=1.416;DP=112;ExcessHet=1.0474;FS=6.907;MLEAC=3;MLEAF=0.375;MQ=60;MQRankSum=0;QD=24.17;ReadPosRankSum=0.807;SOR=0.542	GT:AD:DP:GQ:PL	0/0:30,0:30:90:0,90,1179	1/1:0,22:22:66:895,66,0	0/0:34,0:34:99:0,102,1340	0/1:17,8:25:99:259,0,567
downstream	BjuLA06G007230(dist=185)	A06	4784309	4784309	A	C	0.375	1137.08	24	4784309	AC=3;AF=0.375;AN=8;BaseQRankSum=0.173;DP=108;ExcessHet=1.0474;FS=4.03;MLEAC=3;MLEAF=0.375;MQ=60;MQRankSum=0;QD=24.72;ReadPosRankSum=1.166;SOR=0.506	GT:AD:DP:GQ:PL	0/0:26,0:26:78:0,78,1034	1/1:0,22:22:66:875,66,0	0/0:33,0:33:99:0,99,1293	0/1:15,9:24:99:280,0,520
downstream	BjuLA06G007230(dist=168)	A06	4784326	4784326	A	G	0.375	1315.08	26	4784326	AC=3;AF=0.375;AN=8;BaseQRankSum=0.218;DP=107;ExcessHet=1.0474;FS=3.961;MLEAC=3;MLEAF=0.375;MQ=60;MQRankSum=0;QD=26.84;ReadPosRankSum=0.183;SOR=0.863	GT:AD:DP:GQ:PL	0/0:23,0:23:69:0,69,1035	1/1:0,23:23:69:1009,69,0	0/0:33,0:33:99:0,99,1474	0/1:17,9:26:99:324,0,687
downstream	BjuLA06G007230(dist=162)	A06	4784332	4784332	G	C	0.375	1328.08	28	4784332	AC=3;AF=0.375;AN=8;BaseQRankSum=2.696;DP=109;ExcessHet=1.0474;FS=5.291;MLEAC=3;MLEAF=0.375;MQ=60;MQRankSum=0;QD=26.56;ReadPosRankSum=0.289;SOR=1.049	GT:AD:DP:GQ:PL	0/0:25,0:25:75:0,75,1101	1/1:0,22:22:66:987,66,0	0/0:33,0:33:99:0,99,1455	0/1:18,10:28:99:359,0,722
downstream	BjuLA06G007230(dist=3)	A06	4784491	4784491	G	T	0.375	1632.08	35	4784491	AC=3;AF=0.375;AN=8;BaseQRankSum=1.051;DP=126;ExcessHet=1.0474;FS=5.89;MLEAC=3;MLEAF=0.375;MQ=60;MQRankSum=0;QD=26.76;ReadPosRankSum=0.148;SOR=0.687	GT:AD:DP:GQ:PL	0/0:26,0:26:78:0,78,984	1/1:0,26:26:78:1003,78,0	0/0:34,0:34:99:0,102,1318	0/1:17,18:35:99:647,0,571
UTR3	BjuLA06G007230(BjuLA06G007230.1:c.*68_*67delinsC)	A06	4784503	4784504	GA	G	0.375	1765.05	39	4784503	AC=3;AF=0.375;AN=8;BaseQRankSum=-0.095;DP=129;ExcessHet=1.0474;FS=12.527;MLEAC=3;MLEAF=0.375;MQ=60;MQRankSum=0;QD=28.47;ReadPosRankSum=0.079;SOR=0.646	GT:AD:DP:GQ:PL	0/0:28,0:28:84:0,84,1248	1/1:0,23:23:69:1000,69,0	0/0:32,0:32:96:0,96,1428	0/1:19,20:39:99:783,0,698
UTR3	BjuLA06G007230(BjuLA06G007230.1:c.*63_*60delinsC)	A06	4784508	4784511	GGTA	G	0.375	1797.05	40	4784508	AC=3;AF=0.375;AN=8;BaseQRankSum=0.141;DP=128;ExcessHet=1.0474;FS=10.365;MLEAC=3;MLEAF=0.375;MQ=60;MQRankSum=0;QD=28.52;ReadPosRankSum=0.024;SOR=0.594	GT:AD:DP:GQ:PL	0/0:29,0:29:87:0,87,1293	1/1:0,23:23:69:1000,69,0	0/0:33,0:33:99:0,99,1473	0/1:19,21:40:99:815,0,695
UTR3	BjuLA06G007230(BjuLA06G007230.1:c.*6T>C)	A06	4784565	4784565	A	G	0.375	1751.08	40	4784565	AC=3;AF=0.375;AN=8;BaseQRankSum=1.629;DP=128;ExcessHet=1.0474;FS=2.418;MLEAC=3;MLEAF=0.375;MQ=60;MQRankSum=0;QD=27.79;ReadPosRankSum=0.044;SOR=0.467	GT:AD:DP:GQ:PL	0/0:31,0:31:93:0,93,1227	1/1:0,23:23:69:929,69,0	0/0:31,0:31:93:0,93,1249	0/1:17,23:40:99:840,0,556
exonic	BjuLA06G007230	A06	4784588	4784588	G	C	0.375	2166.08	37	4784588	AC=3;AF=0.375;AN=8;BaseQRankSum=1.223;DP=133;ExcessHet=1.0474;FS=3.269;MLEAC=3;MLEAF=0.375;MQ=60;MQRankSum=0;QD=32.33;ReadPosRankSum=0.093;SOR=0.457	GT:AD:DP:GQ:PL	0/0:27,0:27:81:0,81,1202	1/1:0,30:30:90:1350,90,0	0/0:33,0:33:99:0,99,1479	0/1:16,21:37:99:834,0,605
exonic	BjuLA06G007230	A06	4784589	4784589	G	A	0.375	2166.08	37	4784589	AC=3;AF=0.375;AN=8;BaseQRankSum=1.051;DP=132;ExcessHet=1.0474;FS=3.269;MLEAC=3;MLEAF=0.375;MQ=60;MQRankSum=0;QD=32.33;ReadPosRankSum=0.428;SOR=0.457	GT:AD:DP:GQ:PL	0/0:27,0:27:81:0,81,1202	1/1:0,30:30:90:1350,90,0	0/0:33,0:33:99:0,99,1479	0/1:16,21:37:99:834,0,605
exonic	BjuLA06G007230	A06	4784867	4784867	T	C	0.375	1320.08	29	4784867	AC=3;AF=0.375;AN=8;BaseQRankSum=-0.775;DP=99;ExcessHet=1.0474;FS=1.693;MLEAC=3;MLEAF=0.375;MQ=60;MQRankSum=0;QD=27.5;ReadPosRankSum=-1.326;SOR=0.723	GT:AD:DP:GQ:PL	0/0:22,0:22:66:0,66,912	1/1:0,19:19:57:749,57,0	0/0:27,0:27:81:0,81,1094	0/1:12,17:29:99:589,0,380
exonic	BjuLA06G007230	A06	4784947	4784947	G	A	0.375	1469.08	31	4784947	AC=3;AF=0.375;AN=8;BaseQRankSum=0.026;DP=108;ExcessHet=1.0474;FS=0;MLEAC=3;MLEAF=0.375;MQ=60;MQRankSum=0;QD=28.25;ReadPosRankSum=1.786;SOR=0.692	GT:AD:DP:GQ:PL	0/0:26,0:26:78:0,78,892	1/1:0,21:21:63:783,63,0	0/0:27,0:27:81:0,81,1058	0/1:10,21:31:99:704,0,324
intronic	BjuLA06G007230	A06	4785177	4785178	GA	G	0.375	363.02	14	4785177	AC=3;AF=0.375;AN=8;BaseQRankSum=1.506;DP=52;ExcessHet=1.0474;FS=0;MLEAC=3;MLEAF=0.375;MQ=60;MQRankSum=0;QD=16.5;ReadPosRankSum=2.053;SOR=0.266	GT:AD:DP:GQ:PL	0/0:10,0:10:30:0,30,263	1/1:0,8:8:24:226,24,0	0/0:11,0:11:33:0,33,309	0/1:7,7:14:99:155,0,155
exonic	BjuLA06G007230	A06	4785596	4785596	C	G	0.375	1314.08	32	4785596	AC=3;AF=0.375;AN=8;BaseQRankSum=0.352;DP=118;ExcessHet=1.0474;FS=5.079;MLEAC=3;MLEAF=0.375;MQ=60;MQRankSum=0;QD=24.33;ReadPosRankSum=-0.123;SOR=1.194	GT:AD:DP:GQ:PL	0/0:26,0:26:78:0,78,1052	1/1:0,22:22:66:885,66,0	0/0:31,0:31:93:0,93,1216	0/1:18,14:32:99:447,0,563
upstream	BjuLA06G007230(dist=302)	A06	4786134	4786135	AT	A	0.375	1212.05	25	4786134	AC=3;AF=0.375;AN=8;BaseQRankSum=-1.522;DP=118;ExcessHet=1.0474;FS=0;MLEAC=3;MLEAF=0.375;MQ=60;MQRankSum=0;QD=22.04;ReadPosRankSum=0.187;SOR=0.651	GT:AD:DP:GQ:PL	0/0:33,0:33:99:0,99,1459	1/1:0,30:30:90:955,90,0	0/0:28,0:28:84:0,84,1164	0/1:14,11:25:99:275,0,502
upstream	BjuLA06G007230(dist=335)	A06	4786167	4786168	AT	A	0.375	1186.05	25	4786167	AC=3;AF=0.375;AN=8;BaseQRankSum=-0.546;DP=122;ExcessHet=1.0474;FS=3.63;MLEAC=3;MLEAF=0.375;MQ=60;MQRankSum=0;QD=22.38;ReadPosRankSum=0.086;SOR=1.063	GT:AD:DP:GQ:PL	0/0:33,0:33:99:0,99,1082	1/1:0,28:28:84:918,84,0	0/0:30,0:30:90:0,90,983	0/1:14,11:25:99:286,0,382
upstream	BjuLA06G007230(dist=779)	A06	4786611	4786611	C	CT	0.375	266.02	7	4786611	AC=3;AF=0.375;AN=8;BaseQRankSum=0.92;DP=46;ExcessHet=1.0474;FS=3.406;MLEAC=3;MLEAF=0.375;MQ=60;MQRankSum=0;QD=17.73;ReadPosRankSum=-0.112;SOR=0.223	GT:AD:DP:GQ:PL	0/0:14,0:14:42:0,42,428	1/1:0,8:8:24:244,24,0	0/0:15,0:15:45:0,45,480	0/1:5,2:7:40:40,0,132
upstream	BjuLA06G007230(dist=1060)	A06	4786892	4786892	A	G	0.375	758.08	18	4786892	AC=3;AF=0.375;AN=8;BaseQRankSum=1.73;DP=63;ExcessHet=1.0474;FS=0;MLEAC=3;MLEAF=0.375;MQ=60;MQRankSum=0;QD=26.14;ReadPosRankSum=0.263;SOR=0.602	GT:AD:DP:GQ:PL	0/0:17,0:17:51:0,51,608	1/1:0,11:11:33:447,33,0	0/0:17,0:17:51:0,51,608	0/1:8,10:18:99:329,0,246
upstream	BjuLA06G007230(dist=1394)	A06	4787226	4787227	AT	A	0.375	585.04	14	4787226	AC=3;AF=0.375;AN=8;BaseQRankSum=2.46;DP=75;ExcessHet=1.0474;FS=40.021;MLEAC=3;MLEAF=0.375;MQ=60;MQRankSum=0;QD=22.5;ReadPosRankSum=0.508;SOR=5.784	GT:AD:DP:GQ:PL	0/0:24,0:24:72:0,72,945	1/1:0,12:12:36:474,36,0	0/0:24,0:24:72:0,72,945	0/1:9,5:14:99:129,0,309
upstream	BjuLA06G007230(dist=1620)	A06	4787452	4787452	T	C	0.375	537.23	14	4787452	AC=3;AF=0.375;AN=8;BaseQRankSum=-0.449;DP=49;ExcessHet=1.0474;FS=0;MLEAC=3;MLEAF=0.375;MQ=60;MQRankSum=0;QD=23.36;ReadPosRankSum=1.201;SOR=0.76	GT:AD:DP:GQ:PL	0/0:8,0:8:24:0,24,266	1/1:0,9:9:27:308,27,0	0/0:16,2:18:5:0,5,551	0/1:6,8:14:99:246,0,145
upstream	BjuLA06G007230(dist=1656)	A06	4787488	4787489	CT	C	0.375	516.15	13	4787488	AC=3;AF=0.375;AN=8;BaseQRankSum=-0.771;DP=42;ExcessHet=1.0474;FS=1.982;MLEAC=3;MLEAF=0.375;MQ=59.37;MQRankSum=0.81;QD=24.58;ReadPosRankSum=0.683;SOR=1.292	GT:AD:DP:GQ:PL	0/0:5,0:5:15:0,15,213	1/1:0,8:8:24:348,24,0	0/0:10,0:10:30:0,30,450	0/1:8,5:13:99:186,0,301
upstream	BjuLA06G007230(dist=1671)	A06	4787503	4787503	A	C	0.375	519.3	12	4787503	AC=3;AF=0.375;AN=8;BaseQRankSum=1.16;DP=33;ExcessHet=1.0474;FS=0;MLEAC=3;MLEAF=0.375;MQ=59.2;MQRankSum=0.868;QD=25.96;ReadPosRankSum=0.623;SOR=0.719	GT:AD:DP:GQ:PL	0/0:4,0:4:12:0,12,180	1/1:0,8:8:24:348,24,0	0/0:9,0:9:27:0,27,405	0/1:7,5:12:99:189,0,279
upstream	BjuLA06G007230(dist=1680)	A06	4787512	4787512	A	G	0.375	498.5	12	4787512	AC=3;AF=0.375;AN=8;BaseQRankSum=1.26;DP=33;ExcessHet=1.0474;FS=6.085;MLEAC=3;MLEAF=0.375;MQ=59.2;MQRankSum=0.91;QD=26.24;ReadPosRankSum=0.664;SOR=2.566	GT:AD:DP:GQ:PL	0/0:5,0:5:15:0,15,225	1/1:0,7:7:21:315,21,0	0/0:9,0:9:25:0,25,363	0/1:7,5:12:99:194,0,159
upstream	BjuLA06G007230(dist=1702)	A06	4787534	4787534	C	T	0.375	360.49	9	4787534	AC=3;AF=0.375;AN=8;BaseQRankSum=0.861;DP=25;ExcessHet=1.0474;FS=5.528;MLEAC=3;MLEAF=0.375;MQ=58.94;MQRankSum=0.833;QD=24.03;ReadPosRankSum=0.328;SOR=2.215	GT:AD:DP:GQ:PL	0/0:3,0:3:9:0,9,135	1/1:0,6:6:18:270,18,0	0/0:7,0:7:21:0,21,312	0/1:6,3:9:99:108,0,243
upstream	BjuLA06G007230(dist=1944)	A06	4787776	4787776	C	A	0.375	216.28	8	4787776	AC=3;AF=0.375;AN=8;BaseQRankSum=0.249;DP=26;ExcessHet=1.0474;FS=10.525;MLEAC=3;MLEAF=0.375;MQ=60;MQRankSum=0;QD=16.64;ReadPosRankSum=0.435;SOR=2.556	GT:AD:DP:GQ:PL	0/0:6,0:6:18:0,18,249	1/1:0,5:5:15:209,15,0	0/0:4,0:4:12:0,12,135	0/1:6,2:8:25:25,0,158
upstream	BjuLA06G007230(dist=1994)	A06	4787826	4787826	T	G	0.375	421.49	12	4787826	AC=3;AF=0.375;AN=8;BaseQRankSum=1.208;DP=30;ExcessHet=1.0474;FS=8.916;MLEAC=3;MLEAF=0.375;MQ=60;MQRankSum=0;QD=23.42;ReadPosRankSum=0.3;SOR=1.458	GT:AD:DP:GQ:PL	0/0:7,0:7:21:0,21,224	1/1:0,6:6:18:217,18,0	0/0:3,0:3:9:0,9,125	0/1:5,7:12:99:222,0,105
intergenic	BjuLA06G007230(dist=2056),BjuLA06G007240(dist=2066)	A06	4787888	4787888	G	T	0.375	959.57	17	4787888	AC=3;AF=0.375;AN=8;BaseQRankSum=0.025;DP=41;ExcessHet=1.0474;FS=4.743;MLEAC=3;MLEAF=0.375;MQ=60;MQRankSum=0;QD=33.09;ReadPosRankSum=-0.1;SOR=1.539	GT:AD:DP:GQ:PL	0/0:8,0:8:24:0,24,360	1/1:0,12:12:36:540,36,0	0/0:3,0:3:9:0,9,135	0/1:6,11:17:99:437,0,219
intergenic	BjuLA06G007230(dist=2081),BjuLA06G007240(dist=2041)	A06	4787913	4787913	A	G	0.375	918.57	18	4787913	AC=3;AF=0.375;AN=8;BaseQRankSum=-1.107;DP=42;ExcessHet=1.0474;FS=2.878;MLEAC=3;MLEAF=0.375;MQ=60;MQRankSum=0;QD=29.63;ReadPosRankSum=1.902;SOR=1.342	GT:AD:DP:GQ:PL	0/0:8,0:8:24:0,24,360	1/1:0,13:13:39:585,39,0	0/0:3,0:3:9:0,9,135	0/1:9,9:18:99:351,0,351
intergenic	BjuLA06G007230(dist=2095),BjuLA06G007240(dist=2027)	A06	4787927	4787927	T	G	0.375	921.16	17	4787927	AC=3;AF=0.375;AN=8;BaseQRankSum=-1.365;DP=43;ExcessHet=1.0474;FS=0;MLEAC=3;MLEAF=0.375;MQ=60;MQRankSum=0;QD=31.76;ReadPosRankSum=1.592;SOR=0.756	GT:AD:DP:GQ:PL	0/0:8,0:8:24:0,24,360	1/1:0,12:12:36:540,36,0	0/0:6,0:6:18:0,18,270	0/1:7,10:17:99:399,0,264
intergenic	BjuLA06G007230(dist=2109),BjuLA06G007240(dist=2013)	A06	4787941	4787941	T	A	0.375	789.13	15	4787941	AC=3;AF=0.375;AN=8;BaseQRankSum=0;DP=41;ExcessHet=1.0474;FS=1.385;MLEAC=3;MLEAF=0.375;MQ=60;MQRankSum=0;QD=30.35;ReadPosRankSum=1.726;SOR=1.007	GT:AD:DP:GQ:PL	0/0:8,0:8:24:0,24,360	1/1:0,11:11:33:492,33,0	0/0:7,0:7:21:0,21,312	0/1:7,8:15:99:315,0,270
downstream	BjuLA06G007240(dist=1980)	A06	4787974	4787974	T	G	0.375	776.33	16	4787974	AC=3;AF=0.375;AN=8;BaseQRankSum=-1.47;DP=41;ExcessHet=1.0474;FS=4.807;MLEAC=3;MLEAF=0.375;MQ=60;MQRankSum=0;QD=29.86;ReadPosRankSum=-2.1;SOR=0.152	GT:AD:DP:GQ:PL	0/0:4,0:4:12:0,12,180	1/1:0,10:10:30:440,30,0	0/0:10,0:10:30:0,30,450	0/1:7,9:16:99:354,0,263
downstream	BjuLA06G007240(dist=1964)	A06	4787990	4787990	G	A	0.375	741.19	15	4787990	AC=3;AF=0.375;AN=8;BaseQRankSum=-1.119;DP=40;ExcessHet=1.0474;FS=3.468;MLEAC=3;MLEAF=0.375;MQ=60;MQRankSum=0;QD=30.88;ReadPosRankSum=-1.657;SOR=0.142	GT:AD:DP:GQ:PL	0/0:5,0:5:15:0,15,225	1/1:0,9:9:27:402,27,0	0/0:11,0:11:33:0,33,495	0/1:6,9:15:99:357,0,225
downstream	BjuLA06G007240(dist=1962)	A06	4787992	4787992	T	C	0.375	660.18	14	4787992	AC=3;AF=0.375;AN=8;BaseQRankSum=-1.698;DP=39;ExcessHet=1.0474;FS=0;MLEAC=3;MLEAF=0.375;MQ=60;MQRankSum=0;QD=30.01;ReadPosRankSum=-1.377;SOR=0.436	GT:AD:DP:GQ:PL	0/0:5,0:5:15:0,15,225	1/1:0,8:8:24:360,24,0	0/0:11,0:11:33:0,33,495	0/1:6,8:14:99:318,0,228
downstream	BjuLA06G007240(dist=1928)	A06	4788026	4788026	T	TA	0.375	624.23	18	4788026	AC=3;AF=0.375;AN=8;BaseQRankSum=0;DP=45;ExcessHet=1.0474;FS=19.091;MLEAC=3;MLEAF=0.375;MQ=60;MQRankSum=0;QD=24.97;ReadPosRankSum=-1.242;SOR=0.01	GT:AD:DP:GQ:PL	0/0:4,0:4:12:0,12,180	1/1:0,7:7:21:309,21,0	0/0:9,0:9:27:0,27,372	0/1:8,10:18:99:333,0,289
downstream	BjuLA06G007240(dist=1927)	A06	4788027	4788027	T	A	0.375	624.27	18	4788027	AC=3;AF=0.375;AN=8;BaseQRankSum=-1.059;DP=46;ExcessHet=1.0474;FS=19.091;MLEAC=3;MLEAF=0.375;MQ=60;MQRankSum=0;QD=24.97;ReadPosRankSum=-1.381;SOR=0.01	GT:AD:DP:GQ:PL	0/0:4,0:4:12:0,12,180	1/1:0,7:7:21:309,21,0	0/0:9,0:9:27:0,27,372	0/1:8,10:18:99:333,0,289
downstream	BjuLA06G007240(dist=1896)	A06	4788058	4788058	G	C	0.375	1059.56	21	4788058	AC=3;AF=0.375;AN=8;BaseQRankSum=2.224;DP=60;ExcessHet=1.0474;FS=5.189;MLEAC=3;MLEAF=0.375;MQ=60;MQRankSum=0;QD=33.11;ReadPosRankSum=0.193;SOR=0.294	GT:AD:DP:GQ:PL	0/0:10,0:10:30:0,30,450	1/1:0,11:11:33:468,33,0	0/0:16,1:17:9:0,9,599	0/1:6,15:21:99:609,0,204
downstream	BjuLA06G007240(dist=1876)	A06	4788078	4788078	T	C	0.375	1155.55	25	4788078	AC=3;AF=0.375;AN=8;BaseQRankSum=-0.498;DP=68;ExcessHet=1.0474;FS=6.614;MLEAC=3;MLEAF=0.375;MQ=60;MQRankSum=0;QD=32.1;ReadPosRankSum=0.337;SOR=0.75	GT:AD:DP:GQ:PL	0/0:12,0:12:36:0,36,499	1/1:0,11:11:33:451,33,0	0/0:16,1:17:9:0,9,631	0/1:7,18:25:99:722,0,232
downstream	BjuLA06G007240(dist=1784)	A06	4788170	4788170	G	T	0.375	1242.08	26	4788170	AC=3;AF=0.375;AN=8;BaseQRankSum=1.979;DP=88;ExcessHet=1.0474;FS=4.247;MLEAC=3;MLEAF=0.375;MQ=60;MQRankSum=0;QD=28.89;ReadPosRankSum=-0.866;SOR=1.244	GT:AD:DP:GQ:PL	0/0:18,0:18:54:0,54,786	1/1:0,17:17:51:676,51,0	0/0:25,0:25:75:0,75,1122	0/1:9,17:26:99:584,0,327
downstream	BjuLA06G007240(dist=1774)	A06	4788180	4788180	C	T	0.625	1832.3	24	4788180	AC=5;AF=0.625;AN=8;BaseQRankSum=-0.936;DP=86;ExcessHet=1.0474;FS=7.446;MLEAC=5;MLEAF=0.625;MQ=60;MQRankSum=0;QD=27.76;ReadPosRankSum=0.285;SOR=0.472	GT:AD:DP:GQ:PL	1/1:0,17:17:51:642,51,0	0/0:18,0:18:54:0,54,810	1/1:0,25:25:75:938,75,0	0/1:15,9:24:99:270,0,600
downstream	BjuLA06G007240(dist=1757)	A06	4788197	4788197	G	C	0.375	1062.08	20	4788197	AC=3;AF=0.375;AN=8;BaseQRankSum=1.792;DP=79;ExcessHet=1.0474;FS=6.187;MLEAC=3;MLEAF=0.375;MQ=60;MQRankSum=0;QD=28.7;ReadPosRankSum=-0.847;SOR=1.191	GT:AD:DP:GQ:PL	0/0:18,0:18:54:0,54,729	1/1:0,17:17:51:663,51,0	0/0:21,0:21:63:0,63,925	0/1:8,12:20:99:417,0,300
downstream	BjuLA06G007240(dist=1714)	A06	4788240	4788240	C	T	0.375	991.08	17	4788240	AC=3;AF=0.375;AN=8;BaseQRankSum=0.816;DP=72;ExcessHet=1.0474;FS=2.029;MLEAC=3;MLEAF=0.375;MQ=60;MQRankSum=0;QD=28.32;ReadPosRankSum=-0.077;SOR=0.857	GT:AD:DP:GQ:PL	0/0:16,0:16:48:0,48,599	1/1:0,18:18:54:684,54,0	0/0:20,0:20:60:0,60,798	0/1:8,9:17:99:325,0,215
downstream	BjuLA06G007240(dist=1529)	A06	4788425	4788425	T	G	0.375	1233.09	18	4788425	AC=3;AF=0.375;AN=8;BaseQRankSum=0.082;DP=79;ExcessHet=1.0474;FS=0.89;MLEAC=3;MLEAF=0.375;MQ=58.4;MQRankSum=-3.912;QD=22.61;ReadPosRankSum=1.462;SOR=0.757	GT:AD:DP:GQ:PL	0/0:18,0:18:54:0,54,803	1/1:0,14:14:42:630,42,0	0/0:25,1:26:33:0,33,1059	0/1:3,15:18:81:621,0,81
downstream	BjuLA06G007240(dist=1526)	A06	4788426	4788428	GCT	G	0.375	1233.05	18	4788426	AC=3;AF=0.375;AN=8;BaseQRankSum=-0.63;DP=78;ExcessHet=1.0474;FS=0.882;MLEAC=3;MLEAF=0.375;MQ=58.38;MQRankSum=-3.952;QD=26.6;ReadPosRankSum=1.179;SOR=0.791	GT:AD:DP:GQ:PL	0/0:18,0:18:54:0,54,803	1/1:0,14:14:42:630,42,0	0/0:26,1:27:36:0,36,1101	0/1:3,15:18:81:621,0,81
downstream	BjuLA06G007240(dist=1521)	A06	4788433	4788433	C	G	0.375	1230.09	19	4788433	AC=3;AF=0.375;AN=8;BaseQRankSum=0.118;DP=78;ExcessHet=1.0474;FS=0.882;MLEAC=3;MLEAF=0.375;MQ=58.38;MQRankSum=-3.952;QD=28.77;ReadPosRankSum=1.479;SOR=0.791	GT:AD:DP:GQ:PL	0/0:17,0:17:51:0,51,765	1/1:0,14:14:42:630,42,0	0/0:26,1:27:36:0,36,1118	0/1:4,15:19:99:618,0,120
downstream	BjuLA06G007240(dist=1495)	A06	4788459	4788459	A	G	0.375	944.18	18	4788459	AC=3;AF=0.375;AN=8;BaseQRankSum=-0.58;DP=77;ExcessHet=1.0474;FS=0;MLEAC=3;MLEAF=0.375;MQ=57.64;MQRankSum=-4.284;QD=29.51;ReadPosRankSum=0.986;SOR=0.653	GT:AD:DP:GQ:PL	0/0:21,0:21:63:0,63,826	1/1:1,13:14:12:500,12,0	0/0:21,1:22:24:0,24,801	0/1:4,14:18:99:462,0,113
downstream	BjuLA06G007240(dist=1479)	A06	4788475	4788475	T	G	0.375	1136.08	17	4788475	AC=3;AF=0.375;AN=8;BaseQRankSum=-0.261;DP=79;ExcessHet=1.0474;FS=0;MLEAC=3;MLEAF=0.375;MQ=57.48;MQRankSum=-5.163;QD=26.1;ReadPosRankSum=0.618;SOR=0.632	GT:AD:DP:GQ:PL	0/0:19,0:19:57:0,57,848	1/1:0,14:14:42:620,42,0	0/0:26,1:27:36:0,36,1119	0/1:4,13:17:99:534,0,126
downstream	BjuLA06G007240(dist=1469)	A06	4788485	4788485	A	T	0.375	1011.08	18	4788485	AC=3;AF=0.375;AN=8;BaseQRankSum=0.047;DP=78;ExcessHet=1.0474;FS=0;MLEAC=3;MLEAF=0.375;MQ=57;MQRankSum=-5.605;QD=33.7;ReadPosRankSum=-0.316;SOR=0.813	GT:AD:DP:GQ:PL	0/0:19,0:19:57:0,57,852	1/1:0,12:12:36:537,36,0	0/0:26,1:27:76:0,76,1160	0/1:4,14:18:99:492,0,126
downstream	BjuLA06G007240(dist=1382)	A06	4788572	4788572	A	AG	0.375	741.02	16	4788572	AC=3;AF=0.375;AN=8;BaseQRankSum=1.65;DP=72;ExcessHet=1.0474;FS=0;MLEAC=3;MLEAF=0.375;MQ=56.3;MQRankSum=-6.346;QD=30.88;ReadPosRankSum=-0.69;SOR=0.719	GT:AD:DP:GQ:PL	0/0:17,0:17:51:0,51,765	1/1:0,8:8:24:350,24,0	0/0:22,0:22:66:0,66,990	0/1:5,11:16:99:409,0,177
downstream	BjuLA06G007240(dist=1376)	A06	4788578	4788578	A	G	0.375	699.04	15	4788578	AC=3;AF=0.375;AN=8;BaseQRankSum=1.294;DP=62;ExcessHet=1.0474;FS=0;MLEAC=3;MLEAF=0.375;MQ=56.25;MQRankSum=-6.116;QD=31.77;ReadPosRankSum=-0.266;SOR=0.751	GT:AD:DP:GQ:PL	0/0:17,0:17:51:0,51,765	1/1:0,7:7:21:315,21,0	0/0:22,0:22:66:0,66,990	0/1:5,10:15:99:402,0,180
downstream	BjuLA06G007240(dist=1348)	A06	4788606	4788606	T	C	0.375	818.06	16	4788606	AC=3;AF=0.375;AN=8;BaseQRankSum=-0.682;DP=66;ExcessHet=1.0474;FS=3.786;MLEAC=3;MLEAF=0.375;MQ=57.31;MQRankSum=-4.758;QD=34.09;ReadPosRankSum=-1.056;SOR=1.297	GT:AD:DP:GQ:PL	0/0:13,0:13:39:0,39,543	1/1:0,8:8:24:360,24,0	0/0:24,1:25:33:0,33,921	0/1:4,12:16:99:476,0,119
downstream	BjuLA06G007240(dist=1339)	A06	4788615	4788615	G	A	0.375	555.06	17	4788615	AC=3;AF=0.375;AN=8;BaseQRankSum=-2.418;DP=68;ExcessHet=1.0474;FS=2.42;MLEAC=3;MLEAF=0.375;MQ=57.39;MQRankSum=-4.385;QD=22.2;ReadPosRankSum=-1.548;SOR=1.082	GT:AD:DP:GQ:PL	0/0:13,0:13:39:0,39,585	1/1:0,8:8:24:334,24,0	0/0:27,0:27:81:0,81,1178	0/1:9,8:17:99:239,0,338
downstream	BjuLA06G007240(dist=1302)	A06	4788652	4788652	T	C	0.375	1143.08	18	4788652	AC=3;AF=0.375;AN=8;BaseQRankSum=-1.324;DP=84;ExcessHet=1.0474;FS=7.987;MLEAC=3;MLEAF=0.375;MQ=59.12;MQRankSum=-3.085;QD=30.29;ReadPosRankSum=1.366;SOR=0.761	GT:AD:DP:GQ:PL	0/0:14,0:14:42:0,42,630	1/1:0,14:14:42:630,42,0	0/0:32,1:33:54:0,54,1374	0/1:5,13:18:99:531,0,171
downstream	BjuLA06G007240(dist=1299)	A06	4788655	4788655	T	C	0.375	1143.08	18	4788655	AC=3;AF=0.375;AN=8;BaseQRankSum=0.125;DP=84;ExcessHet=1.0474;FS=7.987;MLEAC=3;MLEAF=0.375;MQ=59.12;MQRankSum=-3.085;QD=33.39;ReadPosRankSum=1.096;SOR=0.761	GT:AD:DP:GQ:PL	0/0:14,0:14:42:0,42,630	1/1:0,14:14:42:630,42,0	0/0:32,1:33:54:0,54,1374	0/1:5,13:18:99:531,0,171
downstream	BjuLA06G007240(dist=1291)	A06	4788663	4788663	A	C	0.375	943.08	21	4788663	AC=3;AF=0.375;AN=8;BaseQRankSum=1.221;DP=85;ExcessHet=1.0474;FS=6.543;MLEAC=3;MLEAF=0.375;MQ=59.13;MQRankSum=-1.546;QD=26.95;ReadPosRankSum=0.698;SOR=0.423	GT:AD:DP:GQ:PL	0/0:15,0:15:45:0,45,655	1/1:0,14:14:42:630,42,0	0/0:30,0:30:90:0,90,1350	0/1:12,9:21:99:331,0,477
downstream	BjuLA06G007240(dist=1284)	A06	4788670	4788670	A	G	0.375	989.08	20	4788670	AC=3;AF=0.375;AN=8;BaseQRankSum=0.973;DP=88;ExcessHet=1.0474;FS=4.748;MLEAC=3;MLEAF=0.375;MQ=59.35;MQRankSum=-0.887;QD=28.26;ReadPosRankSum=0.362;SOR=0.327	GT:AD:DP:GQ:PL	0/0:16,0:16:48:0,48,696	1/1:0,15:15:45:672,45,0	0/0:31,0:31:93:0,93,1388	0/1:11,9:20:99:335,0,435
[truncated: 12,153 more rows]

## Sheet: B02
position	gene_ID	chromosome	start	end	REF	ALT	SNP-index	QUAL	Coverage	POS	FORMAT		H177	H2	LTBs	LGBs
[truncated: 43,209 more rows]
