# Supplementary material for: Two novel alleles of the MYB transcription factor BjA06.GL1 and BjB02.GL1 control leaf trichomes and enhance resistance to aphids in Brassica juncea
Source: Hortic Res. 2024 Nov 12;12(2):uhae314. doi: 10.1093/hr/uhae314 (PMC11879403; doi:10.1093/hr/uhae314)
Supplement: Web_Material_uhae314 [file web_material_uhae314.zip › Table S3.xlsx]

## Sheet: Sheet1
XC gene_id	XC gene in Arabidopsis homologous gene ID	Similarity between XC and Arabidopsis homologous genes	description	summary	XC gene in T84-66 homologous gene ID	Similarity between XC and T84-66 homologous genes	XC gene in Varuna homologous gene ID	Similarity between XC and Varuna homologous genes	XC gene in AU213 homologous gene ID	Similarity between XC and AU213 homologous genes	XC gene in SY homologous gene ID	Similarity between XC and SY homologous genes	KEGG_annotation	KOG_class	KOG_class_annotation	Pfam_annotation	Swissprot_annotation	TrEMBL_annotation	eggNOG_class	eggNOG_class_annotation	description	summary
BjuLA06G006970.1	AT4G27710.1	75.435	cytochrome P450, family 709, subfamily B, polypeptide 3 member of CYP709B "cytochrome P450, family 709, subfamily B, polypeptide 3" (CYP709B3); FUNCTIONS IN: electron carrier activity, monooxygenase activity, iron ion binding, oxygen binding, heme binding; INVOLVED IN: oxidation reduction; LOCATED IN: endomembrane system; EXPRESSED IN: 21 plant structures; EXPRESSED DURING: 13 growth stages; CONT…	Belongs to the cytochrome P450 family	BjuVA06G40190.1	93.243	A06_VARUNA_g3775.t1.cds	93.151	BjuOA06G37880.1	93.243	cds.BjuA06g06800S	91.876	Molecular Function: monooxygenase activity (GO:0004497);; Molecular Function: iron ion binding (GO:0005506);; Molecular Function: oxidoreductase activity, acting on paired donors, with incorporation or reduction of molecular oxygen (GO:0016705);; Molecular Function: heme binding (GO:0020037);;	K20660|3.3e-305|bna:106349250|K20660 cytochrome P450 family 709 | (RefSeq) cytochrome P450 709B3-like	[QI]	--	Cytochrome P450	Cytochrome P450 709B3 OS=Arabidopsis thaliana OX=3702 GN=CYP709B3 PE=2 SV=1	Uncharacterized protein OS=Brassica campestris OX=3711 GN=BRARA_F03200 PE=3 SV=1	J	Translation, ribosomal structure and biogenesis	PREDICTED: 50S ribosomal protein L12-3, chloroplastic-like [Brassica rapa]
BjuLA06G006980.1	AT3G27520.1	63.492	unknown protein; Has 28 Blast hits to 28 proteins in 10 species: Archae - 0; Bacteria - 0; Metazoa - 0; Fungi - 0; Plants - 28; Viruses - 0; Other Eukaryotes - 0 (source: NCBI BLink).	-	BjuVA06G40160.1	98.352	A06_VARUNA_g3773.t1.cds	93.717	BjuOA06G37850.1	98.352	cds.BjuA06g06820S	98.352	--	--	--	--	--	--	Uncharacterized protein OS=Brassica campestris OX=3711 GN=BRARA_F03197 PE=4 SV=1	P	Inorganic ion transport and metabolism	PREDICTED: putative phospholipid-transporting ATPase 8 [Brassica rapa]
BjuLA06G006990.1	AT3G27530.1	91.362	golgin candidate 6 This gene is predicted to encode a protein that functions as a Golgi apparatus structural component known as a golgin in mammals and yeast. A fluorescently-tagged version of GC6 co-localizes with Golgi markers, and this localization appears to be replicated using the C-terminal (225 aa) portion of the protein. golgin candidate 6 (GC6); FUNCTIONS IN: protein transporter activity…	golgin candidate	BjuVA06G40140.1	98.802	A06_VARUNA_g3771.t1.cds	98.802	BjuOA06G37830.1	98.802	cds.BjuA06g06830S	98.802	Cellular Component: Golgi membrane (GO:0000139);; Cellular Component: endoplasmic reticulum (GO:0005783);; Cellular Component: Golgi stack (GO:0005795);; Biological Process: intracellular protein transport (GO:0006886);; Biological Process: endoplasmic reticulum to Golgi vesicle-mediated transport (GO:0006888);; Cellular Component: ER to Golgi transport vesicle membrane (GO:0012507);; Biological …	K20361|4.1e-32|qsu:112002386|K20361 intracellular protein transport protein USO1 | (RefSeq) intracellular protein transport protein USO1-like	[U]	Intracellular trafficking, secretion, and vesicular transport	Uso1 / p115 like vesicle tethering protein, C terminal region	Golgin candidate 6 OS=Arabidopsis thaliana OX=3702 GN=GC6 PE=1 SV=2	Uncharacterized protein OS=Brassica rapa subsp. pekinensis OX=51351 PE=4 SV=1	S	Function unknown	PREDICTED: uncharacterized protein LOC103875183 [Brassica rapa]
BjuLA06G007000.1	AT3G27540.1	89.433	beta-1,4-N-acetylglucosaminyltransferase family protein beta-1,4-N-acetylglucosaminyltransferase family protein; FUNCTIONS IN: transferase activity, transferring glycosyl groups, acetylglucosaminyltransferase activity; INVOLVED IN: protein amino acid N-linked glycosylation; LOCATED IN: membrane; EXPRESSED IN: 24 plant structures; EXPRESSED DURING: 15 growth stages; CONTAINS InterPro DOMAIN/s: Gly…	Glycosyltransferase family 17	BjuVA06G40120.1	98.972	A06_VARUNA_g3770.t1.cds	98.715	BjuOA06G37810.1	99.227	cds.BjuA06g06840S	99.227	Molecular Function: beta-1,4-mannosylglycoprotein 4-beta-N-acetylglucosaminyltransferase activity (GO:0003830);; Biological Process: protein N-linked glycosylation (GO:0006487);; Cellular Component: integral component of membrane (GO:0016021);;	K00737|3.3e-233|brp:103875208|K00737 beta-1,4-mannosyl-glycoprotein beta-1,4-N-acetylglucosaminyltransferase [EC:2.4.1.144] | (RefSeq) beta-1,4-mannosyl-glycoprotein 4-beta-N-acetylglucosaminyltransferase isoform X1	--	--	Glycosyltransferase family 17	Beta-1,4-mannosyl-glycoprotein 4-beta-N-acetylglucosaminyltransferase OS=Homo sapiens OX=9606 GN=MGAT3 PE=1 SV=3	Uncharacterized protein OS=Brassica campestris OX=3711 GN=BRARA_F03195 PE=4 SV=1	S	Function unknown	BnaC07g24820D [Brassica napus]
BjuLA06G007010.1	AT3G27550.1	84.029	RNA-binding CRS1 / YhbY (CRM) domain protein RNA-binding CRS1 / YhbY (CRM) domain protein; FUNCTIONS IN: RNA binding; EXPRESSED IN: 17 plant structures; EXPRESSED DURING: 6 growth stages; CONTAINS InterPro DOMAIN/s: RNA-binding, CRM domain (InterPro:IPR001890); BEST Arabidopsis thaliana protein match is: RNA-binding CRS1 / YhbY (CRM) domain protein (TAIR:AT2G28480.1); Has 9740 Blast hits to 5375 …	CRS1_YhbY	BjuVA06G40110.1	96.06	A06_VARUNA_g3769.t1.cds	96.06	BjuOA06G37800.1	96.06	cds.BjuA06g06850S	96.06	Molecular Function: RNA binding (GO:0003723);;	K01148|4.5e-39|gmx:100775770|K01148 poly(A)-specific ribonuclease [EC:3.1.13.4] | (RefSeq) uncharacterized CRM domain-containing protein At3g25440, chloroplastic isoform X1	[L]	Replication, recombination and repair	CRS1 / YhbY (CRM) domain	CRM-domain containing factor CFM9, mitochondrial OS=Arabidopsis thaliana OX=3702 GN=CFM9 PE=2 SV=1	CRM domain-containing protein OS=Brassica rapa subsp. pekinensis OX=51351 PE=4 SV=1	L	Posttranslational modification, protein turnover, chaperones	PREDICTED: probable mitochondrial chaperone BCS1-B [Brassica rapa]	NA
BjuLA06G007020.1	AT3G27560.1	93.539	Protein kinase superfamily protein encodes a protein with kinase domains, including catalytic domains for serine/threonine as well as tyrosine kinases. a member of multi-gene family and is expressed in all tissues examined. ATN1; FUNCTIONS IN: protein serine/threonine/tyrosine kinase activity, protein serine/threonine kinase activity, protein tyrosine kinase activity, kinase activity; INVOLVED IN…	protein kinase activity	BjuVA06G40100.1	100	A06_VARUNA_g3768.t1.cds	100	BjuOA06G37790.2	100	cds.BjuA06g06860S	100	Molecular Function: protein serine/threonine kinase activity (GO:0004674);; Molecular Function: ATP binding (GO:0005524);;	K04427|9.9e-75|lang:109331017|K04427 mitogen-activated protein kinase kinase kinase 7 [EC:2.7.11.25] | (RefSeq) serine/threonine-protein kinase HT1-like	[T]	Signal transduction mechanisms	Protein tyrosine and serine/threonine kinase	Serine/threonine-protein kinase STY13 OS=Arabidopsis thaliana OX=3702 GN=STY13 PE=1 SV=2	Protein kinase domain-containing protein OS=Brassica campestris OX=3711 GN=BRARA_F03193 PE=3 SV=1	J	Translation, ribosomal structure and biogenesis	BnaAnng29330D [Brassica napus]
BjuLA06G007030.1	AT3G27570.1	79.211	Sucrase/ferredoxin-like family protein Sucrase/ferredoxin-like family protein; FUNCTIONS IN: molecular_function unknown; INVOLVED IN: biological_process unknown; LOCATED IN: endomembrane system; EXPRESSED IN: 22 plant structures; EXPRESSED DURING: 13 growth stages; CONTAINS InterPro DOMAIN/s: Thioredoxin fold (InterPro:IPR012335), Sucraseferredoxin-like (InterPro:IPR009737), Thioredoxin-like fold…	Thioredoxin fold (InterPro IPR012335), Sucraseferredoxin-like (InterPro IPR009737), Thioredoxin-like fold (InterPro IPR012336)	BjuVA06G40090.1	95.304	A06_VARUNA_g3767.t1.cds	83.161	BjuOA06G37780.1	95.304	cds.BjuA06g06870S	95.304	Cellular Component: integral component of membrane (GO:0016021);;	K23050|2.4e-12|gmx:100775467|K23050 phenylcoumaran benzylic ether reductase [EC:1.3.1.-] | (RefSeq) eugenol synthase 1	--	--	Sucrase/ferredoxin-like	Altered inheritance of mitochondria protein 32 OS=Meyerozyma guilliermondii (strain ATCC 6260 / CBS 566 / DSM 6381 / JCM 1539 / NBRC 10279 / NRRL Y-324) OX=294746 GN=AIM32 PE=3 SV=2	Uncharacterized protein OS=Brassica campestris OX=3711 GN=BRARA_F03192 PE=4 SV=1	K	Transcription	MYB domain protein 0 [Brassica rapa subsp. rapa]
BjuLA06G007040.1	AT3G27580.2	78.947	Protein kinase superfamily protein a member of a subfamily of Ser/Thr PKs in plants. ATPK7; FUNCTIONS IN: protein serine/threonine kinase activity, kinase activity; INVOLVED IN: protein amino acid phosphorylation; LOCATED IN: chloroplast; EXPRESSED IN: 22 plant structures; EXPRESSED DURING: 13 growth stages; CONTAINS InterPro DOMAIN/s: Protein kinase, catalytic domain (InterPro:IPR000719), Serine…	Serine/Threonine protein kinases, catalytic domain	BjuVA06G40080.1	99.464	A06_VARUNA_g3766.t1.cds	99.464	BjuOA06G37770.1	99.464	cds.BjuA06g06880S	99.464	Molecular Function: protein serine/threonine kinase activity (GO:0004674);; Molecular Function: ATP binding (GO:0005524);; Cellular Component: nucleus (GO:0005634);; Cellular Component: cytoplasm (GO:0005737);; Cellular Component: plasma membrane (GO:0005886);; Biological Process: protein phosphorylation (GO:0006468);;	K08286|0.0e+00|brp:103875203|K08286 protein-serine/threonine kinase [EC:2.7.11.-] | (RefSeq) serine/threonine-protein kinase D6PKL3 isoform X2	[R]	General function prediction only	Protein kinase domain	Serine/threonine-protein kinase D6PKL3 OS=Arabidopsis thaliana OX=3702 GN=D6PKL3 PE=1 SV=1	Protein kinase domain-containing protein OS=Brassica rapa subsp. pekinensis OX=51351 PE=4 SV=1	O	Posttranslational modification, protein turnover, chaperones	PREDICTED: protease Do-like 1, chloroplastic [Brassica rapa]
BjuLA06G007050.1	AT3G27640.1	89.606	Transducin/WD40 repeat-like superfamily protein Transducin/WD40 repeat-like superfamily protein; CONTAINS InterPro DOMAIN/s: WD40 repeat 2 (InterPro:IPR019782), WD40 repeat, conserved site (InterPro:IPR019775), WD40 repeat (InterPro:IPR001680), G-protein beta WD-40 repeat, region (InterPro:IPR020472), WD40 repeat-like-containing domain (InterPro:IPR011046), WD40-repeat-containing domain (InterPro…	Denticleless protein homolog	BjuVA06G40020.1	100	A06_VARUNA_g3760.t1.cds	100	BjuOA06G37740.1	100	cds.BjuA06g06900S	100	Biological Process: cell cycle checkpoint (GO:0000075);; Biological Process: DNA damage checkpoint (GO:0000077);; Cellular Component: ubiquitin ligase complex (GO:0000151);; Biological Process: protein polyubiquitination (GO:0000209);; Biological Process: DNA synthesis involved in DNA repair (GO:0000731);; Molecular Function: protein binding (GO:0005515);; Cellular Component: cellular_component (…	K11790|1.4e-159|brp:103875199|K11790 denticleless | (RefSeq) denticleless protein homolog	[S]	Function unknown	WD domain, G-beta repeat	Denticleless protein homolog OS=Mus musculus OX=10090 GN=Dtl PE=1 SV=2	WD_REPEATS_REGION domain-containing protein OS=Brassica campestris OX=3711 GN=BRAA06T27020Z PE=4 SV=1	--	--	BnaCnng33270D [Brassica napus]
BjuLA06G007060.1	AT5G66910.1	57.309	Disease resistance protein (CC-NBS-LRR class) family Disease resistance protein (CC-NBS-LRR class) family; FUNCTIONS IN: ATP binding; INVOLVED IN: defense response, apoptosis; LOCATED IN: endomembrane system; CONTAINS InterPro DOMAIN/s: NB-ARC (InterPro:IPR002182), Leucine-rich repeat (InterPro:IPR001611), Powdery mildew resistance protein, RPW8 domain (InterPro:IPR008808), Disease resistance pro…	disease resistance	BjuVB02G09560.1	72.391	B08_VARUNA_g7652.t1.cds	72.391	BjuOB02G10360.1	72.391	cds.BjuA06g06910S	99.833	Molecular Function: ADP binding (GO:0043531);;	K13415|3.3e-23|mdm:103413440|K13415 protein brassinosteroid insensitive 1 [EC:2.7.10.1 2.7.11.1] | (RefSeq) uncharacterized protein LOC103413440 isoform X1	--	--	Arabidopsis broad-spectrum mildew resistance protein RPW8	Probable disease resistance protein At5g66910 OS=Arabidopsis thaliana OX=3702 GN=At5g66910 PE=2 SV=1	Uncharacterized protein OS=Brassica rapa subsp. pekinensis OX=51351 PE=3 SV=1	S	Function unknown	BnaC07g31490D [Brassica napus]
BjuLA06G007070.1	AT5G40460.1	64.865	unknown protein; BEST Arabidopsis thaliana protein match is: unknown protein (TAIR:AT3G27630.1); Has 87 Blast hits to 87 proteins in 12 species: Archae - 0; Bacteria - 0; Metazoa - 0; Fungi - 0; Plants - 87; Viruses - 0; Other Eukaryotes - 0 (source: NCBI BLink).	protein kinase inhibitor activity	BjuVB02G54420.1	84.071	B08_VARUNA_g2182.t1.cds	86.726	BjuOB02G58030.1	86.726	cds.BjuA06g06930S	100	Cellular Component: nucleus (GO:0005634);; Biological Process: regulation of DNA endoreduplication (GO:0032875);; Biological Process: negative regulation of cell cycle (GO:0045786);; Biological Process: negative regulation of mitotic nuclear division (GO:0045839);;	--	--	--	--	Cyclin-dependent protein kinase inhibitor SMR6 OS=Arabidopsis thaliana OX=3702 GN=SMR6 PE=1 SV=1	Uncharacterized protein OS=Brassica rapa subsp. pekinensis OX=51351 PE=4 SV=1	--	--	PREDICTED: inositol polyphosphate multikinase beta-like [Brassica rapa]
BjuLA06G007080.1	AT3G27640.1	84.942	Transducin/WD40 repeat-like superfamily protein Transducin/WD40 repeat-like superfamily protein; CONTAINS InterPro DOMAIN/s: WD40 repeat 2 (InterPro:IPR019782), WD40 repeat, conserved site (InterPro:IPR019775), WD40 repeat (InterPro:IPR001680), G-protein beta WD-40 repeat, region (InterPro:IPR020472), WD40 repeat-like-containing domain (InterPro:IPR011046), WD40-repeat-containing domain (InterPro…	Denticleless protein homolog	BjuVA06G40020.1	100	A06_VARUNA_g3760.t1.cds	100	BjuOA06G37740.1	100	cds.BjuA06g06940S	100	Biological Process: cell cycle checkpoint (GO:0000075);; Biological Process: DNA damage checkpoint (GO:0000077);; Cellular Component: ubiquitin ligase complex (GO:0000151);; Biological Process: protein polyubiquitination (GO:0000209);; Biological Process: DNA synthesis involved in DNA repair (GO:0000731);; Molecular Function: protein binding (GO:0005515);; Cellular Component: cellular_component (…	K11790|1.3e-293|brp:103875199|K11790 denticleless | (RefSeq) denticleless protein homolog	[S]	Function unknown	WD domain, G-beta repeat	Denticleless protein homolog OS=Gallus gallus OX=9031 GN=DTL PE=2 SV=1	WD_REPEATS_REGION domain-containing protein OS=Brassica campestris OX=3711 GN=BRAA06T27020Z PE=4 SV=1	Z	Cytoskeleton	PREDICTED: nephrocystin-3 [Brassica rapa]
BjuLA06G007090.1	AT3G27650.1	92.913	LOB domain-containing protein 25 LOB domain-containing protein 25 (LBD25); CONTAINS InterPro DOMAIN/s: Lateral organ boundaries, LOB (InterPro:IPR004883); BEST Arabidopsis thaliana protein match is: Lateral organ boundaries (LOB) domain family protein (TAIR:AT5G63090.4); Has 960 Blast hits to 955 proteins in 25 species: Archae - 0; Bacteria - 0; Metazoa - 0; Fungi - 0; Plants - 960; Viruses - 0; …	lob domain-containing protein 25	BjuVA06G40010.1	100	A06_VARUNA_g3759.t1.cds	100	BjuOA06G37730.1	100	cds.BjuA06g06950S	100	--	K13944|5.9e-33|gra:105792299|K13944 LOB domain-containing protein 16 | (RefSeq) LOB domain-containing protein 16	--	--	Lateral organ boundaries (LOB) domain	LOB domain-containing protein 25 OS=Arabidopsis thaliana OX=3702 GN=LBD25 PE=2 SV=3	LOB domain-containing protein OS=Brassica campestris OX=3711 GN=BRAA06T27019Z PE=3 SV=1	L	Replication, recombination and repair	PREDICTED: RNA exonuclease 4 [Brassica rapa]
BjuLA06G007100.1	AT3G27670.1	84.707	ARM repeat superfamily protein A novel protein, did not show high similarity to any protein of known function; reveals a novel genetic connection between lipid synthesis and embryo development. Expressed in all tissues examined including leaves, flowers, roots, stems, and siliques, but accumulation levels were not correlated with the degree to which different organs appeared affected by the mutat…	Protein of unknown function (DUF3730)	BjuVA06G40000.1	99.729	A06_VARUNA_g3758.t1.cds	98.482	BjuOA06G37720.1	95.174	cds.BjuA06g06960S	99.729	Biological Process: reproduction (GO:0000003);; Biological Process: developmental process involved in reproduction (GO:0003006);; Biological Process: cuticle hydrocarbon biosynthetic process (GO:0006723);; Biological Process: multicellular organism development (GO:0007275);; Biological Process: biological_process (GO:0008150);; Biological Process: metabolic process (GO:0008152);; Biological Proce…	--	--	--	Protein of unknown function (DUF3730)	Protein RST1 OS=Arabidopsis thaliana OX=3702 GN=RST1 PE=2 SV=2	Uncharacterized protein OS=Brassica campestris OX=3711 GN=BRAA06T27018Z PE=4 SV=1	S	Function unknown	BnaA06g31720D [Brassica napus]
BjuLA06G007110.1	AT3G27690.1	97.368	photosystem II light harvesting complex gene 2.3 Encodes Lhcb2.4. Belongs to the Lhc super-gene family encodes the light-harvesting chlorophyll a/b-binding (LHC) proteins that constitute the antenna system of the photosynthetic apparatus. photosystem II light harvesting complex gene 2.3 (LHCB2.3); FUNCTIONS IN: chlorophyll binding; INVOLVED IN: response to blue light, response to red light, respo…	Chloroa_b-bind	BjuVA06G39990.1	100	A06_VARUNA_g3757.t1.cds	100	BjuOA02G41660.1	100	cds.BjuA02g07410S	100	Cellular Component: photosystem I (GO:0009522);; Cellular Component: photosystem II (GO:0009523);; Cellular Component: chloroplast thylakoid membrane (GO:0009535);; Biological Process: photosynthesis, light harvesting (GO:0009765);; Cellular Component: integral component of membrane (GO:0016021);; Molecular Function: chlorophyll binding (GO:0016168);; Biological Process: protein-chromophore linka…	K08913|3.8e-156|bna:106401741|K08913 light-harvesting complex II chlorophyll a/b binding protein 2 | (RefSeq) chlorophyll a-b binding protein 2.4, chloroplastic	--	--	Chlorophyll A-B binding protein	Chlorophyll a-b binding protein 2.4, chloroplastic OS=Arabidopsis thaliana OX=3702 GN=LHCB2.4 PE=1 SV=1	Chlorophyll a-b binding protein, chloroplastic OS=Brassica campestris OX=3711 GN=BRAA02T08561Z PE=3 SV=1	C	Posttranslational modification, protein turnover, chaperones	PREDICTED: probable mitochondrial chaperone BCS1-B [Brassica rapa]	NA
BjuLA06G007120.1	AT3G27700.1	80.973	zinc finger (CCCH-type) family protein / RNA recognition motif (RRM)-containing protein zinc finger (CCCH-type) family protein / RNA recognition motif (RRM)-containing protein; FUNCTIONS IN: RNA binding, nucleotide binding, zinc ion binding, nucleic acid binding; INVOLVED IN: biological_process unknown; LOCATED IN: cellular_component unknown; EXPRESSED IN: 23 plant structures; EXPRESSED DURING: 1…	Zinc finger CCCH domain-containing protein	BjuVA06G39980.1	99.887	A06_VARUNA_g3756.t1.cds	99.887	BjuOA06G37690.1	99.887	cds.BjuA06g06980S	99.887	Molecular Function: RNA binding (GO:0003723);; Molecular Function: metal ion binding (GO:0046872);;	K13192|0.0e+00|bna:106349231|K13192 RNA-binding protein 26 | (RefSeq) zinc finger CCCH domain-containing protein 41-like	[R]	General function prediction only	RNA recognition motif. (a.k.a. RRM, RBD, or RNP domain)	Zinc finger CCCH domain-containing protein 41 OS=Arabidopsis thaliana OX=3702 GN=At3g27700 PE=1 SV=1	Uncharacterized protein OS=Brassica campestris OX=3711 GN=BRARA_F03186 PE=4 SV=1	U	Intracellular trafficking, secretion, and vesicular transport	PREDICTED: bidirectional sugar transporter SWEET4 [Brassica rapa]
BjuLA06G007130.1	AT3G27785.1	61.491	myb domain protein 118 putative transcription factor (MYB118) myb domain protein 118 (MYB118); FUNCTIONS IN: DNA binding, transcription activator activity, sequence-specific DNA binding transcription factor activity; INVOLVED IN: regulation of transcription, DNA-dependent, regulation of transcription; LOCATED IN: nucleus; EXPRESSED IN: rosette leaf, embryo, fruit, cauline leaf, flower; CONTAINS I…	Myb-like DNA-binding domain	BjuVA06G39970.1	92.632	A06_VARUNA_g3755.t1.cds	100	BjuOA06G37680.1	92.632	cds.BjuA06g06990S	100	Molecular Function: DNA binding (GO:0003677);; Cellular Component: nucleus (GO:0005634);;	K09422|4.4e-280|bna:106352398|K09422 transcription factor MYB, plant | (RefSeq) transcription factor MYB118-like isoform X1	[K]	Transcription	Myb-like DNA-binding domain	Transcription factor MYB118 OS=Arabidopsis thaliana OX=3702 GN=MYB118 PE=2 SV=1	Uncharacterized protein OS=Brassica campestris OX=3711 GN=BRARA_F03185 PE=4 SV=1	L	Replication, recombination and repair	PREDICTED: DNA repair protein UVH3 isoform X1 [Brassica rapa]
BjuLA06G007140.1	AT3G27810.1	89.27	myb domain protein 21 Encodes a member of the R2R3-MYB transcription factor gene family. Induced by jasmonate. Involved in jasmonate response during stamen development. myb domain protein 21 (MYB21); FUNCTIONS IN: DNA binding, sequence-specific DNA binding transcription factor activity; INVOLVED IN: in 6 processes; EXPRESSED IN: 10 plant structures; EXPRESSED DURING: 4 anthesis, C globular stage,…	Transcription factor	BjuVA06G39960.1	100	A06_VARUNA_g3754.t1.cds	100	BjuOA06G37670.1	100	cds.BjuA06g07000S	100	Molecular Function: DNA binding (GO:0003677);;	K09422|7.3e-135|bna:106352397|K09422 transcription factor MYB, plant | (RefSeq) transcription factor MYB21	[K]	Transcription	Myb-like DNA-binding domain	Transcription factor MYB21 OS=Arabidopsis thaliana OX=3702 GN=MYB21 PE=1 SV=1	Uncharacterized protein OS=Brassica campestris OX=3711 GN=BRAA06T27013Z PE=4 SV=1	T	Signal transduction mechanisms	PREDICTED: probably inactive leucine-rich repeat receptor-like protein kinase At3g28040 [Brassica rapa]
BjuLA06G007150.1	AT2G24250.1	47.486	Protein of unknown function (DUF295) CONTAINS InterPro DOMAIN/s: F-box domain, cyclin-like (InterPro:IPR001810), Protein of unknown function DUF295 (InterPro:IPR005174); BEST Arabidopsis thaliana protein match is: Protein of unknown function (DUF295) (TAIR:AT1G64840.1); Has 154 Blast hits to 151 proteins in 8 species: Archae - 0; Bacteria - 0; Metazoa - 0; Fungi - 0; Plants - 154; Viruses - 0; Ot…	B3 domain-containing protein	BjuVA06G39940.1	98.387	A06_VARUNA_g3752.t1.cds	100	BjuOA06G37650.1	98.387	cds.BjuB08g35500S	78.713	Molecular Function: protein binding (GO:0005515);;	--	--	--	F-box domain	F-box/kelch-repeat protein At1g64840 OS=Arabidopsis thaliana OX=3702 GN=At1g64840 PE=2 SV=2	Uncharacterized protein OS=Brassica rapa subsp. pekinensis OX=51351 PE=4 SV=1	S	Function unknown	BnaA06g31680D [Brassica napus]
BjuLA06G007160.1	AT3G27820.1	91.598	monodehydroascorbate reductase 4 Encodes a peroxisome membrane-bound monodehydroascorbate reductase, involved in the ascorbate-glutathione cycle which removes toxic H2O2 monodehydroascorbate reductase 4 (MDAR4); FUNCTIONS IN: monodehydroascorbate reductase (NADH) activity; INVOLVED IN: hydrogen peroxide catabolic process; LOCATED IN: peroxisomal membrane, chloroplast envelope; EXPRESSED IN: 22 pl…	monodehydroascorbate reductase	BjuVA06G39930.1	100	A06_VARUNA_g3751.t1.cds	100	BjuOA06G37640.1	100	cds.BjuA06g07010S	100	Cellular Component: integral component of membrane (GO:0016021);; Molecular Function: oxidoreductase activity (GO:0016491);; Molecular Function: flavin adenine dinucleotide binding (GO:0050660);;	K08232|5.9e-280|bna:106349230|K08232 monodehydroascorbate reductase (NADH) [EC:1.6.5.4] | (RefSeq) monodehydroascorbate reductase 4, peroxisomal	[R]	General function prediction only	Pyridine nucleotide-disulphide oxidoreductase	Monodehydroascorbate reductase 4, peroxisomal OS=Arabidopsis thaliana OX=3702 GN=MDAR4 PE=1 SV=1	Pyr_redox_2 domain-containing protein OS=Brassica campestris OX=3711 GN=BRAA06T27010Z PE=4 SV=1	S	Function unknown	PREDICTED: WAT1-related protein At3g28100-like isoform X1 [Brassica rapa]
BjuLA06G007170.1	AT3G27850.1	84.293	ribosomal protein L12-C 50S ribosomal protein L12-C ribosomal protein L12-C (RPL12-C); FUNCTIONS IN: structural constituent of ribosome; INVOLVED IN: defense response to bacterium, translation; LOCATED IN: in 6 components; EXPRESSED IN: juvenile leaf, leaf; CONTAINS InterPro DOMAIN/s: Ribosomal protein L7/L12 (InterPro:IPR000206), Ribosomal protein L12, chloroplast (InterPro:IPR015608), Ribosomal…	ribosomal protein	BjuVA06G39920.1	100	A06_VARUNA_g3750.t1.cds	100	BjuOA06G37630.1	100	cds.BjuA06g07020S	100	Molecular Function: structural constituent of ribosome (GO:0003735);; Cellular Component: ribosome (GO:0005840);; Biological Process: translation (GO:0006412);;	K02935|1.1e-91|brp:103875188|K02935 large subunit ribosomal protein L7/L12 | (RefSeq) 50S ribosomal protein L12-3, chloroplastic	[J]	Translation, ribosomal structure and biogenesis	Ribosomal protein L7/L12 C-terminal domain	50S ribosomal protein L12-3, chloroplastic OS=Arabidopsis thaliana OX=3702 GN=RPL12C PE=2 SV=2	Uncharacterized protein OS=Brassica campestris OX=3711 GN=BRAA06T27009Z PE=3 SV=1	E	Amino acid transport and metabolism	PREDICTED: uncharacterized protein LOC103851250 [Brassica rapa]
BjuLA06G007180.1	AT3G27830.1	85.417	ribosomal protein L12-A 50S ribosomal protein L12-A ribosomal protein L12-A (RPL12-A); FUNCTIONS IN: structural constituent of ribosome; INVOLVED IN: translation; LOCATED IN: in 7 components; EXPRESSED IN: cotyledon, juvenile leaf, leaf; CONTAINS InterPro DOMAIN/s: Ribosomal protein L7/L12 (InterPro:IPR000206), Ribosomal protein L12, chloroplast (InterPro:IPR015608), Ribosomal protein L7/L12, oli…	Ribosomal_L12,Ribosomal_L12_N	BjuVA06G39910.1	99.471	A06_VARUNA_g3749.t1.cds	100	BjuOA06G37620.1	100	cds.BjuA06g07030S	100	Molecular Function: structural constituent of ribosome (GO:0003735);; Cellular Component: ribosome (GO:0005840);; Biological Process: translation (GO:0006412);;	K02935|8.4e-89|brp:103875187|K02935 large subunit ribosomal protein L7/L12 | (RefSeq) 50S ribosomal protein L12-1, chloroplastic	[J]	Translation, ribosomal structure and biogenesis	Ribosomal protein L7/L12 C-terminal domain	50S ribosomal protein L12-1, chloroplastic OS=Arabidopsis thaliana OX=3702 GN=RPL12A PE=2 SV=1	Uncharacterized protein OS=Brassica campestris OX=3711 GN=BRARA_F03180 PE=3 SV=1	J	Function unknown	PREDICTED: uncharacterized protein LOC103875088 [Brassica rapa]	NA
BjuLA06G007190.1	AT3G27860.1	51.661	Tudor/PWWP/MBT superfamily protein Tudor/PWWP/MBT superfamily protein; FUNCTIONS IN: molecular_function unknown; INVOLVED IN: biological_process unknown; LOCATED IN: membrane; EXPRESSED IN: leaf; CONTAINS InterPro DOMAIN/s: PWWP (InterPro:IPR000313); BEST Arabidopsis thaliana protein match is: Tudor/PWWP/MBT superfamily protein (TAIR:AT5G40340.1); Has 273 Blast hits to 255 proteins in 49 species:…	PWWP	BjuVA06G39900.1	91.682	A06_VARUNA_g3748.t1.cds	99.049	BjuOA06G37610.1	99.049	cds.BjuA06g07040S	100	--	K04728|4.3e-16|pmum:103338375|K04728 serine-protein kinase ATM [EC:2.7.11.1] | (RefSeq) serine/threonine-protein kinase ATM	--	--	AUX/IAA family	Auxin-responsive protein IAA13 OS=Arabidopsis thaliana OX=3702 GN=IAA13 PE=1 SV=2	PWWP domain-containing protein OS=Brassica rapa subsp. pekinensis OX=51351 PE=4 SV=1	S	Function unknown	PREDICTED: protein AIG2 [Brassica rapa]	NA
BjuLA06G007210.1	AT3G27880.1	66.667	Protein of unknown function (DUF1645) Protein of unknown function (DUF1645); CONTAINS InterPro DOMAIN/s: Protein of unknown function DUF1645 (InterPro:IPR012442); BEST Arabidopsis thaliana protein match is: Protein of unknown function (DUF1645) (TAIR:AT1G23710.1); Has 180 Blast hits to 180 proteins in 16 species: Archae - 0; Bacteria - 0; Metazoa - 2; Fungi - 0; Plants - 176; Viruses - 0; Other E…	Protein of unknown function (DUF1645)	BjuVA06G39870.1	98.473	A06_VARUNA_g3745.t1.cds	100	BjuOA06G37580.1	100	cds.BjuA06g07060S	100	--	K07904|1.7e-23|crb:17879594|K07904 Ras-related protein Rab-11A | (RefSeq) LOW QUALITY PROTEIN: ras and EF-hand domain-containing protein	--	--	Protein of unknown function (DUF1645)	--	Uncharacterized protein OS=Brassica campestris OX=3711 GN=BRAA06T27004Z PE=4 SV=1	S	Function unknown	PREDICTED: protein ALTERED XYLOGLUCAN 4-like [Brassica rapa]
BjuLA06G007220.1	AT3G27890.1	90.816	NADPH:quinone oxidoreductase Encodes NAD(P)H:quinone reductase which is an FMN binding protein that catalyzes the reduction of quinone substrates to hydroquinones.The enzyme activity was confirmed by in vitro assay. NADPH:quinone oxidoreductase (NQR); FUNCTIONS IN: FMN reductase activity; INVOLVED IN: response to salt stress, defense response to bacterium; LOCATED IN: chloroplast stroma, chloropl…	nadph quinone	BjuVA06G39860.1	98.469	A06_VARUNA_g3744.t1.cds	100	BjuOA06G37570.1	100	cds.BjuA06g07070S	100	Molecular Function: oxidoreductase activity (GO:0016491);;	K19784|2.2e-106|bna:106349224|K19784 chromate reductase, NAD(P)H dehydrogenase (quinone) | (RefSeq) NADPH:quinone oxidoreductase	[R]	General function prediction only	NADPH-dependent FMN reductase	NADPH:quinone oxidoreductase OS=Arabidopsis thaliana OX=3702 GN=NQR PE=1 SV=1	NAD(P)H dehydrogenase (quinone) OS=Brassica oleracea OX=3712 GN=BOLC7T44218H PE=4 SV=1	M	Cell wall/membrane/envelope biogenesis	PREDICTED: xyloglucan glycosyltransferase 4 [Brassica rapa]
BjuLA06G007230.1	AT4G39240.1	53.134	Galactose oxidase/kelch repeat superfamily protein Galactose oxidase/kelch repeat superfamily protein; CONTAINS InterPro DOMAIN/s: F-box domain, cyclin-like (InterPro:IPR001810), Galactose oxidase/kelch, beta-propeller (InterPro:IPR011043), Kelch repeat type 1 (InterPro:IPR006652), Kelch related (InterPro:IPR013089), Kelch-type beta propeller (InterPro:IPR015915); BEST Arabidopsis thaliana protei…	F-box kelch-repeat protein	BjuVA06G39850.1	98.928	A04_VARUNA_g1653.t1.cds	40.193	BjuOA06G37560.1	99.732	cds.BjuA06g07080S	100	Molecular Function: protein binding (GO:0005515);;	--	[R]	General function prediction only	Kelch motif	Putative F-box/kelch-repeat protein At3g27910 OS=Arabidopsis thaliana OX=3702 GN=At3g27910 PE=4 SV=2	F-box domain-containing protein OS=Brassica campestris OX=3711 GN=BRAA06T27002Z PE=4 SV=1	G	Carbohydrate transport and metabolism	PREDICTED: probable galacturonosyltransferase-like 10 [Brassica rapa]
BjuLA06G007240.1	AT3G27920.1	73.418	myb domain protein 0 Encodes a Myb-like protein that is required for induction of trichome development. myb domain protein 0 (MYB0); CONTAINS InterPro DOMAIN/s: SANT, DNA-binding (InterPro:IPR001005), Homeodomain-like (InterPro:IPR009057), Myb, DNA-binding (InterPro:IPR014778), HTH transcriptional regulator, Myb-type, DNA-binding (InterPro:IPR017930), Homeodomain-related (InterPro:IPR012287), Myb…	myb domain protein	BjuVA06G39840.1	99.111	A06_VARUNA_g3743.t1.cds	100	BjuOA06G37550.1	100	cds.BjuA06g07090S	100	Molecular Function: DNA binding (GO:0003677);; Cellular Component: nucleus (GO:0005634);;	K09422|1.1e-122|bna:106409973|K09422 transcription factor MYB, plant | (RefSeq) trichome differentiation protein GL1	[K]	Transcription	Myb-like DNA-binding domain	Trichome differentiation protein GL1 OS=Arabidopsis thaliana OX=3702 GN=GL1 PE=1 SV=2	MYB domain protein 0 OS=Brassica rapa subsp. rapa OX=51350 GN=MYB0 PE=2 SV=1	Q	Secondary metabolites biosynthesis, transport and catabolism	BnaA06g31620D [Brassica napus]
BjuLA06G007250.1	AT3G27925.1	89.252	DegP protease 1 Encodes a DegP protease; nuclear gene encoding chloroplast-targeted protease that can degrade two lumenal proteins, plastocyanin and OE33, suggesting a role as a general-purpose protease in the thylakoid lumen. Involved in the degradation of D1 protein of PS II, hence participating in the repair of PS II damages caused by photoinhibition. DegP protease 1 (DEGP1); FUNCTIONS IN: ser…	Protease Do-like 1, chloroplastic	BjuVA06G39830.1	99.771	A06_VARUNA_g3742.t1.cds	99.078	BjuOA06G37540.1	99.078	cds.BjuA06g07100S	99.771	Molecular Function: serine-type endopeptidase activity (GO:0004252);;	K08669|1.6e-34|gsl:Gasu_51390|K08669 HtrA serine peptidase 2 [EC:3.4.21.108] | (RefSeq) phosphomethylpyrimidine kinase	[O]	Posttranslational modification, protein turnover, chaperones	Trypsin-like peptidase domain	Protease Do-like 1, chloroplastic OS=Arabidopsis thaliana OX=3702 GN=DEGP1 PE=1 SV=2	PDZ domain-containing protein OS=Brassica rapa subsp. pekinensis OX=51351 PE=3 SV=1	Q	Secondary metabolites biosynthesis, transport and catabolism	BnaA06g31530D [Brassica napus]
BjuLA06G007260.1	AT3G27930.1	82.16	unknown protein; FUNCTIONS IN: molecular_function unknown; INVOLVED IN: N-terminal protein myristoylation; LOCATED IN: cellular_component unknown; EXPRESSED IN: 23 plant structures; EXPRESSED DURING: 14 growth stages; Has 35 Blast hits to 35 proteins in 12 species: Archae - 0; Bacteria - 0; Metazoa - 0; Fungi - 0; Plants - 35; Viruses - 0; Other Eukaryotes - 0 (source: NCBI BLink).	-	BjuVA06G39820.1	100	A06_VARUNA_g3741.t1.cds	99.765	BjuOA06G37530.1	99.765	cds.BjuA06g07110S	100	--	--	--	--	--	--	Uncharacterized protein OS=Brassica campestris OX=3711 GN=BRARA_F03172 PE=4 SV=1	--	--	PREDICTED: uncharacterized protein LOC103875154 [Brassica rapa]
BjuLA06G007270.1	AT5G61750.1	64.078	RmlC-like cupins superfamily protein RmlC-like cupins superfamily protein; FUNCTIONS IN: manganese ion binding, nutrient reservoir activity; INVOLVED IN: response to salt stress; LOCATED IN: endomembrane system, apoplast; EXPRESSED IN: inflorescence meristem, hypocotyl, flower; EXPRESSED DURING: petal differentiation and expansion stage; CONTAINS InterPro DOMAIN/s: Cupin, RmlC-type (InterPro:IPR0…	Germin-like protein subfamily 3 member 4	BjuVA03G46880.1	63.462	A03_VARUNA_g4475.t1.cds	62.5	BjuOA03G46590.1	63.462	cds.BjuB02g64170S	61.538	Cellular Component: cell wall (GO:0005618);; Molecular Function: manganese ion binding (GO:0030145);; Molecular Function: nutrient reservoir activity (GO:0045735);; Cellular Component: apoplast (GO:0048046);;	--	--	--	--	Germin-like protein subfamily 3 member 4 OS=Arabidopsis thaliana OX=3702 GN=At5g61750 PE=2 SV=1	Germin-like protein OS=Brassica oleracea OX=3712 GN=BOLC7T45068H PE=3 SV=1	--	--	PREDICTED: uncharacterized protein LOC103875153 isoform X1 [Brassica rapa]
BjuLA06G007280.1	AT5G61760.1	77.113	inositol polyphosphate kinase 2 beta Encodes an inositol polyphosphate 3-/6-/5-kinase that is localized to the nucleus. Able to complement a mutation in a yeast transcriptional regulator gene (ARG82/IPK2). inositol polyphosphate kinase 2 beta (IPK2BETA); CONTAINS InterPro DOMAIN/s: Inositol polyphosphate kinase (InterPro:IPR005522); BEST Arabidopsis thaliana protein match is: inositol polyphospha…	Inositol phosphate kinase with a broad substrate specificity	BjuVA06G39810.1	100	A06_VARUNA_g3740.t1.cds	100	BjuOA06G37520.1	100	cds.BjuA06g07130S	100	Molecular Function: inositol-1,4,5-trisphosphate 6-kinase activity (GO:0000823);; Molecular Function: ATP binding (GO:0005524);; Biological Process: inositol phosphate biosynthetic process (GO:0032958);; Molecular Function: inositol tetrakisphosphate 5-kinase activity (GO:0047326);; Molecular Function: myo-inositol-1,2,3,4,6-heptakisphosphate 5-kinase activity (GO:0102732);;	K00915|5.9e-163|bna:111198742|K00915 inositol-polyphosphate multikinase [EC:2.7.1.140 2.7.1.151] | (RefSeq) inositol polyphosphate multikinase beta-like isoform X1	[KIT]	--	Inositol polyphosphate kinase	Inositol polyphosphate multikinase beta OS=Arabidopsis thaliana OX=3702 GN=IPK2b PE=1 SV=1	Inositol polyphosphate multikinase OS=Brassica campestris OX=3711 GN=BRARA_F03171 PE=3 SV=1	T	Signal transduction mechanisms	PREDICTED: probable inactive receptor kinase At1g27190 [Brassica rapa]
BjuLA06G007290.1	NA.1	NA	NA	NA	BjuVA06G39800.1	100	A06_VARUNA_g3739.t1.cds	100	NA	NA	cds.BjuA06g07140S	100	--	--	--	--	--	--	Uncharacterized protein (Fragment) OS=Brassica oleracea OX=3712 GN=BOLC4T27968H PE=4 SV=1	--	--	PREDICTED: uncharacterized protein LOC103859484 isoform X1 [Brassica rapa]	NA
BjuLA06G007300.1	AT3G27960.1	87.779	Tetratricopeptide repeat (TPR)-like superfamily protein Tetratricopeptide repeat (TPR)-like superfamily protein; FUNCTIONS IN: binding; INVOLVED IN: pollen tube growth; LOCATED IN: plasma membrane; EXPRESSED IN: 24 plant structures; EXPRESSED DURING: 14 growth stages; CONTAINS InterPro DOMAIN/s: Tetratricopeptide TPR-1 (InterPro:IPR001440), Tetratricopeptide-like helical (InterPro:IPR011990), Tet…	Tetratricopeptide repeat	BjuVA06G39780.2	100	A06_VARUNA_g3737.t1.cds	100	BjuOA06G37500.1	99.849	cds.BjuA06g07160S	100	Biological Process: reproduction (GO:0000003);; Biological Process: cell morphogenesis (GO:0000902);; Biological Process: cell morphogenesis involved in differentiation (GO:0000904);; Biological Process: urogenital system development (GO:0001655);; Biological Process: kidney development (GO:0001822);; Biological Process: liver development (GO:0001889);; Biological Process: tissue homeostasis (GO:…	K01087|6.5e-11|ccaj:109795950|K01087 trehalose 6-phosphate phosphatase [EC:3.1.3.12] | (RefSeq) trehalose-phosphate phosphatase A-like	[Z]	Cytoskeleton	Tetratricopeptide repeat	Protein KINESIN LIGHT CHAIN-RELATED 2 OS=Arabidopsis thaliana OX=3702 GN=KLCR2 PE=1 SV=1	Uncharacterized protein OS=Brassica campestris OX=3711 GN=BRAA06T26995Z PE=4 SV=1	--	--	BnaC07g25100D [Brassica napus]
BjuLA06G007310.1	NA.1	NA	NA	NA	BjuVA06G39760.1	98.113	A06_VARUNA_g3736.t1.cds	97.727	BjuOA06G37480.1	98.113	cds.BjuA06g07170S	100	--	--	--	--	--	--	Uncharacterized protein OS=Brassica campestris OX=3711 GN=BRAA10T43685Z PE=4 SV=1	--	--	PREDICTED: uncharacterized protein LOC100258557 isoform X1 [Vitis vinifera]	NA
BjuLA06G007320.1	AT3G27970.1	94.398	Exonuclease family protein Exonuclease family protein; FUNCTIONS IN: zinc ion binding, exonuclease activity, nucleic acid binding; INVOLVED IN: biological_process unknown; LOCATED IN: intracellular; CONTAINS InterPro DOMAIN/s: Zinc finger, C2H2-like (InterPro:IPR015880), Exonuclease (InterPro:IPR006055), Polynucleotidyl transferase, ribonuclease H fold (InterPro:IPR012337), Zinc finger, C2H2-type…	Exonuclease	BjuVA06G39730.1	100	A06_VARUNA_g3735.t1.cds	99.155	BjuOA06G37470.1	100	cds.BjuA06g07180S	100	Molecular Function: nucleic acid binding (GO:0003676);; Biological Process: rRNA processing (GO:0006364);; Molecular Function: 3'-5' exonuclease activity (GO:0008408);;	K18327|1.3e-114|nnu:104612826|K18327 RNA exonuclease 4 [EC:3.1.-.-] | (RefSeq) RNA exonuclease 4-like	[L]	Replication, recombination and repair	Exonuclease	RNA exonuclease 4 OS=Homo sapiens OX=9606 GN=REXO4 PE=1 SV=2	C2H2-type domain-containing protein OS=Brassica campestris OX=3711 GN=BRAA06T26994Z PE=4 SV=1	L	Replication, recombination and repair	PREDICTED: uncharacterized protein LOC103875150 [Brassica rapa]
BjuLA06G007330.1	AT4G32050.1	52.454	neurochondrin family protein neurochondrin family protein; FUNCTIONS IN: binding; INVOLVED IN: biological_process unknown; LOCATED IN: cellular_component unknown; EXPRESSED IN: 18 plant structures; EXPRESSED DURING: 9 growth stages; CONTAINS InterPro DOMAIN/s: Armadillo-type fold (InterPro:IPR016024), Neurochondrin (InterPro:IPR008709); Has 174 Blast hits to 168 proteins in 66 species: Archae - 0…	Neurochondrin	BjuVA06G39720.1	90.393	A06_VARUNA_g3735.t1.cds	92.188	BjuOA06G37460.1	90.393	cds.BjuA06g07190S	100	--	--	[S]	Function unknown	Neurochondrin	--	Uncharacterized protein OS=Brassica campestris OX=3711 GN=BRARA_F03168 PE=4 SV=1	K	Transcription	PREDICTED: myb-related protein 330 [Brassica rapa]
BjuLA06G007340.1	AT3G28007.1	89.641	Nodulin MtN3 family protein Nodulin MtN3 family protein; LOCATED IN: endomembrane system, integral to membrane, membrane; EXPRESSED IN: 15 plant structures; EXPRESSED DURING: 8 growth stages; CONTAINS InterPro DOMAIN/s: MtN3/saliva-related transmembrane protein, conserved region (InterPro:IPR018169), RAG1-activating protein 1 homologue (InterPro:IPR018179), RAG1-activating protein-1-related (Inte…	Mediates both low-affinity uptake and efflux of sugar across the	BjuVA06G39710.1	100	A06_VARUNA_g3734.t1.cds	100	BjuOA06G37450.1	100	cds.BjuA06g07200S	100	Biological Process: carbohydrate transport (GO:0008643);; Cellular Component: integral component of membrane (GO:0016021);;	K15382|1.4e-159|brp:103875173|K15382 solute carrier family 50 (sugar transporter) | (RefSeq) bidirectional sugar transporter SWEET4	[R]	General function prediction only	Sugar efflux transporter for intercellular exchange	Bidirectional sugar transporter SWEET4 OS=Arabidopsis thaliana OX=3702 GN=SWEET4 PE=1 SV=1	Bidirectional sugar transporter SWEET OS=Brassica campestris OX=3711 GN=BRARA_F03167 PE=3 SV=1	J	Translation, ribosomal structure and biogenesis	PREDICTED: 60S acidic ribosomal protein P2-3 [Brassica rapa]
BjuLA06G007350.1	AT3G28030.1	73.184	5'-3' exonuclease family protein Required for repair of pyrimidine-pyrimidinone (6-4) dimers. ULTRAVIOLET HYPERSENSITIVE 3 (UVH3); FUNCTIONS IN: protein binding, nuclease activity; INVOLVED IN: DNA repair, response to UV-B, response to heat, non-photoreactive DNA repair; LOCATED IN: nucleus; EXPRESSED IN: stem, leaf whorl, seed; EXPRESSED DURING: E expanded cotyledon stage; CONTAINS InterPro DOMA…	Xeroderma pigmentosum G N-region	BjuVA06G39700.1	99.931	A06_VARUNA_g3733.t1.cds	99.931	BjuOA06G37440.1	99.931	cds.BjuA06g07210S	99.931	Molecular Function: single-stranded DNA binding (GO:0003697);; Molecular Function: endonuclease activity (GO:0004519);; Cellular Component: nucleus (GO:0005634);; Biological Process: nucleotide-excision repair (GO:0006289);;	K10846|0.0e+00|bna:106415222|K10846 DNA excision repair protein ERCC-5 | (RefSeq) DNA repair protein UVH3 isoform X1	[L]	Replication, recombination and repair	XPG N-terminal domain	DNA repair protein UVH3 OS=Arabidopsis thaliana OX=3702 GN=UVH3 PE=2 SV=1	Uncharacterized protein OS=Brassica campestris OX=3711 GN=BRARA_F03166 PE=3 SV=1	O	Posttranslational modification, protein turnover, chaperones	PREDICTED: uncharacterized protein LOC103875145 isoform X1 [Brassica rapa]
BjuLA06G007360.1	AT3G28040.1	86.555	Leucine-rich receptor-like protein kinase family protein Leucine-rich receptor-like protein kinase family protein; FUNCTIONS IN: protein serine/threonine kinase activity, kinase activity, ATP binding; INVOLVED IN: transmembrane receptor protein tyrosine kinase signaling pathway, protein amino acid phosphorylation; LOCATED IN: endomembrane system; EXPRESSED IN: 23 plant structures; EXPRESSED DURIN…	Leucine-rich repeat	BjuVA06G39690.1	100	A06_VARUNA_g3732.t1.cds	99.011	BjuOA06G37430.1	100	cds.BjuA06g07220S	100	Molecular Function: protein kinase activity (GO:0004672);; Molecular Function: ATP binding (GO:0005524);; Cellular Component: plasma membrane (GO:0005886);; Cellular Component: integral component of membrane (GO:0016021);;	K20718|2.5e-131|ppp:112273920|K20718 LRR receptor-like serine/threonine-protein kinase ERECTA [EC:2.7.11.1] | (RefSeq) LRR receptor-like serine/threonine-protein kinase ERL1	--	--	Leucine rich repeat	Probably inactive leucine-rich repeat receptor-like protein kinase At3g28040 OS=Arabidopsis thaliana OX=3702 GN=At3g28040 PE=1 SV=1	Protein kinase domain-containing protein OS=Brassica rapa subsp. pekinensis OX=51351 PE=4 SV=1	O	Posttranslational modification, protein turnover, chaperones	PREDICTED: probable mitochondrial chaperone BCS1-B [Brassica rapa]
BjuLA06G007370.1	AT5G40210.1	56.863	nodulin MtN21 /EamA-like transporter family protein nodulin MtN21 /EamA-like transporter family protein; LOCATED IN: membrane; EXPRESSED IN: 21 plant structures; EXPRESSED DURING: 13 growth stages; CONTAINS InterPro DOMAIN/s: Protein of unknown function DUF6, transmembrane (InterPro:IPR000620); BEST Arabidopsis thaliana protein match is: nodulin MtN21 /EamA-like transporter family protein (TAIR:A…	EamA-like transporter family	BjuVA06G39680.1	100	A06_VARUNA_g3730.t1.cds	100	BjuOA06G37420.1	100	cds.BjuA06g07240S	100	Cellular Component: integral component of membrane (GO:0016021);; Molecular Function: transmembrane transporter activity (GO:0022857);;	K17500|6.0e-35|nta:107765414|K17500 integrin-linked kinase-associated serine/threonine phosphatase 2C [EC:3.1.3.16] | (RefSeq) WAT1-related protein At3g18200-like	--	--	EamA-like transporter family	WAT1-related protein At5g40210 OS=Arabidopsis thaliana OX=3702 GN=At5g40210 PE=2 SV=1	WAT1-related protein OS=Brassica campestris OX=3711 GN=BRARA_F03164 PE=3 SV=1	S	Function unknown	BnaA06g31380D [Brassica napus]
BjuLA06G007380.1	AT3G28100.1	81.534	nodulin MtN21 /EamA-like transporter family protein nodulin MtN21 /EamA-like transporter family protein; FUNCTIONS IN: molecular_function unknown; INVOLVED IN: biological_process unknown; LOCATED IN: membrane; CONTAINS InterPro DOMAIN/s: Protein of unknown function DUF6, transmembrane (InterPro:IPR000620); BEST Arabidopsis thaliana protein match is: nodulin MtN21 /EamA-like transporter family pro…	WAT1-related protein	BjuVA06G39670.1	100	A06_VARUNA_g3729.t1.cds	94.017	BjuOA06G37410.1	99.733	cds.BjuB04g48000S	88.827	Cellular Component: plasma membrane (GO:0005886);; Cellular Component: integral component of membrane (GO:0016021);; Molecular Function: transmembrane transporter activity (GO:0022857);;	K17500|8.7e-37|nto:104085001|K17500 integrin-linked kinase-associated serine/threonine phosphatase 2C [EC:3.1.3.16] | (RefSeq) WAT1-related protein At3g18200 isoform X1	--	--	EamA-like transporter family	WAT1-related protein At3g28100 OS=Arabidopsis thaliana OX=3702 GN=At3g28100 PE=2 SV=1	WAT1-related protein OS=Brassica rapa subsp. pekinensis OX=51351 PE=3 SV=1	C	Energy production and conversion	BnaA06g31360D [Brassica napus]
BjuLA06G007390.1	AT4G09490.1	38.889	Polynucleotidyl transferase, ribonuclease H-like superfamily protein Polynucleotidyl transferase, ribonuclease H-like superfamily protein; FUNCTIONS IN: ribonuclease H activity, nucleic acid binding; INVOLVED IN: biological_process unknown; LOCATED IN: endomembrane system; EXPRESSED IN: 21 plant structures; EXPRESSED DURING: 13 growth stages; CONTAINS InterPro DOMAIN/s: Polynucleotidyl transferas…	Ribonuclease H protein	BjuVA06G39660.1	97.906	A06_VARUNA_g3729.t1.cds	99.438	BjuOA06G37400.1	97.906	cds.BjuA06g07260S	97.906	Molecular Function: nucleic acid binding (GO:0003676);; Molecular Function: RNA-DNA hybrid ribonuclease activity (GO:0004523);;	K00430|6.1e-32|bna:106369783|K00430 peroxidase [EC:1.11.1.7] | (RefSeq) peroxidase N-like	[R]	General function prediction only	Reverse transcriptase-like	--	RNase H domain-containing protein (Fragment) OS=Brassica campestris OX=3711 GN=BRARA_F03162 PE=4 SV=1	C	Energy production and conversion	BnaA06g31360D [Brassica napus]
BjuLA06G007400.1	AT5G40190.1	78.022	RNA ligase/cyclic nucleotide phosphodiesterase family protein Identified in a screen for calmodulin-binding proteins obtained from an auxin treated cDNA library. RNA ligase/cyclic nucleotide phosphodiesterase family protein; FUNCTIONS IN: calmodulin binding; INVOLVED IN: RNA metabolic process; LOCATED IN: intracellular; EXPRESSED IN: 22 plant structures; EXPRESSED DURING: 13 growth stages; CONTAI…	2'-5' RNA ligase superfamily	BjuVA06G39650.1	100	A06_VARUNA_g3729.t1.cds	100	BjuOA06G37390.1	100	cds.BjuA06g07270S	100	--	--	--	--	2'-5' RNA ligase superfamily	--	Uncharacterized protein OS=Brassica campestris OX=3711 GN=BRAA06T26987Z PE=4 SV=1	--	--	PREDICTED: uncharacterized protein LOC103875136 [Brassica rapa]
BjuLA06G007410.1	AT3G28150.1	82.809	TRICHOME BIREFRINGENCE-LIKE 22 Encodes a member of the TBL (TRICHOME BIREFRINGENCE-LIKE) gene family containing a plant-specific DUF231 (domain of unknown function) domain. TBL gene family has 46 members, two of which (TBR/AT5G06700 and TBL3/AT5G01360) have been shown to be involved in the synthesis and deposition of secondary wall cellulose, presumably by influencing the esterification state of …	Protein ALTERED XYLOGLUCAN 4-like	BjuVA06G39640.1	100	B08_VARUNA_g2143.t1.cds	93.427	BjuOA06G37380.1	100	cds.BjuA06g07280S	100	Cellular Component: integral component of membrane (GO:0016021);;	K23877|1.7e-267|bna:106411685|K23877 xyloglucan O-acetyltransferase | (RefSeq) protein ALTERED XYLOGLUCAN 4-like	--	--	GDSL/SGNH-like Acyl-Esterase family found in Pmr5 and Cas1p	Protein ALTERED XYLOGLUCAN 4-like OS=Arabidopsis thaliana OX=3702 GN=AXY4L PE=2 SV=1	PMR5N domain-containing protein OS=Brassica campestris OX=3711 GN=BRARA_F03160 PE=3 SV=1	K	Transcription	PREDICTED: FACT complex subunit SSRP1 [Brassica rapa]
BjuLA06G007420.1	NA.1	NA	NA	NA	NA	NA	NA	NA	NA	NA	cds.BjuA06g07290S	100	NA	NA	NA	NA	NA	NA	NA	NA	--	PREDICTED: uncharacterized protein LOC103867519 [Brassica rapa]	NA
BjuLA06G007430.1	AT3G28180.1	93.63	Cellulose-synthase-like C4 encodes a gene similar to cellulose synthase Cellulose-synthase-like C4 (CSLC04); FUNCTIONS IN: cellulose synthase activity, transferase activity, transferring glycosyl groups; INVOLVED IN: biological_process unknown; LOCATED IN: plasma membrane; EXPRESSED IN: 24 plant structures; EXPRESSED DURING: 13 growth stages; CONTAINS InterPro DOMAIN/s: Glycosyl transferase, fami…	Glycosyl transferase family 21	BjuVA06G39630.1	100	A06_VARUNA_g3727.t1.cds	100	BjuOA06G37370.1	100	cds.BjuA06g07300S	100	Cellular Component: integral component of membrane (GO:0016021);;	K20887|0.0e+00|bna:111207839|K20887 xyloglucan glycosyltransferase 4 [EC:2.4.1.-] | (RefSeq) xyloglucan glycosyltransferase 4	--	--	Glycosyl transferase family group 2	Xyloglucan glycosyltransferase 4 OS=Arabidopsis thaliana OX=3702 GN=CSLC4 PE=1 SV=1	Uncharacterized protein OS=Brassica oleracea OX=3712 GN=BOLC7T44245H PE=4 SV=1	Q	Secondary metabolites biosynthesis, transport and catabolism	PREDICTED: cytochrome P450 81D11 [Brassica rapa]
BjuLA06G007440.1	AT3G28210.1	86.905	zinc finger (AN1-like) family protein Encodes a putative zinc finger protein (PMZ). PMZ; FUNCTIONS IN: zinc ion binding; INVOLVED IN: response to abscisic acid stimulus, response to chitin; LOCATED IN: cellular_component unknown; EXPRESSED IN: 12 plant structures; EXPRESSED DURING: 10 growth stages; CONTAINS InterPro DOMAIN/s: Zinc finger, AN1-type (InterPro:IPR000058); BEST Arabidopsis thaliana …	zf-AN1	BjuVA06G39620.1	99.468	A06_VARUNA_g3726.t1.cds	100	BjuOA06G37360.1	100	cds.BjuA06g07310S	97.872	Molecular Function: zinc ion binding (GO:0008270);;	--	[R]	General function prediction only	AN1-like Zinc finger	Zinc finger AN1 domain-containing stress-associated protein 12 OS=Arabidopsis thaliana OX=3702 GN=SAP12 PE=2 SV=2	Uncharacterized protein OS=Brassica campestris OX=3711 GN=BRARA_F03158 PE=4 SV=1	S	Coenzyme transport and metabolism	BnaC07g25480D [Brassica napus]	NA
BjuLA06G007450.1	AT3G28340.1	84.195	galacturonosyltransferase-like 10 Encodes a protein with putative galacturonosyltransferase activity. galacturonosyltransferase-like 10 (GATL10); FUNCTIONS IN: transferase activity, transferring hexosyl groups, polygalacturonate 4-alpha-galacturonosyltransferase activity; INVOLVED IN: carbohydrate biosynthetic process; LOCATED IN: endomembrane system; EXPRESSED IN: 20 plant structures; EXPRESSED …	Belongs to the glycosyltransferase 8 family	BjuVA06G39610.1	97.959	A06_VARUNA_g3725.t1.cds	97.959	BjuOA06G37350.1	97.959	cds.BjuA06g07320S	96.501	Molecular Function: transferase activity, transferring glycosyl groups (GO:0016757);;	K20893|1.9e-110|pop:18104995|K20893 probable galacturonosyltransferase-like 1 [EC:2.4.1.-] | (RefSeq) probable galacturonosyltransferase-like 1	--	--	Glycosyl transferase family 8	Probable galacturonosyltransferase-like 10 OS=Arabidopsis thaliana OX=3702 GN=GATL10 PE=2 SV=1	Hexosyltransferase OS=Brassica campestris OX=3711 GN=BRARA_F03157 PE=3 SV=1	--	--	PREDICTED: glycine, alanine and asparagine-rich protein isoform X2 [Brassica rapa]
BjuLA06G007460.1	AT3G28345.1	91.874	ABC transporter family protein ABC transporter family protein; FUNCTIONS IN: ATPase activity, coupled to transmembrane movement of substances; INVOLVED IN: transport, transmembrane transport; LOCATED IN: plasma membrane; EXPRESSED IN: shoot apex, inflorescence meristem, cotyledon, hypocotyl, flower; EXPRESSED DURING: petal differentiation and expansion stage; CONTAINS InterPro DOMAIN/s: ATPase, A…	Contains the following InterPro domains ATPase, AAA type, core (InterPro IPR003593), ABC transporter-like (InterPro IPR003439), ABC transporter, transmembrane domain, type 1 (InterPro IPR011527), ABC transporter integral membrane type 1 (InterPro IPR017940), ABC transporter, transmembrane domain (InterPro IPR001140), ABC transporter, conserved site (InterPro IPR017871)	BjuVA06G39600.1	100	A06_VARUNA_g3723.t1.cds	100	BjuOA06G37340.1	100	cds.BjuA06g07330S	99.679	Molecular Function: ATP binding (GO:0005524);; Cellular Component: integral component of membrane (GO:0016021);; Molecular Function: ATPase activity (GO:0016887);; Molecular Function: ATPase-coupled transmembrane transporter activity (GO:0042626);;	K05658|0.0e+00|brp:103875161|K05658 ATP-binding cassette, subfamily B (MDR/TAP), member 1 [EC:7.6.2.2] | (RefSeq) ABC transporter B family member 15	[Q]	Secondary metabolites biosynthesis, transport and catabolism	ABC transporter transmembrane region	ABC transporter B family member 15 OS=Arabidopsis thaliana OX=3702 GN=ABCB15 PE=3 SV=1	Uncharacterized protein OS=Brassica campestris OX=3711 GN=BRARA_F03156 PE=4 SV=1	E	Amino acid transport and metabolism	PREDICTED: uncharacterized protein LOC103875132 isoform X1 [Brassica rapa]
BjuLA06G007470.1	AT3G28370.1	77.686	unknown protein; BEST Arabidopsis thaliana protein match is: unknown protein (TAIR:AT1G51430.1); Has 6174 Blast hits to 4953 proteins in 685 species: Archae - 195; Bacteria - 792; Metazoa - 2688; Fungi - 653; Plants - 470; Viruses - 15; Other Eukaryotes - 1361 (source: NCBI BLink).	CENP-K	BjuVA06G39580.4	97.826	A06_VARUNA_g3722.t1.cds	98.545	BjuOB02G58440.1	93.841	cds.BjuB02g57430S	93.502	--	--	--	--	Centromere-associated protein K	--	Uncharacterized protein OS=Brassica rapa subsp. pekinensis OX=51351 PE=4 SV=1	--	Function unknown	PREDICTED: uncharacterized protein LOC103875104 isoform X2 [Brassica rapa]	NA
BjuLA06G007480.1	AT3G28415.1	76.699	ABC transporter family protein ABC transporter family protein; FUNCTIONS IN: ATPase activity, coupled to transmembrane movement of substances, nucleoside-triphosphatase activity, ATPase activity, nucleotide binding, ATP binding; INVOLVED IN: transport, transmembrane transport; LOCATED IN: plasma membrane, membrane; EXPRESSED IN: leaf; CONTAINS InterPro DOMAIN/s: ATPase, AAA+ type, core (InterPro:…	ABC_membrane,ABC_tran	BjuVB02G54750.1	84.015	A06_VARUNA_g3721.t1.cds	96.364	BjuOA06G37320.1	90.84	cds.BjuA06g07350S	98.368	Molecular Function: ATP binding (GO:0005524);; Cellular Component: integral component of membrane (GO:0016021);; Molecular Function: ATPase activity (GO:0016887);; Molecular Function: ATPase-coupled transmembrane transporter activity (GO:0042626);;	K05658|0.0e+00|bna:106415152|K05658 ATP-binding cassette, subfamily B (MDR/TAP), member 1 [EC:7.6.2.2] | (RefSeq) ABC transporter B family member 22-like	[Q]	Secondary metabolites biosynthesis, transport and catabolism	ABC transporter transmembrane region	ABC transporter B family member 22 OS=Arabidopsis thaliana OX=3702 GN=ABCB22 PE=3 SV=2	Uncharacterized protein OS=Brassica campestris OX=3711 GN=BRAA06T26978Z PE=4 SV=1	Q	--	PREDICTED: putative protein TPRXL [Brassica rapa]	NA
BjuLA06G007490.1	AT3G28370.1	83.258	unknown protein; BEST Arabidopsis thaliana protein match is: unknown protein (TAIR:AT1G51430.1); Has 6174 Blast hits to 4953 proteins in 685 species: Archae - 195; Bacteria - 792; Metazoa - 2688; Fungi - 653; Plants - 470; Viruses - 15; Other Eukaryotes - 1361 (source: NCBI BLink).	CENP-K	BjuVA06G39580.3	98.12	A06_VARUNA_g3720.t1.cds	96.746	BjuOA06G37290.1	98.12	cds.BjuA06g07360S	89.619	Cellular Component: nucleus (GO:0005634);; Biological Process: kinetochore assembly (GO:0051382);;	--	--	--	Centromere-associated protein K	--	Uncharacterized protein OS=Brassica campestris OX=3711 GN=BRARA_F03155 PE=3 SV=1	--	Coenzyme transport and metabolism	BnaA06g31120D [Brassica napus]	NA
BjuLA06G007500.1	AT3G28390.1	79.798	P-glycoprotein 18 P-glycoprotein 18 (PGP18); FUNCTIONS IN: ATPase activity, coupled to transmembrane movement of substances; INVOLVED IN: transport, transmembrane transport; LOCATED IN: integral to membrane; CONTAINS InterPro DOMAIN/s: ATPase, AAA+ type, core (InterPro:IPR003593), ABC transporter-like (InterPro:IPR003439), ABC transporter, transmembrane domain, type 1 (InterPro:IPR011527), ABC tr…	Contains the following InterPro domains ATPase, AAA type, core (InterPro IPR003593), ABC transporter-like (InterPro IPR003439), ABC transporter, transmembrane domain, type 1 (InterPro IPR011527), ABC transporter integral membrane type 1 (InterPro IPR017940), ABC transporter, transmembrane domain (InterPro IPR001140), ABC transporter, conserved site (InterPro IPR017871)	BjuVA06G39570.1	100	A06_VARUNA_g3719.t1.cds	99.649	BjuOA06G37280.1	100	cds.BjuA09g68270S	84.122	Molecular Function: ATP binding (GO:0005524);; Cellular Component: integral component of membrane (GO:0016021);; Molecular Function: ATPase activity (GO:0016887);; Molecular Function: ATPase-coupled transmembrane transporter activity (GO:0042626);;	K05658|3.1e-154|bna:106430469|K05658 ATP-binding cassette, subfamily B (MDR/TAP), member 1 [EC:7.6.2.2] | (RefSeq) ABC transporter B family member 22-like	[Q]	Secondary metabolites biosynthesis, transport and catabolism	ABC transporter transmembrane region	ABC transporter B family member 18 OS=Arabidopsis thaliana OX=3702 GN=ABCB18 PE=3 SV=1	Uncharacterized protein OS=Brassica campestris OX=3711 GN=BRARA_F03152 PE=4 SV=1	S	Function unknown	PREDICTED: uncharacterized transmembrane protein DDB_G0289901-like isoform X1 [Brassica rapa]
BjuLA06G007510.1	AT3G28420.1	77.315	Putative membrane lipoprotein Putative membrane lipoprotein; Has 11 Blast hits to 11 proteins in 7 species: Archae - 0; Bacteria - 2; Metazoa - 0; Fungi - 0; Plants - 9; Viruses - 0; Other Eukaryotes - 0 (source: NCBI BLink).	-	BjuVA06G39560.1	100	A06_VARUNA_g3718.t1.cds	100	BjuOA06G37270.1	100	cds.BjuA06g07390S	98.095	Cellular Component: integral component of membrane (GO:0016021);;	--	--	--	--	--	Uncharacterized protein OS=Brassica rapa subsp. pekinensis OX=51351 PE=4 SV=1	--	--	PREDICTED: hyphal wall protein 2 [Brassica rapa]
BjuLA06G007520.1	AT1G19010.1	53.211	unknown protein; BEST Arabidopsis thaliana protein match is: unknown protein (TAIR:AT1G74860.1); Has 337 Blast hits to 320 proteins in 97 species: Archae - 0; Bacteria - 14; Metazoa - 153; Fungi - 26; Plants - 76; Viruses - 0; Other Eukaryotes - 68 (source: NCBI BLink).	-	BjuVA06G39550.1	100	A06_VARUNA_g3717.t1.cds	100	BjuOA06G37260.1	100	cds.BjuA06g07400S	99.625	--	--	--	--	--	--	Uncharacterized protein (Fragment) OS=Brassica campestris OX=3711 GN=BRAA06T26973Z PE=4 SV=1	S	Function unknown	PREDICTED: putative per-hexamer repeat protein 5 isoform X1 [Brassica rapa]
BjuLA06G007530.1	AT3G28450.1	79.734	Leucine-rich repeat protein kinase family protein Leucine-rich repeat protein kinase family protein; FUNCTIONS IN: protein serine/threonine kinase activity, kinase activity, ATP binding; INVOLVED IN: transmembrane receptor protein tyrosine kinase signaling pathway, protein amino acid phosphorylation; LOCATED IN: chloroplast, plasma membrane, membrane; EXPRESSED IN: 24 plant structures; EXPRESSED …	inactive receptor kinase At1g27190	BjuVA06G39540.1	99.663	A06_VARUNA_g3716.t1.cds	99.663	BjuOA06G37250.1	99.663	cds.BjuB02g57510S	89.43	Molecular Function: protein kinase activity (GO:0004672);; Molecular Function: ATP binding (GO:0005524);; Cellular Component: integral component of membrane (GO:0016021);;	K13416|2.9e-79|rcu:8277786|K13416 brassinosteroid insensitive 1-associated receptor kinase 1 [EC:2.7.10.1 2.7.11.1] | (RefSeq) BRASSINOSTEROID INSENSITIVE 1-associated receptor kinase 1	--	--	Protein tyrosine and serine/threonine kinase	Inactive LRR receptor-like serine/threonine-protein kinase BIR2 OS=Arabidopsis thaliana OX=3702 GN=BIR2 PE=1 SV=1	Protein kinase domain-containing protein OS=Brassica rapa subsp. pekinensis OX=51351 PE=4 SV=1	O	Posttranslational modification, protein turnover, chaperones	PREDICTED: uncharacterized protein At3g28850-like isoform X1 [Brassica rapa]
BjuLA06G007540.1	AT3G28455.1	76.543	CLAVATA3/ESR-RELATED 25 Member of a large family of putative ligands homologous to the Clavata3 gene. Consists of a single exon. Can not replace CLV3 function in vivo. CLAVATA3/ESR-RELATED 25 (CLE25); Has 13 Blast hits to 13 proteins in 5 species: Archae - 0; Bacteria - 0; Metazoa - 0; Fungi - 0; Plants - 13; Viruses - 0; Other Eukaryotes - 0 (source: NCBI BLink).	-	BjuVA06G39530.1	93.506	B08_VARUNA_g2127.t1.cds	83.784	BjuOA06G37240.1	93.506	cds.BjuA06g07420S	93.506	Biological Process: cell-cell signaling involved in cell fate commitment (GO:0045168);;	--	--	--	--	CLAVATA3/ESR (CLE)-related protein 25 OS=Arabidopsis thaliana OX=3702 GN=CLE25 PE=2 SV=1	Uncharacterized protein OS=Brassica oleracea OX=3712 GN=BOLC7T44264H PE=4 SV=1	K	Transcription	PREDICTED: transcription factor PRE5-like [Brassica rapa]
BjuLA06G007550.1	AT3G28460.1	89.342	methyltransferases methyltransferases; FUNCTIONS IN: methyltransferase activity; INVOLVED IN: rRNA methylation; LOCATED IN: chloroplast; EXPRESSED IN: 21 plant structures; EXPRESSED DURING: 13 growth stages; CONTAINS InterPro DOMAIN/s: Conserved hypothetical protein CHP00095 (InterPro:IPR004398); Has 4869 Blast hits to 4869 proteins in 1755 species: Archae - 2; Bacteria - 3296; Metazoa - 0; Fungi…	Conserved hypothetical protein 95	BjuVA06G39520.2	99.686	A06_VARUNA_g3714.t1.cds	96.541	BjuOA06G37230.1	99.686	cds.BjuA06g07430S	97.799	--	--	--	--	Conserved hypothetical protein 95	Putative rRNA methyltransferase YlbH OS=Bacillus subtilis (strain 168) OX=224308 GN=ylbH PE=3 SV=2	Uncharacterized protein OS=Brassica campestris OX=3711 GN=BRARA_F03147 PE=4 SV=1	Q	Secondary metabolites biosynthesis, transport and catabolism	PREDICTED: ABC transporter B family member 19 [Brassica rapa]
BjuLA06G007560.1	AT3G28470.1	81.763	Duplicated homeodomain-like superfamily protein Member of the R2R3 factor gene family. DEFECTIVE IN MERISTEM DEVELOPMENT AND FUNCTION 1 (TDF1); CONTAINS InterPro DOMAIN/s: SANT, DNA-binding (InterPro:IPR001005), Homeodomain-like (InterPro:IPR009057), Myb, DNA-binding (InterPro:IPR014778), HTH transcriptional regulator, Myb-type, DNA-binding (InterPro:IPR017930), Homeodomain-related (InterPro:IPR0…	Myb-like DNA-binding domain	BjuVA06G39510.1	99.381	A06_VARUNA_g3713.t1.cds	99.381	BjuOA06G37220.1	99.381	cds.BjuA06g07440S	99.381	Molecular Function: transcription regulatory region sequence-specific DNA binding (GO:0000976);; Molecular Function: DNA-binding transcription factor activity (GO:0003700);; Cellular Component: nucleus (GO:0005634);; Biological Process: cell differentiation (GO:0030154);; Molecular Function: sequence-specific DNA binding (GO:0043565);;	K09422|1.8e-187|bna:106411592|K09422 transcription factor MYB, plant | (RefSeq) transcription factor MYB35-like	[K]	Transcription	Myb-like DNA-binding domain	Transcription factor MYB35 OS=Arabidopsis thaliana OX=3702 GN=MYB35 PE=1 SV=1	Uncharacterized protein OS=Brassica rapa subsp. pekinensis OX=51351 PE=4 SV=1	--	--	PREDICTED: myb-related protein 306 [Brassica rapa]
BjuLA06G007570.1	AT3G28500.1	74.783	60S acidic ribosomal protein family 60S acidic ribosomal protein family; FUNCTIONS IN: structural constituent of ribosome; INVOLVED IN: translational elongation; LOCATED IN: cytosol, cytosolic ribosome, ribosome, plasma membrane; EXPRESSED IN: 20 plant structures; EXPRESSED DURING: 11 growth stages; CONTAINS InterPro DOMAIN/s: Ribosomal protein 60S (InterPro:IPR001813); BEST Arabidopsis thaliana …	Belongs to the eukaryotic ribosomal protein P1 P2 family	BjuVA06G39500.1	100	A06_VARUNA_g3712.t1.cds	100	BjuOA06G37210.1	100	cds.BjuA06g07460S	100	Molecular Function: structural constituent of ribosome (GO:0003735);; Cellular Component: ribosome (GO:0005840);; Biological Process: translational elongation (GO:0006414);;	K02943|1.3e-52|bna:106414669|K02943 large subunit ribosomal protein LP2 | (RefSeq) 60S acidic ribosomal protein P2-3-like	[J]	Translation, ribosomal structure and biogenesis	60s Acidic ribosomal protein	60S acidic ribosomal protein P2-3 OS=Arabidopsis thaliana OX=3702 GN=RPP2C PE=1 SV=1	Uncharacterized protein OS=Brassica campestris OX=3711 GN=BRAA06T26967Z PE=3 SV=1	K	Transcription	zinc finger homeodomain protein 1 [Zea mays]
BjuLA06G007580.1	AT3G28510.1	82.729	P-loop containing nucleoside triphosphate hydrolases superfamily protein P-loop containing nucleoside triphosphate hydrolases superfamily protein; FUNCTIONS IN: nucleoside-triphosphatase activity, ATPase activity, nucleotide binding, ATP binding; EXPRESSED IN: 7 plant structures; EXPRESSED DURING: LP.06 six leaves visible, LP.04 four leaves visible, 4 anthesis, 4 leaf senescence stage; CONTAINS I…	Domain associated at C-terminal with AAA	BjuVA06G39490.1	99.251	A06_VARUNA_g3711.t1.cds	99.251	BjuOA06G37200.1	99.251	cds.BjuA06g07470S	99.251	Molecular Function: ATP binding (GO:0005524);; Cellular Component: integral component of membrane (GO:0016021);;	K08900|1.8e-141|jre:108992867|K08900 mitochondrial chaperone BCS1 | (RefSeq) AAA-ATPase ASD, mitochondrial-like	[O]	Posttranslational modification, protein turnover, chaperones	Domain associated at C-terminal with AAA	AAA-ATPase At3g28510 OS=Arabidopsis thaliana OX=3702 GN=At3g28510 PE=2 SV=1	Adenosinetriphosphatase OS=Brassica campestris OX=3711 GN=BRARA_F03143 PE=3 SV=1	K	Transcription	BnaA06g31200D [Brassica napus]
BjuLA06G007590.1	AT3G28570.1	73.144	P-loop containing nucleoside triphosphate hydrolases superfamily protein P-loop containing nucleoside triphosphate hydrolases superfamily protein; FUNCTIONS IN: nucleoside-triphosphatase activity, ATPase activity, nucleotide binding, ATP binding; INVOLVED IN: biological_process unknown; LOCATED IN: cellular_component unknown; CONTAINS InterPro DOMAIN/s: ATPase, AAA+ type, core (InterPro:IPR003593…	AAA,AAA_assoc	BjuVB02G54920.1	82.796	A06_VARUNA_g3709.t1.cds	99.389	BjuOB02G58600.1	82.796	cds.BjuA06g07490S	99.389	Molecular Function: ATP binding (GO:0005524);;	K08900|1.8e-122|nto:104107364|K08900 mitochondrial chaperone BCS1 | (RefSeq) AAA-ATPase At3g28510-like	[O]	Posttranslational modification, protein turnover, chaperones	Domain associated at C-terminal with AAA	AAA-ATPase At3g28570, mitochondrial OS=Arabidopsis thaliana OX=3702 GN=At3g28570 PE=3 SV=1	Adenosinetriphosphatase OS=Brassica rapa subsp. pekinensis OX=51351 PE=3 SV=1	O	Posttranslational modification, protein turnover, chaperones	PREDICTED: E3 ubiquitin-protein ligase AIP2 [Brassica rapa]	NA
BjuLA06G007600.1	AT3G28570.1	71.957	P-loop containing nucleoside triphosphate hydrolases superfamily protein P-loop containing nucleoside triphosphate hydrolases superfamily protein; FUNCTIONS IN: nucleoside-triphosphatase activity, ATPase activity, nucleotide binding, ATP binding; INVOLVED IN: biological_process unknown; LOCATED IN: cellular_component unknown; CONTAINS InterPro DOMAIN/s: ATPase, AAA+ type, core (InterPro:IPR003593…	AAA,AAA_assoc	BjuVB02G54920.1	85.417	A06_VARUNA_g3708.t1.cds	99.601	BjuOB02G58600.1	85.417	cds.BjuA06g07500S	99.601	Molecular Function: ATP binding (GO:0005524);;	K08900|1.5e-121|nta:107809561|K08900 mitochondrial chaperone BCS1 | (RefSeq) AAA-ATPase At3g28610-like	[O]	Posttranslational modification, protein turnover, chaperones	Domain associated at C-terminal with AAA	AAA-ATPase At3g28570, mitochondrial OS=Arabidopsis thaliana OX=3702 GN=At3g28570 PE=3 SV=1	Adenosinetriphosphatase OS=Brassica rapa subsp. pekinensis OX=51351 PE=3 SV=1	O	--	PREDICTED: uncharacterized protein LOC103874904 [Brassica rapa]	NA
BjuLA06G007610.1	AT3G28580.1	82.198	P-loop containing nucleoside triphosphate hydrolases superfamily protein P-loop containing nucleoside triphosphate hydrolases superfamily protein; FUNCTIONS IN: nucleoside-triphosphatase activity, ATPase activity, nucleotide binding, ATP binding; INVOLVED IN: response to abscisic acid stimulus; LOCATED IN: endoplasmic reticulum; EXPRESSED IN: 10 plant structures; EXPRESSED DURING: LP.04 four leav…	Belongs to the AAA ATPase family	BjuVB02G54910.1	90.33	A06_VARUNA_g3707.t1.cds	97.708	BjuOB02G58590.1	90.33	cds.BjuA06g07510S	97.708	Molecular Function: ATP binding (GO:0005524);;	K08900|7.5e-147|rcu:8275997|K08900 mitochondrial chaperone BCS1 | (RefSeq) LOW QUALITY PROTEIN: AAA-ATPase ASD, mitochondrial-like	[O]	Posttranslational modification, protein turnover, chaperones	Domain associated at C-terminal with AAA	AAA-ATPase At3g28580 OS=Arabidopsis thaliana OX=3702 GN=At3g28580 PE=2 SV=1	Adenosinetriphosphatase OS=Brassica campestris OX=3711 GN=BRAA06T26961Z PE=3 SV=1	--	--	PREDICTED: structural maintenance of chromosomes protein 4 [Brassica rapa]
BjuLA06G007620.1	AT3G28640.1	78.27	Tetratricopeptide repeat (TPR)-like superfamily protein Tetratricopeptide repeat (TPR)-like superfamily protein; CONTAINS InterPro DOMAIN/s: Pentatricopeptide repeat (InterPro:IPR002885); BEST Arabidopsis thaliana protein match is: Tetratricopeptide repeat (TPR)-like superfamily protein (TAIR:AT3G28660.1); Has 34512 Blast hits to 12846 proteins in 203 species: Archae - 0; Bacteria - 0; Metazoa - …	Pentatricopeptide repeat-containing protein	BjuVA06G39440.1	98.597	A06_VARUNA_g3706.t1.cds	98.597	BjuOA06G37150.1	98.597	cds.BjuA06g07520S	98.597	Biological Process: RNA modification (GO:0009451);; Cellular Component: intracellular membrane-bounded organelle (GO:0043231);;	K05849|7.9e-70|ini:109158657|K05849 solute carrier family 8 (sodium/calcium exchanger) | (RefSeq) pentatricopeptide repeat-containing protein At3g62890-like	[R]	General function prediction only	PPR repeat	Putative pentatricopeptide repeat-containing protein At3g28640 OS=Arabidopsis thaliana OX=3702 GN=PCMP-E79 PE=3 SV=1	Uncharacterized protein OS=Brassica rapa subsp. pekinensis OX=51351 PE=4 SV=1	S	Function unknown	PREDICTED: protein AIG2 [Brassica rapa]
BjuLA06G007630.1	AT3G28670.1	81.874	oxidoreductase, zinc-binding dehydrogenase family protein oxidoreductase, zinc-binding dehydrogenase family protein; FUNCTIONS IN: oxidoreductase activity, zinc ion binding; INVOLVED IN: oxidation reduction; LOCATED IN: plasma membrane; EXPRESSED IN: 22 plant structures; EXPRESSED DURING: 13 growth stages; CONTAINS InterPro DOMAIN/s: Alcohol dehydrogenase superfamily, zinc-containing (InterPro:IP…	ODR4-like	BjuVA06G39430.1	100	A06_VARUNA_g3705.t1.cds	98.773	BjuOA06G37140.1	98.773	cds.BjuA06g07540S	98.773	Biological Process: protein localization (GO:0008104);; Cellular Component: integral component of membrane (GO:0016021);;	--	[S]	Function unknown	Odorant response abnormal 4-like	Protein odr-4 homolog OS=Mus musculus OX=10090 GN=Odr4 PE=1 SV=2	Uncharacterized protein OS=Brassica rapa subsp. pekinensis OX=51351 PE=3 SV=1	S	Posttranslational modification, protein turnover, chaperones	PREDICTED: uncharacterized protein LOC103873672 [Brassica rapa]	NA
BjuLA06G007640.1	AT3G28700.1	87.421	Protein of unknown function (DUF185) Protein of unknown function (DUF185); CONTAINS InterPro DOMAIN/s: Protein of unknown function DUF185 (InterPro:IPR003788); Has 3455 Blast hits to 3441 proteins in 877 species: Archae - 0; Bacteria - 1411; Metazoa - 158; Fungi - 104; Plants - 44; Viruses - 0; Other Eukaryotes - 1738 (source: NCBI BLink).	Arginine methyltransferase involved in the assembly or stability of mitochondrial NADH ubiquinone oxidoreductase complex (complex I)	BjuVA06G39420.1	100	A06_VARUNA_g3704.t1.cds	99.371	BjuOA06G37130.1	99.371	cds.BjuA06g07550S	99.371	Molecular Function: proton transmembrane transporter activity (GO:0015078);; Cellular Component: proton-transporting V-type ATPase, V0 domain (GO:0033179);;	K18164|2.1e-277|bna:106349163|K18164 NADH dehydrogenase [ubiquinone] 1 alpha subcomplex assembly factor 7 | (RefSeq) protein arginine methyltransferase NDUFAF7 homolog, mitochondrial-like	[S]	Function unknown	Putative S-adenosyl-L-methionine-dependent methyltransferase	Protein arginine methyltransferase NDUFAF7 homolog, mitochondrial OS=Dictyostelium discoideum OX=44689 GN=midA PE=1 SV=1	Type II protein arginine methyltransferase OS=Brassica campestris OX=3711 GN=BRAA06T26958Z PE=3 SV=1	S	Function unknown	PREDICTED: protein AIG2 [Brassica rapa]
BjuLA06G007650.1	AT3G28710.1	99.43	ATPase, V0/A0 complex, subunit C/D ATPase, V0/A0 complex, subunit C/D; FUNCTIONS IN: hydrogen ion transmembrane transporter activity, proton-transporting ATPase activity, rotational mechanism; INVOLVED IN: proton transport, ATP synthesis coupled proton transport; LOCATED IN: vacuolar membrane, plasma membrane, vacuole, plant-type vacuole; EXPRESSED IN: cultured cell, callus; CONTAINS InterPro DOM…	Subunit of the integral membrane V0 complex of vacuolar ATPase. Vacuolar ATPase is responsible for acidifying a variety of intracellular compartments in eukaryotic cells, thus providing most of the energy required for transport processes in the vacuolar system	BjuVA06G39420.1	100	A06_VARUNA_g3703.t1.cds	100	BjuOA06G37130.1	100	cds.BjuA06g07560S	100	Cellular Component: lysosomal membrane (GO:0005765);; Biological Process: vacuolar transport (GO:0007034);; Biological Process: vacuolar acidification (GO:0007035);; Molecular Function: proton-exporting ATPase activity, phosphorylative mechanism (GO:0008553);; Cellular Component: vacuolar proton-transporting V-type ATPase complex (GO:0016471);; Cellular Component: proton-transporting V-type ATPas…	K02146|1.4e-206|bna:106349162|K02146 V-type H+-transporting ATPase subunit d | (RefSeq) V-type proton ATPase subunit d1-like	[C]	Energy production and conversion	ATP synthase (C/AC39) subunit	V-type proton ATPase subunit d1 OS=Arabidopsis thaliana OX=3702 GN=VHA-d1 PE=1 SV=1	V-type proton ATPase subunit OS=Brassica rapa subsp. pekinensis OX=51351 PE=3 SV=1	S	Function unknown	PREDICTED: uncharacterized protein LOC103875112 [Brassica rapa]
BjuLA06G007660.1	AT3G28720.1	82.489	unknown protein; FUNCTIONS IN: molecular_function unknown; INVOLVED IN: biological_process unknown; LOCATED IN: cellular_component unknown; EXPRESSED IN: 25 plant structures; EXPRESSED DURING: 13 growth stages; BEST Arabidopsis thaliana protein match is: unknown protein (TAIR:AT5G58100.1); Has 1610 Blast hits to 344 proteins in 85 species: Archae - 0; Bacteria - 567; Metazoa - 95; Fungi - 71; Pla…	-	BjuVA06G39410.1	100	A06_VARUNA_g3702.t1.cds	100	BjuOA06G37120.1	100	cds.BjuA06g07570S	100	Cellular Component: integral component of membrane (GO:0016021);;	--	--	--	--	--	Uncharacterized protein (Fragment) OS=Brassica campestris OX=3711 GN=BRAA06T26957Z PE=4 SV=1	H	Coenzyme transport and metabolism	PREDICTED: probable calcium-binding protein CML30 [Brassica rapa]
BjuLA06G007670.1	AT3G28730.1	86.111	high mobility group encodes a component of the FAcilitates Chromatin Transcription (FACT) complex, SSRP1. Along with STP16 binds to the promoter of FLC. high mobility group (HMG); CONTAINS InterPro DOMAIN/s: Structure-specific recognition protein (InterPro:IPR000969), High mobility group, superfamily (InterPro:IPR009071), High mobility group, HMG1/HMG2 (InterPro:IPR000910); BEST Arabidopsis thali…	Component of the FACT complex, a general chromatin factor that acts to reorganize nucleosomes. The FACT complex is involved in multiple processes that require DNA as a template such as mRNA elongation, DNA replication and DNA repair. During transcription elongation the FACT complex acts as a histone chaperone that both destabilizes and restores nucleosomal structure. It facilitates the passage of…	BjuVA06G39390.1	99.688	A06_VARUNA_g3701.t1.cds	98.913	BjuOA06G37110.1	99.688	cds.BjuA06g07580S	99.688	Cellular Component: nuclear chromatin (GO:0000790);; Molecular Function: DNA binding (GO:0003677);; Biological Process: DNA replication (GO:0006260);; Biological Process: DNA repair (GO:0006281);; Molecular Function: nucleosome binding (GO:0031491);; Cellular Component: FACT complex (GO:0035101);; Molecular Function: histone binding (GO:0042393);;	K09272|0.0e+00|bna:106349159|K09272 structure-specific recognition protein 1 | (RefSeq) FACT complex subunit SSRP1-like	[KLB]	--	POB3-like N-terminal PH domain	FACT complex subunit SSRP1 OS=Arabidopsis thaliana OX=3702 GN=SSRP1 PE=1 SV=2	FACT complex subunit SSRP1 OS=Brassica rapa subsp. pekinensis OX=51351 PE=3 SV=1	S	Function unknown	BnaA06g31110D [Brassica napus]
BjuLA06G007680.1	AT3G28740.1	78.407	Cytochrome P450 superfamily protein Encodes a member of the cytochrome p450 family. Expression is upregulated in response to cis-jasmonate treatment. Overexpression induces synthesis of volatile compounds that affect chemical ecology and insect interactions. CYP81D1; FUNCTIONS IN: electron carrier activity, monooxygenase activity, iron ion binding, oxygen binding, heme binding; INVOLVED IN: respo…	Belongs to the cytochrome P450 family	BjuVA06G39380.1	98.397	A09_VARUNA_g5423.t1.cds	64.742	BjuOA06G37100.1	98.397	cds.BjuB04g48150S	83.832	Molecular Function: monooxygenase activity (GO:0004497);; Molecular Function: iron ion binding (GO:0005506);; Molecular Function: oxidoreductase activity, acting on paired donors, with incorporation or reduction of molecular oxygen (GO:0016705);; Molecular Function: heme binding (GO:0020037);;	K13260|7.4e-278|bna:106391411|K13260 isoflavone/4'-methoxyisoflavone 2'-hydroxylase [EC:1.14.14.90 1.14.14.89] | (RefSeq) cytochrome P450 81D11-like	[Q]	Secondary metabolites biosynthesis, transport and catabolism	Cytochrome P450	Cytochrome P450 81D11 OS=Arabidopsis thaliana OX=3702 GN=CYP81D11 PE=2 SV=1	Uncharacterized protein OS=Brassica campestris OX=3711 GN=BRAA06T26955Z PE=3 SV=1	--	--	PREDICTED: uncharacterized protein LOC103875106 [Brassica rapa]
BjuLA06G007690.1	AT3G28750.1	42.507	unknown protein; LOCATED IN: endomembrane system; EXPRESSED IN: 12 plant structures; EXPRESSED DURING: L mature pollen stage, M germinated pollen stage, 4 anthesis, C globular stage, petal differentiation and expansion stage; CONTAINS InterPro DOMAIN/s: Protein of unknown function DUF1216 (InterPro:IPR009605); BEST Arabidopsis thaliana protein match is: unknown protein (TAIR:AT5G39880.1); Has 37 …	-	BjuVA06G39370.1	99.537	A06_VARUNA_g3699.t1.cds	96.242	BjuOA06G37090.1	99.537	cds.BjuA06g07600S	99.151	--	--	--	--	--	Circumsporozoite protein OS=Plasmodium cynomolgi (strain Mulligan/NIH) OX=5832 PE=3 SV=3	Uncharacterized protein OS=Brassica rapa subsp. pekinensis OX=51351 PE=4 SV=1	K	Transcription	PREDICTED: NAC domain-containing protein 100 [Brassica rapa]
BjuLA06G007700.1	AT3G28760.1	83.488	FUNCTIONS IN: molecular_function unknown; INVOLVED IN: biological_process unknown; LOCATED IN: chloroplast; EXPRESSED IN: 20 plant structures; EXPRESSED DURING: 13 growth stages; CONTAINS InterPro DOMAIN/s: 3-dehydroquinate synthase, prokaryotic-type (InterPro:IPR002812); Has 390 Blast hits to 390 proteins in 131 species: Archae - 144; Bacteria - 105; Metazoa - 0; Fungi - 0; Plants - 54; Viruses …	3-dehydroquinate synthase (EC 4.6.1.3)	BjuVA06G39360.1	95.814	A06_VARUNA_g3698.t1.cds	95.802	BjuOA06G37080.1	95.814	cds.BjuA06g07610S	99.535	Molecular Function: 3-dehydroquinate synthase activity (GO:0003856);; Biological Process: aromatic amino acid family biosynthetic process (GO:0009073);; Molecular Function: oxidoreductase activity (GO:0016491);;	--	--	--	3-dehydroquinate synthase II	3-dehydroquinate synthase OS=Methanothermobacter thermautotrophicus (strain ATCC 29096 / DSM 1053 / JCM 10044 / NBRC 100330 / Delta H) OX=187420 GN=aroB&apos; PE=3 SV=2	Uncharacterized protein OS=Brassica campestris OX=3711 GN=BRAA06T26953Z PE=4 SV=1	G	Carbohydrate transport and metabolism	PREDICTED: pectinesterase 31 [Brassica rapa]
BjuLA06G007710.1	AT3G28840.1	51.176	Protein of unknown function (DUF1216) Protein of unknown function (DUF1216); LOCATED IN: endomembrane system; EXPRESSED IN: 9 plant structures; EXPRESSED DURING: L mature pollen stage, M germinated pollen stage, 4 anthesis, petal differentiation and expansion stage; CONTAINS InterPro DOMAIN/s: Protein of unknown function DUF1216 (InterPro:IPR009605); BEST Arabidopsis thaliana protein match is: Pr…	BEST Arabidopsis thaliana protein match is Protein of	BjuVA06G39350.1	97.66	A06_VARUNA_g3698.t1.cds	97.549	BjuOA06G37070.1	97.66	cds.BjuA06g07620S	97.66	--	--	--	--	Protein of unknown function (DUF1216)	--	DUF1216 domain-containing protein OS=Brassica campestris OX=3711 GN=BRARA_F03129 PE=4 SV=1	S	Function unknown	PREDICTED: kxDL motif-containing protein 1 [Brassica rapa]
BjuLA06G007720.1	AT3G28830.1	61.78	Protein of unknown function (DUF1216) Protein of unknown function (DUF1216); INVOLVED IN: biological_process unknown; LOCATED IN: endomembrane system; EXPRESSED IN: 9 plant structures; EXPRESSED DURING: L mature pollen stage, M germinated pollen stage, 4 anthesis, C globular stage, petal differentiation and expansion stage; CONTAINS InterPro DOMAIN/s: Protein of unknown function DUF1216 (InterPro…	BEST Arabidopsis thaliana protein match is Protein of	BjuVA06G39340.1	98.529	A06_VARUNA_g3697.t1.cds	99.837	BjuOA06G37060.1	98.152	cds.BjuA06g07630S	98.529	--	--	--	--	Protein of unknown function (DUF1216)	--	DUF1216 domain-containing protein OS=Brassica rapa subsp. pekinensis OX=51351 PE=4 SV=1	--	--	PREDICTED: non-specific lipid-transfer protein 2 [Brassica rapa]
BjuLA06G007730.1	AT3G28840.1	58.242	Protein of unknown function (DUF1216) Protein of unknown function (DUF1216); LOCATED IN: endomembrane system; EXPRESSED IN: 9 plant structures; EXPRESSED DURING: L mature pollen stage, M germinated pollen stage, 4 anthesis, petal differentiation and expansion stage; CONTAINS InterPro DOMAIN/s: Protein of unknown function DUF1216 (InterPro:IPR009605); BEST Arabidopsis thaliana protein match is: Pr…	BEST Arabidopsis thaliana protein match is Protein of	BjuVA06G39330.1	94.529	A06_VARUNA_g3696.t1.cds	82.849	BjuOA06G37050.1	94.529	cds.BjuA06g07640S	92.488	--	--	--	--	--	--	Uncharacterized protein OS=Brassica campestris OX=3711 GN=BRARA_F03126 PE=4 SV=1	T	Signal transduction mechanisms	PREDICTED: SNF1-related protein kinase catalytic subunit alpha KIN11 [Brassica rapa]
BjuLA06G007740.1	AT3G28850.1	70.975	Glutaredoxin family protein Glutaredoxin family protein; FUNCTIONS IN: electron carrier activity, protein disulfide oxidoreductase activity; INVOLVED IN: N-terminal protein myristoylation, cell redox homeostasis; LOCATED IN: plasma membrane; EXPRESSED IN: 24 plant structures; EXPRESSED DURING: 15 growth stages; CONTAINS InterPro DOMAIN/s: Thioredoxin fold (InterPro:IPR012335), Glutaredoxin (Inter…	glutaredoxin family	BjuVA06G39320.1	98.054	A06_VARUNA_g3695.t1.cds	100	BjuOA06G37040.1	98.054	cds.BjuA06g07650S	98.054	Molecular Function: electron transfer activity (GO:0009055);; Molecular Function: protein disulfide oxidoreductase activity (GO:0015035);;	K17479|8.8e-51|gab:108470484|K17479 glutaredoxin domain-containing cysteine-rich protein 1 | (RefSeq) uncharacterized protein At5g39865	[O]	Posttranslational modification, protein turnover, chaperones	Glutaredoxin	Uncharacterized protein At3g28850 OS=Arabidopsis thaliana OX=3702 GN=At3g28850 PE=4 SV=1	Glutaredoxin domain-containing protein OS=Brassica campestris OX=3711 GN=BRAA06T26949Z PE=4 SV=1	S	Function unknown	PREDICTED: transmembrane protein 230 [Brassica rapa]
BjuLA06G007750.1	AT3G28857.1	90.217	basic helix-loop-helix (bHLH) DNA-binding family protein basic helix-loop-helix (bHLH) DNA-binding family protein; FUNCTIONS IN: transcription regulator activity; INVOLVED IN: regulation of transcription; CONTAINS InterPro DOMAIN/s: Helix-loop-helix DNA-binding domain (InterPro:IPR001092); BEST Arabidopsis thaliana protein match is: basic helix-loop-helix (bHLH) DNA-binding family protein (TAIR:A…	Transcription factor	BjuVA06G39310.1	100	A06_VARUNA_g3693.t1.cds	100	BjuOA06G37030.1	100	cds.BjuA06g07660S	100	Molecular Function: protein dimerization activity (GO:0046983);;	--	--	--	Helix-loop-helix DNA-binding domain	Transcription factor PRE5 OS=Arabidopsis thaliana OX=3702 GN=PRE5 PE=1 SV=1	BHLH domain-containing protein OS=Brassica campestris OX=3711 GN=BrabHLH243 PE=4 SV=1	S	Function unknown	PREDICTED: uncharacterized protein LOC103875096 [Brassica rapa]
BjuLA06G007760.1	AT3G28860.1	96.887	ATP binding cassette subfamily B19 Belongs to the family of ATP-binding cassette (ABC) transporters. Also known as AtMDR11 and PGP19. Possibly regulates auxin-dependent responses by influencing basipetal auxin transport in the root. Acts upstream of phyA in regulating hypocotyl elongation and gravitropic response. Exerts nonredundant, partially overlapping functions with the ABC transporter encod…	ABC transporter B family member	BjuVA06G39300.1	99.92	A06_VARUNA_g3692.t1.cds	100	BjuOA06G37010.1	99.84	cds.BjuA06g07670S	99.92	Molecular Function: ATP binding (GO:0005524);; Cellular Component: integral component of membrane (GO:0016021);; Molecular Function: ATPase activity (GO:0016887);; Molecular Function: ATPase-coupled transmembrane transporter activity (GO:0042626);;	K05658|0.0e+00|bna:106349153|K05658 ATP-binding cassette, subfamily B (MDR/TAP), member 1 [EC:7.6.2.2] | (RefSeq) ABC transporter B family member 19 isoform X2	[Q]	Secondary metabolites biosynthesis, transport and catabolism	ABC transporter transmembrane region	ABC transporter B family member 19 OS=Arabidopsis thaliana OX=3702 GN=ABCB19 PE=1 SV=1	Uncharacterized protein OS=Brassica campestris OX=3711 GN=BRARA_F03123 PE=4 SV=1	E	Amino acid transport and metabolism	PREDICTED: chorismate mutase 1, chloroplastic [Brassica rapa]
BjuLA06G007770.1	AT3G55160.1	84.906	unknown protein; EXPRESSED IN: 11 plant structures; EXPRESSED DURING: 4 anthesis, F mature embryo stage, petal differentiation and expansion stage, E expanded cotyledon stage, D bilateral stage; CONTAINS InterPro DOMAIN/s: Protein of unknown function DUF2428, death-receptor-like (InterPro:IPR019442); Has 357 Blast hits to 330 proteins in 163 species: Archae - 0; Bacteria - 0; Metazoa - 144; Fungi…	DUF2428	BjuVA06G39290.1	100	A06_VARUNA_g3691.t1.cds	100	BjuOA06G36980.1	99.426	cds.BjuA06g07680S	100	--	--	[D]	Cell cycle control, cell division, chromosome partitioning	Putative death-receptor fusion protein (DUF2428)	Thyroid adenoma-associated protein homolog OS=Canis lupus familiaris OX=9615 GN=THADA PE=2 SV=1	DUF2428 domain-containing protein OS=Brassica campestris OX=3711 GN=BRAA06T26946Z PE=4 SV=1	D	Function unknown	hypothetical protein EUTSA_v10024186mg [Eutrema salsugineum]	NA
BjuLA06G007780.1	AT3G28910.1	86.567	myb domain protein 30 transcription factor myb homologue myb domain protein 30 (MYB30); CONTAINS InterPro DOMAIN/s: SANT, DNA-binding (InterPro:IPR001005), Homeodomain-like (InterPro:IPR009057), Myb, DNA-binding (InterPro:IPR014778), HTH transcriptional regulator, Myb-type, DNA-binding (InterPro:IPR017930), Homeodomain-related (InterPro:IPR012287), Myb transcription factor (InterPro:IPR015495); B…	Myb domain protein 30	BjuVA06G39280.1	100	A06_VARUNA_g3690.t1.cds	100	BjuOA06G36970.1	100	cds.BjuA06g07690S	100	Molecular Function: DNA binding (GO:0003677);; Cellular Component: nucleus (GO:0005634);;	K23865|1.9e-192|brp:103875122|K23865 transcription factor MYB30 | (RefSeq) transcription factor MYB30	[K]	Transcription	Myb-like DNA-binding domain	Transcription factor MYB30 OS=Arabidopsis thaliana OX=3702 GN=MYB30 PE=1 SV=1	Uncharacterized protein OS=Brassica campestris OX=3711 GN=BRAA06T26945Z PE=4 SV=1	S	Function unknown	PREDICTED: pentatricopeptide repeat-containing protein At3g29230 [Brassica rapa]
BjuLA06G007790.1	AT3G28917.1	97	mini zinc finger 2 mini zinc finger 2 (MIF2); CONTAINS InterPro DOMAIN/s: ZF-HD homeobox protein, Cys/His-rich dimerisation domain (InterPro:IPR006456); BEST Arabidopsis thaliana protein match is: mini zinc finger (TAIR:AT1G18835.1); Has 35333 Blast hits to 34131 proteins in 2444 species: Archae - 798; Bacteria - 22429; Metazoa - 974; Fungi - 991; Plants - 531; Viruses - 0; Other Eukaryotes - 961…	mini zinc finger	BjuVA06G39270.1	100	B08_VARUNA_g2101.t1.cds	99	BjuOA06G36960.1	100	cds.BjuB02g57770S	99	Biological Process: reproduction (GO:0000003);; Biological Process: developmental process involved in reproduction (GO:0003006);; Molecular Function: molecular_function (GO:0003674);; Molecular Function: nucleic acid binding (GO:0003676);; Molecular Function: DNA binding (GO:0003677);; Molecular Function: binding (GO:0005488);; Molecular Function: protein binding (GO:0005515);; Cellular Component…	K15777|1.5e-15|mesc:110630336|K15777 4,5-DOPA dioxygenase extradiol [EC:1.13.11.-] | (RefSeq) uncharacterized protein LOC110630336	--	--	ZF-HD protein dimerisation region	Mini zinc finger protein 2 OS=Arabidopsis thaliana OX=3702 GN=MIF2 PE=1 SV=1	ZF-HD dimerization-type domain-containing protein OS=Brassica campestris OX=3711 GN=BRAA06T26943Z PE=4 SV=1	K	Transcription	PREDICTED: uncharacterized protein LOC103875092 [Brassica rapa]
BjuLA06G007800.1	AT3G28920.1	73.273	homeobox protein 34 homeobox protein 34 (HB34); FUNCTIONS IN: DNA binding, sequence-specific DNA binding transcription factor activity; INVOLVED IN: regulation of transcription; EXPRESSED IN: 22 plant structures; EXPRESSED DURING: 13 growth stages; CONTAINS InterPro DOMAIN/s: Homeobox domain, ZF-HD class (InterPro:IPR006455), ZF-HD homeobox protein, Cys/His-rich dimerisation domain (InterPro:IPR0…	Zinc-finger homeodomain protein	BjuVA06G39210.1	98.256	A06_VARUNA_g3687.t1.cds	98.256	BjuOA06G36910.1	99.419	cds.BjuA06g07710S	100	Molecular Function: DNA binding (GO:0003677);;	K15777|3.3e-27|mesc:110630336|K15777 4,5-DOPA dioxygenase extradiol [EC:1.13.11.-] | (RefSeq) uncharacterized protein LOC110630336	--	--	ZF-HD protein dimerisation region	Zinc-finger homeodomain protein 9 OS=Arabidopsis thaliana OX=3702 GN=ZHD9 PE=1 SV=1	ZF-HD dimerization-type domain-containing protein OS=Brassica campestris OX=3711 GN=BRAA06T26940Z PE=4 SV=1	O	Posttranslational modification, protein turnover, chaperones	PREDICTED: uncharacterized protein LOC103875090 [Brassica rapa]
BjuLA06G007810.1	AT5G48600.2	91.573	structural maintenance of chromosome 3 member of SMC subfamily structural maintenance of chromosome 3 (SMC3); FUNCTIONS IN: transporter activity, ATP binding; INVOLVED IN: chromosome segregation, chromosome organization; LOCATED IN: chromosome, nucleus; EXPRESSED IN: 23 plant structures; EXPRESSED DURING: 13 growth stages; CONTAINS InterPro DOMAIN/s: SMCs flexible hinge (InterPro:IPR010935), RecF…	Structural maintenance of chromosomes protein	BjuVA06G39200.1	99.92	A06_VARUNA_g3686.t1.cds	98.497	BjuOA06G36900.1	100	cds.BjuA06g07720S	100	Molecular Function: ATP binding (GO:0005524);; Cellular Component: nucleus (GO:0005634);; Cellular Component: chromosome (GO:0005694);; Biological Process: chromosome organization (GO:0051276);;	K06675|0.0e+00|brp:103875119|K06675 structural maintenance of chromosome 4 | (RefSeq) structural maintenance of chromosomes protein 4	[BD]	--	RecF/RecN/SMC N terminal domain	Structural maintenance of chromosomes protein 4 OS=Arabidopsis thaliana OX=3702 GN=SMC4 PE=1 SV=1	Structural maintenance of chromosomes protein OS=Brassica campestris OX=3711 GN=BRAA06T26939Z PE=3 SV=1	--	--	BnaA06g30940D [Brassica napus]
BjuLA06G007820.1	AT3G28930.1	83.929	AIG2-like (avirulence induced gene) family protein avrRpt2-induced gene that exhibits RPS2- and avrRpt2-dependent induction early after infection with Pseudomonas syringae pv maculicola strain ES4326 carrying avrRpt2 AVRRPT2-INDUCED GENE 2 (AIG2); FUNCTIONS IN: molecular_function unknown; INVOLVED IN: response to bacterium; LOCATED IN: cellular_component unknown; EXPRESSED IN: 16 plant structures…	AIG2-like	BjuVB02G55140.1	92.857	A06_VARUNA_g3685.t1.cds	99.405	BjuOB02G58800.1	92.857	cds.BjuA06g07730S	100	Molecular Function: molecular_function (GO:0003674);; Molecular Function: binding (GO:0005488);; Molecular Function: protein binding (GO:0005515);; Cellular Component: cellular_component (GO:0005575);; Cellular Component: intracellular (GO:0005622);; Cellular Component: obsolete cell (GO:0005623);; Cellular Component: cytoplasm (GO:0005737);; Cellular Component: cytosol (GO:0005829);; Cellular Co…	--	--	--	Gamma-glutamyl cyclotransferase, AIG2-like	Protein AIG2 A OS=Arabidopsis thaliana OX=3702 GN=AIG2A PE=2 SV=1	GGACT domain-containing protein OS=Brassica rapa subsp. pekinensis OX=51351 PE=3 SV=1	S	Function unknown	PREDICTED: BAG family molecular chaperone regulator 8, chloroplastic isoform X2 [Brassica rapa]
BjuLA06G007830.1	AT3G28950.1	81.25	AIG2-like (avirulence induced gene) family protein AIG2-like (avirulence induced gene) family protein; CONTAINS InterPro DOMAIN/s: Butirosin biosynthesis, BtrG-like (InterPro:IPR013024), AIG2-like (InterPro:IPR009288); BEST Arabidopsis thaliana protein match is: AIG2-like (avirulence induced gene) family protein (TAIR:AT3G28940.1); Has 301 Blast hits to 301 proteins in 90 species: Archae - 4; Bac…	AIG2-like	BjuVB02G55170.1	90.798	A06_VARUNA_g3683.t1.cds	98.773	BjuOB02G58830.1	90.798	cds.BjuA06g07740S	99.375	--	--	--	--	Gamma-glutamyl cyclotransferase, AIG2-like	Protein AIG2 C OS=Arabidopsis thaliana OX=3702 GN=AIG2C PE=1 SV=1	GGACT domain-containing protein OS=Brassica rapa subsp. pekinensis OX=51351 PE=3 SV=1	J	Translation, ribosomal structure and biogenesis	PREDICTED: probable eukaryotic translation initiation factor 5-2 [Brassica rapa]
BjuLA06G007840.1	AT3G28960.1	89.877	Transmembrane amino acid transporter family protein Transmembrane amino acid transporter family protein; FUNCTIONS IN: amino acid transmembrane transporter activity; INVOLVED IN: amino acid transport; LOCATED IN: plasma membrane, membrane; EXPRESSED IN: 19 plant structures; EXPRESSED DURING: 9 growth stages; CONTAINS InterPro DOMAIN/s: Amino acid transporter, transmembrane (InterPro:IPR013057); B…	Aa_trans	BjuVA06G39180.1	100	A06_VARUNA_g3683.t1.cds	100	BjuOA06G36880.1	100	cds.BjuA06g07740S	99.507	Cellular Component: integral component of membrane (GO:0016021);;	K15015|2.3e-224|brp:103875113|K15015 solute carrier family 32 (vesicular inhibitory amino acid transporter) | (RefSeq) amino acid transporter AVT1I	[E]	Amino acid transport and metabolism	Transmembrane amino acid transporter protein	Amino acid transporter AVT1I OS=Arabidopsis thaliana OX=3702 GN=AVT1I PE=3 SV=1	Aa_trans domain-containing protein OS=Brassica campestris OX=3711 GN=BRAA06T26937Z PE=4 SV=1	E	Signal transduction mechanisms	PREDICTED: probable L-type lectin-domain containing receptor kinase I.6 isoform X1 [Brassica rapa]	NA
BjuLA06G007850.1	AT3G28970.1	76.923	Domain of unknown function (DUF298) Identified in a screen for mutants resistant to an anti-auxin. Encodes a protein with unknown function that shares homology with DCN protein family. antiauxin-resistant 3 (AAR3); CONTAINS InterPro DOMAIN/s: Defective-in-cullin neddylation protein (InterPro:IPR014764), Protein of unknown function DUF298 (InterPro:IPR005176); BEST Arabidopsis thaliana protein mat…	Neddylation of cullins play an essential role in the regulation of SCF-type complexes activity	BjuVB02G55190.1	90.97	A06_VARUNA_g3682.t1.cds	77.101	BjuOA06G36870.1	100	cds.BjuA06g07740S	99.197	--	K17822|1.1e-172|bna:106349141|K17822 DCN1-like protein 1/2 | (RefSeq) uncharacterized protein LOC106349141	[S]	Function unknown	Cullin binding	DCN1-like protein OS=Drosophila melanogaster OX=7227 GN=CG7427 PE=2 SV=2	Defective in cullin neddylation protein OS=Brassica campestris OX=3711 GN=BRARA_F03119 PE=4 SV=1	G	Carbohydrate transport and metabolism	PREDICTED: alpha-glucan phosphorylase 1 [Brassica rapa]
BjuLA06G007860.1	AT3G29000.1	69.399	Calcium-binding EF-hand family protein Calcium-binding EF-hand family protein; FUNCTIONS IN: calcium ion binding; INVOLVED IN: biological_process unknown; LOCATED IN: endomembrane system; CONTAINS InterPro DOMAIN/s: EF-Hand 1, calcium-binding site (InterPro:IPR018247), EF-HAND 2 (InterPro:IPR018249), S100/Calbindin-D9k, conserved site (InterPro:IPR001751), EF-hand-like domain (InterPro:IPR011992)…	calcium-binding protein	BjuVA06G39160.1	100	A06_VARUNA_g3681.t1.cds	99.438	BjuOA06G36860.1	100	cds.BjuA06g07750S	100	Molecular Function: calcium ion binding (GO:0005509);; Cellular Component: integral component of membrane (GO:0016021);;	K02183|1.4e-91|boe:106301202|K02183 calmodulin | (RefSeq) probable calcium-binding protein CML30	[T]	Signal transduction mechanisms	EF hand	Probable calcium-binding protein CML45 OS=Arabidopsis thaliana OX=3702 GN=CML45 PE=2 SV=1	Uncharacterized protein OS=Brassica campestris OX=3711 GN=BRARA_F03120 PE=4 SV=1	B	Chromatin structure and dynamics	PREDICTED: uncharacterized protein LOC103875082 [Brassica rapa]
BjuLA06G007870.1	AT3G29010.1	87.786	Biotin/lipoate A/B protein ligase family Biotin/lipoate A/B protein ligase family; FUNCTIONS IN: catalytic activity; INVOLVED IN: protein modification process; LOCATED IN: cellular_component unknown; EXPRESSED IN: 21 plant structures; EXPRESSED DURING: 13 growth stages; CONTAINS InterPro DOMAIN/s: Biotin/lipoate A/B protein ligase (InterPro:IPR004143); Has 30201 Blast hits to 17322 proteins in 78…	-	BjuVB02G55210.3	90.335	A06_VARUNA_g3681.t1.cds	97.464	BjuOB02G58870.3	90.335	cds.BjuA06g07760S	100	Molecular Function: calcium ion binding (GO:0005509);; Cellular Component: mitochondrion (GO:0005739);; Biological Process: cellular protein modification process (GO:0006464);; Cellular Component: integral component of membrane (GO:0016021);;	--	[H]	Coenzyme transport and metabolism	--	Putative lipoate-protein ligase A OS=Schizosaccharomyces pombe (strain 972 / ATCC 24843) OX=284812 GN=aim22 PE=3 SV=1	Uncharacterized protein OS=Brassica rapa subsp. pekinensis OX=51351 PE=4 SV=1	H	Lipid transport and metabolism	BnaA06g18290D [Brassica napus]	NA
BjuLA06G007880.1	AT3G29030.1	92.549	expansin A5 Encodes an expansin. Naming convention from the Expansin Working Group (Kende et al, 2004. Plant Mol Bio) expansin A5 (EXPA5); INVOLVED IN: plant-type cell wall modification involved in multidimensional cell growth, unidimensional cell growth, plant-type cell wall loosening; LOCATED IN: endomembrane system, extracellular region; EXPRESSED IN: 21 plant structures; EXPRESSED DURING: 13 …	Rare lipoprotein A (RlpA)-like double-psi beta-barrel	BjuVA06G39150.1	100	A06_VARUNA_g3680.t1.cds	99.608	BjuOA06G36850.1	100	cds.BjuA06g07770S	100	Cellular Component: extracellular region (GO:0005576);; Cellular Component: cell wall (GO:0005618);; Biological Process: plant-type cell wall organization (GO:0009664);; Cellular Component: membrane (GO:0016020);;	K20628|1.2e-117|tcc:18594954|K20628 expansin | (RefSeq) expansin-A5	--	--	Expansin C-terminal domain	Expansin-A5 OS=Arabidopsis thaliana OX=3702 GN=EXPA5 PE=2 SV=1	Expansin OS=Brassica campestris OX=3711 GN=EXPA5 PE=2 SV=1	T	Signal transduction mechanisms	PREDICTED: histidine-containing phosphotransfer protein 2 [Brassica rapa]
BjuLA06G007890.1	AT3G29034.1	82.558	unknown protein; Has 7 Blast hits to 7 proteins in 3 species: Archae - 0; Bacteria - 0; Metazoa - 0; Fungi - 0; Plants - 7; Viruses - 0; Other Eukaryotes - 0 (source: NCBI BLink).	-	BjuVA06G39140.1	100	A06_VARUNA_g3679.t1.cds	98.837	BjuOA06G36840.1	100	cds.BjuA06g07780S	100	Cellular Component: integral component of membrane (GO:0016021);;	--	--	--	--	--	Uncharacterized protein OS=Brassica campestris OX=3711 GN=BRAA06T26932Z PE=4 SV=1	--	--	BnaC07g25800D [Brassica napus]
BjuLA06G007900.1	AT3G29035.1	67.183	NAC domain containing protein 3 Encodes a protein with transcription factor activity. Note: this protein (AT3G29035) on occasion has also been referred to as AtNAC3, not to be confused with the AtNAC3 found at locus AT3G15500. NAC domain containing protein 3 (NAC3); CONTAINS InterPro DOMAIN/s: No apical meristem (NAM) protein (InterPro:IPR003441); BEST Arabidopsis thaliana protein match is: NAC d…	(NAC) domain-containing protein	BjuVA06G39130.1	100	A06_VARUNA_g3678.t1.cds	95.899	BjuOA06G36830.1	100	cds.BjuA06g07790S	100	Molecular Function: DNA binding (GO:0003677);; Cellular Component: nucleus (GO:0005634);; Biological Process: regulation of transcription, DNA-templated (GO:0006355);;	K00521|3.2e-37|cmos:111447866|K00521 ferric-chelate reductase [EC:1.16.1.7] | (RefSeq) ferric reduction oxidase 7, chloroplastic-like	--	--	No apical meristem (NAM) protein	NAC domain-containing protein 59 OS=Arabidopsis thaliana OX=3702 GN=NAC59 PE=1 SV=1	NAC domain-containing protein OS=Brassica rapa subsp. pekinensis OX=51351 PE=4 SV=1	S	Function unknown	PREDICTED: ninja-family protein AFP3-like [Brassica rapa]
BjuLA06G007910.1	AT3G29090.1	94.953	pectin methylesterase 31 Encodes an atypical pectin methylesterase that does not require salt for its activity and has a blockwise mode of pectin demethylesterification. pectin methylesterase 31 (PME31); FUNCTIONS IN: pectinesterase activity; INVOLVED IN: pectin metabolic process; LOCATED IN: cell wall, plant-type cell wall; EXPRESSED IN: 23 plant structures; EXPRESSED DURING: 13 growth stages; C…	pectinesterase	BjuVA06G39110.1	99.369	A06_VARUNA_g3676.t1.cds	100	BjuOA06G36810.1	99.369	cds.BjuA06g07810S	99.369	Molecular Function: pectinesterase activity (GO:0030599);; Biological Process: cell wall modification (GO:0042545);; Molecular Function: aspartyl esterase activity (GO:0045330);; Biological Process: pectin catabolic process (GO:0045490);;	K01051|3.8e-195|bna:106410819|K01051 pectinesterase [EC:3.1.1.11] | (RefSeq) pectinesterase 31-like	--	--	Pectinesterase	Pectinesterase 31 OS=Arabidopsis thaliana OX=3702 GN=PME31 PE=1 SV=1	Pectinesterase OS=Brassica oleracea OX=3712 GN=BOLC7T44321H PE=4 SV=1	S	Function unknown	PREDICTED: expansin-A23-like [Brassica rapa]
BjuLA06G007930.1	AT3G29152.1	37.363	Bifunctional inhibitor/lipid-transfer protein/seed storage 2S albumin superfamily protein Encodes a Protease inhibitor/seed storage/LTP family protein Bifunctional inhibitor/lipid-transfer protein/seed storage 2S albumin superfamily protein; INVOLVED IN: lipid transport; LOCATED IN: endomembrane system; CONTAINS InterPro DOMAIN/s: Bifunctional inhibitor/plant lipid transfer protein/seed storage (…	Plant lipid transfer protein / seed storage protein / trypsin-alpha amylase inhibitor domain family	BjuVB02G55290.1	70.652	A06_VARUNA_g3674.t1.cds	100	BjuOA06G36770.1	98.936	cds.BjuA06g07840S	98.936	Biological Process: lipid transport (GO:0006869);;	--	--	--	Probable lipid transfer	Non-specific lipid-transfer protein 2 OS=Prunus armeniaca OX=36596 PE=1 SV=1	AAI domain-containing protein OS=Brassica campestris OX=3711 GN=BRAA06T26926Z PE=4 SV=1	U	Intracellular trafficking, secretion, and vesicular transport	PREDICTED: exocyst complex component EXO70B1-like [Brassica rapa]
BjuLA06G007940.1	AT3G29160.1	94.141	SNF1 kinase homolog 11 encodes a SNF1-related protein kinase that physically interacts with SCF subunit SKP1/ASK1 and 20S proteosome subunit PAD1. It has also been shown to interact with the WD protein PDL1. SNF1 kinase homolog 11 (KIN11); FUNCTIONS IN: protein binding, protein kinase activity; INVOLVED IN: protein amino acid phosphorylation, protein amino acid autophosphorylation; LOCATED IN: ce…	Non-specific serine threonine protein kinase	BjuVB02G55300.2	95.146	A06_VARUNA_g3672.t1.cds	100	BjuOA06G36760.1	99.805	cds.BjuA06g07850S	99.61	Molecular Function: protein serine/threonine kinase activity (GO:0004674);; Molecular Function: ATP binding (GO:0005524);; Cellular Component: nucleus (GO:0005634);; Cellular Component: cytoplasm (GO:0005737);; Biological Process: protein phosphorylation (GO:0006468);; Biological Process: intracellular signal transduction (GO:0035556);;	K07198|9.6e-305|brp:103875101|K07198 5'-AMP-activated protein kinase, catalytic alpha subunit [EC:2.7.11.11] | (RefSeq) SNF1-related protein kinase catalytic subunit alpha KIN11	[T]	Signal transduction mechanisms	Protein kinase domain	SNF1-related protein kinase catalytic subunit alpha KIN11 OS=Arabidopsis thaliana OX=3702 GN=KIN11 PE=1 SV=1	Non-specific serine/threonine protein kinase OS=Brassica rapa subsp. pekinensis OX=51351 PE=4 SV=1	S	Function unknown	PREDICTED: ninja-family protein AFP3-like [Brassica rapa]
BjuLA06G007950.1	AT3G29170.1	87.603	Eukaryotic protein of unknown function (DUF872) Eukaryotic protein of unknown function (DUF872); CONTAINS InterPro DOMAIN/s: Uncharacterised protein family UPF0414, transmembrane (InterPro:IPR008590); BEST Arabidopsis thaliana protein match is: Eukaryotic protein of unknown function (DUF872) (TAIR:AT2G19350.1); Has 245 Blast hits to 245 proteins in 60 species: Archae - 0; Bacteria - 0; Metazoa - …	Transmembrane protein 230-like	BjuVB02G55310.3	95	A06_VARUNA_g3671.t1.cds	100	BjuOA06G36750.1	98.947	cds.BjuB02g57920S	95	Cellular Component: integral component of membrane (GO:0016021);;	--	[S]	Function unknown	Eukaryotic protein of unknown function (DUF872)	Transmembrane protein 230 OS=Gallus gallus OX=9031 GN=TMEM230 PE=2 SV=1	Uncharacterized protein OS=Brassica campestris OX=3711 GN=BRARA_F03100 PE=3 SV=1	S	Function unknown	PREDICTED: BAHD acyltransferase At3g29680-like [Brassica rapa]
BjuLA06G007970.1	AT3G29185.1	83.75	Domain of unknown function (DUF3598) FUNCTIONS IN: molecular_function unknown; INVOLVED IN: biological_process unknown; LOCATED IN: chloroplast; EXPRESSED IN: 22 plant structures; EXPRESSED DURING: 14 growth stages; CONTAINS InterPro DOMAIN/s: Domain of unknown function DUF3598 (InterPro:IPR022017); Has 83 Blast hits to 82 proteins in 37 species: Archae - 0; Bacteria - 52; Metazoa - 0; Fungi - 0;…	Domain of unknown function (DUF3598)	BjuVA06G39080.1	95.5	A06_VARUNA_g3669.t1.cds	100	BjuOA06G36730.1	95.5	cds.BjuA06g07870S	95.5	Biological Process: regulation of division septum assembly (GO:0032955);; Biological Process: cell division (GO:0051301);;	--	--	--	Domain of unknown function (DUF3598)	--	DUF3598 domain-containing protein OS=Brassica oleracea OX=3712 GN=BOLC7T44331H PE=3 SV=1	S	Function unknown	PREDICTED: BAHD acyltransferase At3g29680-like [Brassica rapa]
BjuLA06G007980.1	AT3G29200.1	88.304	chorismate mutase 1 L-ascorbate peroxidase chorismate mutase 1 (CM1); CONTAINS InterPro DOMAIN/s: Chorismate mutase, type II (InterPro:IPR020822), Chorismate mutase, AroQ class, eukaryotic type (InterPro:IPR008238); BEST Arabidopsis thaliana protein match is: chorismate mutase 3 (TAIR:AT1G69370.1); Has 278 Blast hits to 278 proteins in 116 species: Archae - 0; Bacteria - 2; Metazoa - 0; Fungi - 1…	Chorismate mutase 1	BjuVA06G39070.1	99.701	A06_VARUNA_g3669.t1.cds	100	BjuOA06G36720.1	99.701	cds.BjuA06g07880S	99.701	Molecular Function: chorismate mutase activity (GO:0004106);; Biological Process: aromatic amino acid family biosynthetic process (GO:0009073);; Biological Process: chorismate metabolic process (GO:0046417);;	K01850|8.7e-190|bna:106349127|K01850 chorismate mutase [EC:5.4.99.5] | (RefSeq) chorismate mutase 1, chloroplastic	[E]	Amino acid transport and metabolism	--	Chorismate mutase 1, chloroplastic OS=Arabidopsis thaliana OX=3702 GN=CM1 PE=1 SV=3	Chorismate mutase OS=Brassica campestris OX=3711 GN=BRARA_F03097 PE=4 SV=1	S	Function unknown	BnaA06g30780D [Brassica napus]
BjuLA06G007990.1	AT3G29230.1	84.59	Tetratricopeptide repeat (TPR)-like superfamily protein Tetratricopeptide repeat (TPR)-like superfamily protein; CONTAINS InterPro DOMAIN/s: Pentatricopeptide repeat (InterPro:IPR002885); BEST Arabidopsis thaliana protein match is: Tetratricopeptide repeat (TPR)-like superfamily protein (TAIR:AT2G29760.1); Has 41738 Blast hits to 14344 proteins in 280 species: Archae - 0; Bacteria - 4; Metazoa - …	PPR repeat	BjuVA06G39060.1	100	A06_VARUNA_g3666.t1.cds	100	BjuOA06G36710.1	100	cds.BjuA06g07890S	100	Molecular Function: molecular_function (GO:0003674);; Molecular Function: nucleic acid binding (GO:0003676);; Molecular Function: RNA binding (GO:0003723);; Molecular Function: catalytic activity (GO:0003824);; Molecular Function: nuclease activity (GO:0004518);; Molecular Function: endonuclease activity (GO:0004519);; Molecular Function: binding (GO:0005488);; Molecular Function: protein binding…	K15382|2.1e-109|spen:107015960|K15382 solute carrier family 50 (sugar transporter) | (RefSeq) bidirectional sugar transporter SWEET1-like isoform X1	[R]	General function prediction only	PPR repeat family	Pentatricopeptide repeat-containing protein At3g29230 OS=Arabidopsis thaliana OX=3702 GN=PCMP-E27 PE=2 SV=1	Uncharacterized protein OS=Brassica campestris OX=3711 GN=BRARA_F03096 PE=4 SV=1	S	Function unknown	PREDICTED: putative methylesterase 11, chloroplastic isoform X1 [Brassica rapa]
BjuLA06G008000.1	AT3G29240.1	89.623	Protein of unknown function (DUF179) Protein of unknown function (DUF179); FUNCTIONS IN: molecular_function unknown; INVOLVED IN: biological_process unknown; LOCATED IN: chloroplast thylakoid lumen, chloroplast; EXPRESSED IN: 22 plant structures; EXPRESSED DURING: 13 growth stages; CONTAINS InterPro DOMAIN/s: Protein of unknown function DUF179 (InterPro:IPR003774); BEST Arabidopsis thaliana prote…	Uncharacterized ACR, COG1678	BjuVA06G39050.1	98.397	A06_VARUNA_g3665.t1.cds	98.077	BjuOA06G36700.1	98.077	cds.BjuA06g07900S	98.397	--	K07735|5.2e-144|bna:106382183|K07735 putative transcriptional regulator | (RefSeq) uncharacterized protein LOC106382183	--	--	Uncharacterized ACR, COG1678	UPF0301 protein Plut_0637 OS=Pelodictyon luteolum (strain DSM 273 / 2530) OX=319225 GN=Plut_0637 PE=3 SV=1	Uncharacterized protein OS=Brassica campestris OX=3711 GN=BRARA_F03095 PE=4 SV=1	S	Function unknown	PREDICTED: COBRA-like protein 2 [Brassica rapa]
BjuLA06G008010.1	AT3G29270.2	83.969	RING/U-box superfamily protein RING/U-box superfamily protein; CONTAINS InterPro DOMAIN/s: Zinc finger, RING-type, conserved site (InterPro:IPR017907), Zinc finger, RING-type (InterPro:IPR001841); BEST Arabidopsis thaliana protein match is: RING/U-box superfamily protein (TAIR:AT1G69330.1); Has 35333 Blast hits to 34131 proteins in 2444 species: Archae - 798; Bacteria - 22429; Metazoa - 974; Fung…	RING-type zinc-finger	BjuVA06G39020.1	99.6	A06_VARUNA_g3663.t1.cds	100	BjuOA06G36680.1	99.6	cds.BjuA02g06700S	81.081	Cellular Component: integral component of membrane (GO:0016021);; Molecular Function: metal ion binding (GO:0046872);;	--	--	--	RING-type zinc-finger	--	RING-type domain-containing protein OS=Brassica campestris OX=3711 GN=BRARA_F03093 PE=4 SV=1	S	Function unknown	PREDICTED: uncharacterized protein LOC103875065 [Brassica rapa]
BjuLA06G008020.1	AT3G28810.1	58.125	Protein of unknown function (DUF1216) Protein of unknown function (DUF1216); FUNCTIONS IN: molecular_function unknown; INVOLVED IN: biological_process unknown; LOCATED IN: endomembrane system; EXPRESSED IN: male gametophyte, pollen tube; EXPRESSED DURING: L mature pollen stage, M germinated pollen stage; CONTAINS InterPro DOMAIN/s: Protein of unknown function DUF1216 (InterPro:IPR009605); BEST Ar…	DUF1216	BjuVA06G39010.1	99.005	A06_VARUNA_g3662.t1.cds	100	BjuOA06G36670.1	99.005	cds.BjuA06g07920S	100	--	--	--	--	Protein of unknown function (DUF1216)	--	DUF1216 domain-containing protein OS=Brassica rapa subsp. pekinensis OX=51351 PE=4 SV=1	S	Transcription	PREDICTED: zinc finger protein JACKDAW isoform X1 [Brassica rapa]	NA
BjuLA06G008030.1	AT3G29280.1	92.258	unknown protein; Has 24 Blast hits to 24 proteins in 9 species: Archae - 0; Bacteria - 0; Metazoa - 0; Fungi - 0; Plants - 24; Viruses - 0; Other Eukaryotes - 0 (source: NCBI BLink).	-	BjuVB04G06330.2	89.08	A06_VARUNA_g3661.t1.cds	98.795	BjuOA06G36660.1	98.193	cds.BjuA06g07930S	98.795	--	--	--	--	--	--	Uncharacterized protein OS=Brassica campestris OX=3711 GN=BRARA_F03091 PE=4 SV=1	K	Transcription	PREDICTED: probable mediator of RNA polymerase II transcription subunit 15c [Brassica rapa]
BjuLA06G008040.1	AT3G29290.1	74.866	Pentatricopeptide repeat (PPR) superfamily protein embryo defective 2076 (emb2076); CONTAINS InterPro DOMAIN/s: Pentatricopeptide repeat (InterPro:IPR002885); BEST Arabidopsis thaliana protein match is: Pentatricopeptide repeat (PPR) superfamily protein (TAIR:AT5G02860.1); Has 34767 Blast hits to 12132 proteins in 265 species: Archae - 2; Bacteria - 30; Metazoa - 249; Fungi - 365; Plants - 32849;…	PPR,PPR_2	BjuVA06G38990.1	98.375	A06_VARUNA_g3660.t1.cds	91.182	BjuOA06G36650.1	91.182	cds.BjuA06g07940S	91.534	Molecular Function: molecular_function (GO:0003674);; Molecular Function: nucleic acid binding (GO:0003676);; Molecular Function: RNA binding (GO:0003723);; Molecular Function: catalytic activity (GO:0003824);; Molecular Function: nuclease activity (GO:0004518);; Molecular Function: endonuclease activity (GO:0004519);; Molecular Function: binding (GO:0005488);; Molecular Function: protein binding…	K17710|1.5e-32|sly:101244724|K17710 pentatricopeptide repeat domain-containing protein 1 | (RefSeq) putative pentatricopeptide repeat-containing protein At2g02150	[R]	General function prediction only	PPR repeat family	Pentatricopeptide repeat-containing protein At3g29290 OS=Arabidopsis thaliana OX=3702 GN=EMB2076 PE=2 SV=1	Uncharacterized protein OS=Brassica oleracea var. oleracea OX=109376 GN=106306367 PE=4 SV=1	S	Signal transduction mechanisms	PREDICTED: serine/threonine-protein kinase HT1 [Brassica rapa]	NA
BjuLA06G008050.1	AT3G29300.1	61.633	unknown protein; FUNCTIONS IN: molecular_function unknown; INVOLVED IN: biological_process unknown; LOCATED IN: endomembrane system; EXPRESSED IN: 12 plant structures; EXPRESSED DURING: 6 growth stages; Has 451 Blast hits to 349 proteins in 91 species: Archae - 0; Bacteria - 85; Metazoa - 81; Fungi - 88; Plants - 18; Viruses - 1; Other Eukaryotes - 178 (source: NCBI BLink).	-	BjuVA06G38980.1	100	A06_VARUNA_g3659.t1.cds	97.309	BjuOA06G36640.1	93.6	cds.BjuA06g07950S	99.552	Cellular Component: integral component of membrane (GO:0016021);;	--	--	--	--	--	Uncharacterized protein OS=Brassica rapa subsp. pekinensis OX=51351 PE=4 SV=1	--	Carbohydrate transport and metabolism	BnaA06g17430D [Brassica napus]	NA
BjuLA06G008060.1	AT3G29310.1	52.632	calmodulin-binding protein-related calmodulin-binding protein-related; FUNCTIONS IN: molecular_function unknown; INVOLVED IN: biological_process unknown; LOCATED IN: plasma membrane; EXPRESSED IN: 22 plant structures; EXPRESSED DURING: 13 growth stages; Has 948 Blast hits to 846 proteins in 195 species: Archae - 0; Bacteria - 37; Metazoa - 375; Fungi - 99; Plants - 124; Viruses - 14; Other Eukary…	BAG family molecular chaperone regulator 8, chloroplastic-like	BjuVA06G38970.1	96.078	A06_VARUNA_g3658.t1.cds	91.546	BjuOA06G36630.1	95.226	cds.BjuA06g07960S	91.566	Molecular Function: protein binding (GO:0005515);; Cellular Component: cellular_component (GO:0005575);; Cellular Component: obsolete cell (GO:0005623);; Cellular Component: plasma membrane (GO:0005886);; Cellular Component: cell-cell junction (GO:0005911);; Biological Process: protein folding (GO:0006457);; Biological Process: biological_process (GO:0008150);; Biological Process: response to tem…	--	--	--	--	BAG family molecular chaperone regulator 8, chloroplastic OS=Arabidopsis thaliana OX=3702 GN=BAG1 PE=1 SV=1	Uncharacterized protein OS=Brassica campestris OX=3711 GN=BRARA_F03088 PE=4 SV=1	Q	Secondary metabolites biosynthesis, transport and catabolism	PREDICTED: cytochrome P450 85A2 [Brassica rapa]
BjuLA06G008070.1	AT1G77840.1	72.917	Translation initiation factor IF2/IF5 Translation initiation factor IF2/IF5; FUNCTIONS IN: binding, translation initiation factor activity; INVOLVED IN: translational initiation, regulation of translational initiation; LOCATED IN: nucleus, cytoplasm; EXPRESSED IN: 24 plant structures; EXPRESSED DURING: 15 growth stages; CONTAINS InterPro DOMAIN/s: Translation initiation factor IF2/IF5, N-terminal…	eukaryotic translation initiation factor	BjuVA06G38960.1	99.757	A06_VARUNA_g3657.t1.cds	99.757	BjuOA06G36620.1	99.757	cds.BjuA06g07970S	99.757	Molecular Function: translation initiation factor activity (GO:0003743);;	K03262|1.1e-226|brp:103875083|K03262 translation initiation factor 5 | (RefSeq) probable eukaryotic translation initiation factor 5-2	[J]	Translation, ribosomal structure and biogenesis	Domain found in IF2B/IF5	Probable eukaryotic translation initiation factor 5-2 OS=Arabidopsis thaliana OX=3702 GN=At1g77840 PE=1 SV=1	W2 domain-containing protein OS=Brassica campestris OX=3711 GN=BRARA_F03087 PE=4 SV=1	K	Transcription	PREDICTED: myb-related protein 305 [Brassica rapa]
BjuLA06G008080.1	AT3G29320.1	90.309	Glycosyl transferase, family 35 Encodes a plastidic alpha-glucan phosphorylase. In vitro, the enzyme has a preference for maltooligosaccharides, such as maltoheptaose. Glycosyl transferase, family 35; FUNCTIONS IN: phosphorylase activity, transferase activity, transferring glycosyl groups; INVOLVED IN: response to water deprivation, response to temperature stimulus; LOCATED IN: chloroplast stroma…	Phosphorylase is an important allosteric enzyme in carbohydrate metabolism. Enzymes from different sources differ in their regulatory mechanisms and in their natural substrates. However, all known phosphorylases share catalytic and structural properties	BjuVA06G38950.1	99.896	A06_VARUNA_g3656.t1.cds	100	BjuOA06G36610.1	100	cds.BjuA06g07980S	99.896	Cellular Component: cytoplasm (GO:0005737);; Biological Process: glycogen catabolic process (GO:0005980);; Molecular Function: glycogen phosphorylase activity (GO:0008184);; Molecular Function: pyridoxal phosphate binding (GO:0030170);; Molecular Function: linear malto-oligosaccharide phosphorylase activity (GO:0102250);; Molecular Function: SHG alpha-glucan phosphorylase activity (GO:0102499);;	K00688|0.0e+00|bna:106349116|K00688 glycogen phosphorylase [EC:2.4.1.1] | (RefSeq) alpha-glucan phosphorylase 1 isoform X3	[G]	Carbohydrate transport and metabolism	Carbohydrate phosphorylase	Alpha-glucan phosphorylase 1 OS=Arabidopsis thaliana OX=3702 GN=PHS1 PE=1 SV=1	Alpha-1,4 glucan phosphorylase OS=Brassica rapa subsp. pekinensis OX=51351 PE=3 SV=1	K	Transcription	PREDICTED: truncated transcription factor CAULIFLOWER A [Brassica rapa]
BjuLA06G008090.1	AT3G29340.1	35.574	zinc finger (C2H2 type) family protein zinc finger (C2H2 type) family protein; FUNCTIONS IN: sequence-specific DNA binding transcription factor activity, zinc ion binding, nucleic acid binding; INVOLVED IN: regulation of transcription; LOCATED IN: intracellular; CONTAINS InterPro DOMAIN/s: Zinc finger, C2H2-like (InterPro:IPR015880), Zinc finger, C2H2-type (InterPro:IPR007087); BEST Arabidopsis t…	C2H2-type zinc finger	BjuVA06G38940.1	100	A06_VARUNA_g3655.t1.cds	100	BjuOA06G36600.1	100	cds.BjuA06g07990S	100	Molecular Function: nucleic acid binding (GO:0003676);;	--	[R]	General function prediction only	C2H2-type zinc finger	--	Uncharacterized protein OS=Brassica rapa subsp. pekinensis OX=51351 PE=4 SV=1	S	Function unknown	PREDICTED: uncharacterized protein LOC103875060 [Brassica rapa]
BjuLA06G008100.1	AT3G29350.1	90.385	histidine-containing phosphotransmitter 2 Encodes AHP2, one of the six Arabidopsis thaliana histidine phosphotransfer proteins (AHPs). AHPs function in His-to-Asp phosphorelay signal transduction and as redundant positive regulators of cytokinin signaling. Members of the AHP gene family include: AT3G21510 (AHP1), AT3G29350 (AHP2), AT5G39340 (AHP3), AT3G16360 (AHP4), AT1G03430 (AHP5) and AT1G80100…	histidine-containing	BjuVA06G38930.1	100	A06_VARUNA_g3654.t1.cds	100	BjuOA06G36590.1	100	cds.BjuA06g08000S	100	Biological Process: phosphorelay signal transduction system (GO:0000160);;	K14490|1.9e-83|bna:106349118|K14490 histidine-containing phosphotransfer peotein | (RefSeq) histidine-containing phosphotransfer protein 2 isoform X2	[T]	Signal transduction mechanisms	Hpt domain	Histidine-containing phosphotransfer protein 2 OS=Arabidopsis thaliana OX=3702 GN=AHP2 PE=1 SV=1	HPt domain-containing protein OS=Brassica campestris OX=3711 GN=BRAA06T26908Z PE=4 SV=1	S	Function unknown	BnaC07g49120D [Brassica napus]
BjuLA06G008110.1	AT5G39320.1	91.892	UDP-glucose 6-dehydrogenase family protein UDP-glucose 6-dehydrogenase family protein; FUNCTIONS IN: in 6 functions; INVOLVED IN: oxidation reduction, metabolic process; LOCATED IN: cytosol, nucleus; EXPRESSED IN: 24 plant structures; EXPRESSED DURING: 15 growth stages; CONTAINS InterPro DOMAIN/s: UDP-glucose/GDP-mannose dehydrogenase, N-terminal (InterPro:IPR001732), 6-phosphogluconate dehydroge…	UDP-glucose 6-dehydrogenase	BjuVA06G38910.1	100	A10_VARUNA_g2303.t1.cds	89.189	BjuOA06G36580.1	95.238	cds.BjuA06g08020S	100	Molecular Function: UDP-glucose 6-dehydrogenase activity (GO:0003979);; Molecular Function: NAD binding (GO:0051287);;	K00012|5.8e-41|brp:108872254|K00012 UDPglucose 6-dehydrogenase [EC:1.1.1.22] | (RefSeq) LOW QUALITY PROTEIN: UDP-glucose 6-dehydrogenase 2	[GT]	--	UDP-glucose/GDP-mannose dehydrogenase family, NAD binding domain	UDP-glucose 6-dehydrogenase 4 OS=Arabidopsis thaliana OX=3702 GN=UGD4 PE=1 SV=1	UDPG_MGDP_dh_C domain-containing protein OS=Brassica oleracea OX=3712 GN=BOLC7T44346H PE=4 SV=1	S	Function unknown	BnaA06g30660D [Brassica napus]
BjuLA06G008120.1	AT3G29575.3	74.899	ABI five binding protein 3 ABI five binding protein 3 (AFP3); CONTAINS InterPro DOMAIN/s: Protein of unknown function DUF1675 (InterPro:IPR012463); BEST Arabidopsis thaliana protein match is: ABI five binding protein (TAIR:AT1G69260.1); Has 35333 Blast hits to 34131 proteins in 2444 species: Archae - 798; Bacteria - 22429; Metazoa - 974; Fungi - 991; Plants - 531; Viruses - 0; Other Eukaryotes - …	afp3 afp3 (abi five binding protein 3)	BjuVA06G38880.1	100	A06_VARUNA_g3652.t1.cds	100	BjuOA06G36550.1	100	cds.BjuA06g08040S	100	Biological Process: signal transduction (GO:0007165);;	--	--	--	Ethylene-responsive binding factor-associated repression	Ninja-family protein AFP3 OS=Arabidopsis thaliana OX=3702 GN=AFP3 PE=1 SV=1	Uncharacterized protein OS=Brassica campestris OX=3711 GN=BRARA_F03078 PE=3 SV=1	S	Function unknown	BnaA06g30650D [Brassica napus]
BjuLA06G008130.1	AT5G39280.1	62.222	expansin A23 member of Alpha-Expansin Gene Family. Naming convention from the Expansin Working Group (Kende et al, 2004. Plant Mol Bio) expansin A23 (EXPA23); INVOLVED IN: plant-type cell wall modification involved in multidimensional cell growth, unidimensional cell growth, plant-type cell wall loosening; LOCATED IN: extracellular region; CONTAINS InterPro DOMAIN/s: Pollen allergen, N-terminal (…	Causes loosening and extension of plant cell walls by disrupting non-covalent bonding between cellulose microfibrils and matrix glucans. No enzymatic activity has been found (By similarity)	BjuVA06G38870.1	99.598	A06_VARUNA_g3651.t1.cds	100	BjuOA06G36540.1	99.598	cds.BjuA06g08050S	99.598	Cellular Component: extracellular region (GO:0005576);; Cellular Component: cell wall (GO:0005618);; Biological Process: plant-type cell wall organization (GO:0009664);; Cellular Component: membrane (GO:0016020);;	K20628|1.1e-75|han:110879681|K20628 expansin | (RefSeq) expansin-A10-like	--	--	Expansin C-terminal domain	Expansin-A23 OS=Arabidopsis thaliana OX=3702 GN=EXPA23 PE=2 SV=3	Expansin OS=Brassica campestris OX=3711 GN=BRARA_F03081 PE=3 SV=1	E	Amino acid transport and metabolism	PREDICTED: probable sodium-coupled neutral amino acid transporter 6 [Brassica rapa]
BjuLA06G008140.1	AT3G29380.1	63.393	Cyclin-like family protein Cyclin-like family protein; FUNCTIONS IN: RNA polymerase II transcription factor activity, transcription regulator activity, zinc ion binding, translation initiation factor activity; INVOLVED IN: response to cadmium ion; EXPRESSED IN: flower, cultured cell; EXPRESSED DURING: petal differentiation and expansion stage; CONTAINS InterPro DOMAIN/s: Transcription factor TFII…	Transcription initiation factor	BjuVA06G38860.1	100	A06_VARUNA_g3650.t1.cds	100	BjuOA06G36530.1	100	cds.BjuA06g08060S	100	Molecular Function: metal ion binding (GO:0046872);; Biological Process: transcription preinitiation complex assembly (GO:0070897);;	K03124|1.2e-186|bna:106352335|K03124 transcription initiation factor TFIIB | (RefSeq) plant-specific TFIIB-related protein 2-like	[K]	Transcription	Transcription factor TFIIB repeat	Plant-specific TFIIB-related protein 2 OS=Arabidopsis thaliana OX=3702 GN=PBRP2 PE=2 SV=1	TFIIB-type domain-containing protein OS=Brassica campestris OX=3711 GN=BRARA_F03080 PE=4 SV=1	K	Transcription	BnaA06g39730D [Brassica napus]
BjuLA06G008150.1	AT3G29400.1	79.487	exocyst subunit exo70 family protein E1 A member of EXO70 gene family, putative exocyst subunits, conserved in land plants. Arabidopsis thaliana contains 23 putative EXO70 genes, which can be classified into eight clusters on the phylogenetic tree. exocyst subunit exo70 family protein E1 (EXO70E1); INVOLVED IN: exocytosis, vesicle docking involved in exocytosis; LOCATED IN: exocyst; EXPRESSED IN:…	exocyst complex component	BjuVA06G38850.1	98.384	A06_VARUNA_g3649.t1.cds	100	BjuOA06G36520.1	98.384	cds.BjuA06g08070S	98.384	Cellular Component: exocyst (GO:0000145);; Biological Process: exocytosis (GO:0006887);; Biological Process: protein transport (GO:0015031);;	K07195|0.0e+00|brp:103875075|K07195 exocyst complex component 7 | (RefSeq) exocyst complex component EXO70E2	[U]	Intracellular trafficking, secretion, and vesicular transport	Exo70 exocyst complex subunit	Exocyst complex component EXO70E2 OS=Arabidopsis thaliana OX=3702 GN=EXO70E2 PE=1 SV=1	Exocyst subunit Exo70 family protein OS=Brassica campestris OX=3711 GN=BRAA06T26902Z PE=3 SV=1	S	Function unknown	PREDICTED: uncharacterized protein LOC103875053 [Brassica rapa]
BjuLA06G008160.1	AT3G29575.3	75.403	ABI five binding protein 3 ABI five binding protein 3 (AFP3); CONTAINS InterPro DOMAIN/s: Protein of unknown function DUF1675 (InterPro:IPR012463); BEST Arabidopsis thaliana protein match is: ABI five binding protein (TAIR:AT1G69260.1); Has 35333 Blast hits to 34131 proteins in 2444 species: Archae - 798; Bacteria - 22429; Metazoa - 974; Fungi - 991; Plants - 531; Viruses - 0; Other Eukaryotes - …	afp3 afp3 (abi five binding protein 3)	BjuVA06G38840.1	99.254	A06_VARUNA_g3648.t1.cds	100	BjuOA06G36510.1	99.254	cds.BjuA06g08080S	99.254	Cellular Component: nucleus (GO:0005634);; Biological Process: signal transduction (GO:0007165);; Biological Process: response to abscisic acid (GO:0009737);; Biological Process: negative regulation of transcription, DNA-templated (GO:0045892);;	--	--	--	Ethylene-responsive binding factor-associated repression	Ninja-family protein AFP3 OS=Arabidopsis thaliana OX=3702 GN=AFP3 PE=1 SV=1	Uncharacterized protein OS=Brassica rapa subsp. pekinensis OX=51351 PE=3 SV=1	S	Function unknown	PREDICTED: protein GLUTAMINE DUMPER 6-like [Brassica rapa]
BjuLA06G008170.1	AT3G29635.1	63.158	HXXXD-type acyl-transferase family protein HXXXD-type acyl-transferase family protein; FUNCTIONS IN: transferase activity, transferring acyl groups other than amino-acyl groups, transferase activity; INVOLVED IN: biological_process unknown; EXPRESSED IN: root; CONTAINS InterPro DOMAIN/s: Transferase (InterPro:IPR003480); BEST Arabidopsis thaliana protein match is: HXXXD-type acyl-transferase fami…	Phenolic glucoside malonyltransferase	BjuVA06G38830.1	97.807	A06_VARUNA_g3646.t1.cds	100	BjuOA06G36500.1	97.807	cds.BjuB02g58110S	92.12	Molecular Function: transferase activity, transferring acyl groups other than amino-acyl groups (GO:0016747);;	K14329|4.9e-143|crb:17875606|K14329 agmatine coumaroyltransferase [EC:2.3.1.64 2.3.1.-] | (RefSeq) agmatine coumaroyltransferase	--	--	Transferase family	BAHD acyltransferase At3g29680 OS=Arabidopsis thaliana OX=3702 GN=At3g29680 PE=2 SV=1	Uncharacterized protein OS=Brassica rapa subsp. pekinensis OX=51351 PE=3 SV=1	E	Amino acid transport and metabolism	proline dehydrogenase [Brassica napus]
BjuLA06G008180.1	AT3G29635.1	71.667	HXXXD-type acyl-transferase family protein HXXXD-type acyl-transferase family protein; FUNCTIONS IN: transferase activity, transferring acyl groups other than amino-acyl groups, transferase activity; INVOLVED IN: biological_process unknown; EXPRESSED IN: root; CONTAINS InterPro DOMAIN/s: Transferase (InterPro:IPR003480); BEST Arabidopsis thaliana protein match is: HXXXD-type acyl-transferase fami…	Phenolic glucoside malonyltransferase	BjuVA06G38820.1	94.783	A06_VARUNA_g3645.t1.cds	96.522	BjuOA06G36490.1	94.783	cds.BjuA06g08100S	94.872	Molecular Function: transferase activity, transferring acyl groups other than amino-acyl groups (GO:0016747);;	K14329|2.3e-31|crb:17875606|K14329 agmatine coumaroyltransferase [EC:2.3.1.64 2.3.1.-] | (RefSeq) agmatine coumaroyltransferase	--	--	Transferase family	Agmatine coumaroyltransferase OS=Arabidopsis thaliana OX=3702 GN=ACT PE=1 SV=1	Uncharacterized protein OS=Brassica rapa subsp. pekinensis OX=51351 PE=3 SV=1	G	Carbohydrate transport and metabolism	PREDICTED: uncharacterized protein LOC103875048 [Brassica rapa]
BjuLA06G008190.1	AT3G29670.1	71.645	HXXXD-type acyl-transferase family protein HXXXD-type acyl-transferase family protein; FUNCTIONS IN: transferase activity, transferring acyl groups other than amino-acyl groups, transferase activity; INVOLVED IN: biological_process unknown; LOCATED IN: cellular_component unknown; EXPRESSED IN: stem, inflorescence meristem, hypocotyl, flower; EXPRESSED DURING: petal differentiation and expansion s…	Phenolic glucoside malonyltransferase	BjuVA06G38810.1	98.246	A06_VARUNA_g3644.t1.cds	99.561	BjuOA06G36480.1	98.465	cds.BjuA06g08110S	97.807	Molecular Function: transferase activity, transferring acyl groups other than amino-acyl groups (GO:0016747);;	K14329|7.6e-112|ath:AT5G61160|K14329 agmatine coumaroyltransferase [EC:2.3.1.64 2.3.1.-] | (RefSeq) AACT1; anthocyanin 5-aromatic acyltransferase 1	--	--	Transferase family	Phenolic glucoside malonyltransferase 2 OS=Arabidopsis thaliana OX=3702 GN=PMAT2 PE=1 SV=1	Uncharacterized protein OS=Brassica campestris OX=3711 GN=BRAA06T26898Z PE=3 SV=1	Q	Secondary metabolites biosynthesis, transport and catabolism	PREDICTED: ABC transporter G family member 38 isoform X1 [Brassica rapa]
BjuLA06G008200.1	AT3G29770.1	86.788	methyl esterase 11 Encodes a protein predicted to act as a carboxylesterase. It has similarity to the SABP2 methyl salicylate esterase from tobacco. This protein does not act on methyl IAA, methyl JA, MeSA, MeGA4, or MEGA9 in vitro. methyl esterase 11 (MES11); FUNCTIONS IN: hydrolase activity; INVOLVED IN: N-terminal protein myristoylation; LOCATED IN: chloroplast; EXPRESSED IN: 21 plant structur…	Alpha/beta hydrolase family	BjuVA06G38800.1	100	A06_VARUNA_g3643.t1.cds	99.219	BjuOA06G36470.1	99.219	cds.BjuA06g08120S	99.219	Molecular Function: molecular_function (GO:0003674);; Molecular Function: catalytic activity (GO:0003824);; Molecular Function: hydrolase activity (GO:0016787);;	K13544|8.8e-45|thj:104804464|K13544 pheophorbidase [EC:3.1.1.82] | (RefSeq) pheophorbidase isoform X1	--	--	alpha/beta hydrolase fold	Putative methylesterase 11, chloroplastic OS=Arabidopsis thaliana OX=3702 GN=MES11 PE=1 SV=1	AB hydrolase-1 domain-containing protein OS=Brassica campestris OX=3711 GN=BRAA06T26897Z PE=4 SV=1	Q	Secondary metabolites biosynthesis, transport and catabolism	PREDICTED: putative ABC transporter B family member 8 [Brassica rapa]
BjuLA06G008210.1	AT3G29810.1	86.652	COBRA-like protein 2 precursor COBRA-like protein 2 precursor (COBL2); FUNCTIONS IN: molecular_function unknown; INVOLVED IN: biological_process unknown; LOCATED IN: anchored to plasma membrane, anchored to membrane; EXPRESSED IN: 24 plant structures; EXPRESSED DURING: 13 growth stages; CONTAINS InterPro DOMAIN/s: Glycosyl-phosphatidyl inositol-anchored, plant (InterPro:IPR006918), COBRA-like (In…	cobra-like protein 2	BjuVA06G38780.1	99.771	A06_VARUNA_g3641.t1.cds	99.541	BjuOA06G36450.1	99.541	cds.BjuA06g08140S	99.541	Biological Process: cellulose microfibril organization (GO:0010215);; Cellular Component: integral component of membrane (GO:0016021);; Cellular Component: anchored component of membrane (GO:0031225);;	--	--	--	COBRA-like protein	COBRA-like protein 2 OS=Arabidopsis thaliana OX=3702 GN=COBL2 PE=2 SV=2	COBRA-like protein OS=Brassica campestris OX=3711 GN=BRAA06T26896Z PE=3 SV=1	S	Function unknown	BnaCnng74050D [Brassica napus]
BjuLA06G008220.1	AT3G29970.1	90.805	B12D protein B12D protein; FUNCTIONS IN: molecular_function unknown; INVOLVED IN: biological_process unknown; LOCATED IN: endomembrane system; EXPRESSED IN: 8 plant structures; EXPRESSED DURING: F mature embryo stage, 4 leaf senescence stage, petal differentiation and expansion stage, E expanded cotyledon stage, D bilateral stage; CONTAINS InterPro DOMAIN/s: B12D (InterPro:IPR010530); BEST Arabid…	NADH-ubiquinone reductase complex 1 MLRQ subunit	BjuVA06G38770.1	100	A06_VARUNA_g3640.t1.cds	100	BjuOA06G36440.1	100	cds.BjuA06g08150S	100	--	--	--	--	NADH-ubiquinone reductase complex 1 MLRQ subunit	--	Uncharacterized protein OS=Brassica campestris OX=3711 GN=BRARA_F03071 PE=4 SV=1	A	RNA processing and modification	BnaC07g26180D [Brassica napus]
BjuLA06G008230.1	AT2G10440.1	47.727	unknown protein; BEST Arabidopsis thaliana protein match is: unknown protein (TAIR:AT1G15780.1); Has 8319 Blast hits to 5104 proteins in 317 species: Archae - 0; Bacteria - 285; Metazoa - 1706; Fungi - 535; Plants - 320; Viruses - 18; Other Eukaryotes - 5455 (source: NCBI BLink).	mediator of RNA polymerase II transcription subunit	BjuVA06G38760.1	100	A06_VARUNA_g3639.t1.cds	98.491	BjuOA06G36430.1	98.491	cds.BjuA06g08160S	98.491	Molecular Function: transcription coregulator activity (GO:0003712);; Biological Process: regulation of transcription, DNA-templated (GO:0006355);;	K14972|0.0e+00|bna:106349109|K14972 PAX-interacting protein 1 | (RefSeq) probable mediator of RNA polymerase II transcription subunit 15c isoform X1	--	--	KIX domain	Probable mediator of RNA polymerase II transcription subunit 15c OS=Arabidopsis thaliana OX=3702 GN=MED15C PE=3 SV=1	KIX_2 domain-containing protein OS=Brassica campestris OX=3711 GN=BRARA_F03070 PE=4 SV=1	Z	Cytoskeleton	PREDICTED: chromosome-associated kinesin KIF4-like isoform X2 [Brassica rapa]
BjuLA06G008240.1	AT3G30180.1	89.677	brassinosteroid-6-oxidase 2 Encodes a cytochrome p450 enzyme that catalyzes the last reaction in the production of brassinolide. It is capable of converting 6-deoxocastasterone into castasterone, a C-6 oxidation, as well as the further conversion of castasterone into brassinolide by a Baeyer-Villinger oxidation reaction at C-6, resulting in the formation of an unusual seven-membered lactone ring.…	Belongs to the cytochrome P450 family	BjuVA06G38740.1	100	A06_VARUNA_g3637.t1.cds	99.57	BjuOA06G36420.1	99.57	cds.BjuA06g08170S	99.785	Molecular Function: monooxygenase activity (GO:0004497);; Molecular Function: iron ion binding (GO:0005506);; Molecular Function: oxidoreductase activity, acting on paired donors, with incorporation or reduction of molecular oxygen (GO:0016705);; Molecular Function: heme binding (GO:0020037);;	K12640|6.7e-273|brp:103875063|K12640 brassinosteroid-6-oxidase 2 [EC:1.14.-.-] | (RefSeq) cytochrome P450 85A2	[QI]	--	Cytochrome P450	Cytochrome P450 85A2 OS=Arabidopsis thaliana OX=3702 GN=CYP85A2 PE=2 SV=1	Uncharacterized protein OS=Brassica campestris OX=3711 GN=BRARA_F03069 PE=3 SV=1	F	Nucleotide transport and metabolism	PREDICTED: adenylate kinase 2, chloroplastic-like [Brassica rapa]
BjuLA06G008250.1	AT3G30210.1	71.942	myb domain protein 121 Encodes a putative transcription factor, member of the R2R3 factor gene family (MYB121). myb domain protein 121 (MYB121); CONTAINS InterPro DOMAIN/s: SANT, DNA-binding (InterPro:IPR001005), Homeodomain-like (InterPro:IPR009057), Myb, DNA-binding (InterPro:IPR014778), HTH transcriptional regulator, Myb-type, DNA-binding (InterPro:IPR017930), Homeodomain-related (InterPro:IPR…	atmyb121, myb121 myb121 (myb domain protein 121)	BjuVA06G38730.1	100	A06_VARUNA_g3636.t1.cds	98.519	BjuOA06G36410.1	98.519	cds.BjuA06g08180S	98.519	Molecular Function: DNA binding (GO:0003677);;	K09422|2.9e-151|brp:103875062|K09422 transcription factor MYB, plant | (RefSeq) myb-related protein 305	[K]	Transcription	Myb-like DNA-binding domain	Transcription factor MYB62 OS=Arabidopsis thaliana OX=3702 GN=MYB62 PE=2 SV=1	Uncharacterized protein OS=Brassica campestris OX=3711 GN=BRARA_F03068 PE=4 SV=1	S	Function unknown	BnaA06g30570D [Brassica napus]
BjuLA06G008260.1	AT3G30260.1	80	AGAMOUS-like 79 AGAMOUS-like 79 (AGL79); FUNCTIONS IN: DNA binding, sequence-specific DNA binding transcription factor activity; INVOLVED IN: regulation of transcription, DNA-dependent; LOCATED IN: nucleus; EXPRESSED IN: root; CONTAINS InterPro DOMAIN/s: Transcription factor, MADS-box (InterPro:IPR002100), Transcription factor, K-box (InterPro:IPR002487); BEST Arabidopsis thaliana protein match i…	transcription factor	BjuVA06G38720.1	100	A06_VARUNA_g3635.t1.cds	93.976	BjuOA06G36400.1	99.598	cds.BjuA06g08190S	93.976	Molecular Function: RNA polymerase II transcription regulatory region sequence-specific DNA binding (GO:0000977);; Molecular Function: DNA-binding transcription factor activity (GO:0003700);; Cellular Component: nucleus (GO:0005634);; Biological Process: positive regulation of transcription by RNA polymerase II (GO:0045944);; Molecular Function: protein dimerization activity (GO:0046983);;	K09264|8.8e-110|bna:106363991|K09264 MADS-box transcription factor, plant | (RefSeq) truncated transcription factor CAULIFLOWER A-like	[K]	Transcription	K-box region	Agamous-like MADS-box protein FUL-L OS=Vitis vinifera OX=29760 GN=FULL PE=2 SV=1	Uncharacterized protein OS=Brassica campestris OX=3711 GN=BRARA_F03067 PE=4 SV=1	--	--	PREDICTED: uncharacterized protein LOC103874910 [Brassica rapa]
BjuLA06G008270.1	AT3G09060.1	63.91	Pentatricopeptide repeat (PPR) superfamily protein Pentatricopeptide repeat (PPR) superfamily protein; CONTAINS InterPro DOMAIN/s: Pentatricopeptide repeat (InterPro:IPR002885); BEST Arabidopsis thaliana protein match is: Pentatricopeptide repeat (PPR) superfamily protein (TAIR:AT3G53700.1); Has 58888 Blast hits to 14270 proteins in 310 species: Archae - 10; Bacteria - 38; Metazoa - 658; Fungi - …	PPR,PPR_1,PPR_2,PPR_3	BjuVA03G35560.1	86.364	A03_VARUNA_g3411.t1.cds	86.364	BjuOA03G35360.1	86.364	cds.BjuA05g35300S	97.794	Molecular Function: protein binding (GO:0005515);;	K17710|1.2e-15|var:108337606|K17710 pentatricopeptide repeat domain-containing protein 1 | (RefSeq) putative pentatricopeptide repeat-containing protein At1g12700, mitochondrial	[R]	General function prediction only	PPR repeat	Pentatricopeptide repeat-containing protein At3g09060 OS=Arabidopsis thaliana OX=3702 GN=At3g09060 PE=2 SV=1	PPR_long domain-containing protein OS=Brassica oleracea OX=3712 GN=BOLC3T16650H PE=4 SV=1	--	Carbohydrate transport and metabolism	BnaA06g33100D [Brassica napus]	NA
BjuLA06G008280.1	AT5G38880.1	80.28	unknown protein; Has 474 Blast hits to 433 proteins in 138 species: Archae - 6; Bacteria - 80; Metazoa - 195; Fungi - 44; Plants - 59; Viruses - 0; Other Eukaryotes - 90 (source: NCBI BLink).	HAUS augmin-like complex subunit 5	BjuVA06G38700.1	98.97	A06_VARUNA_g3634.t1.cds	99.872	BjuOA06G36360.1	99.099	cds.BjuA06g08200S	99.872	Biological Process: spindle assembly (GO:0051225);; Cellular Component: HAUS complex (GO:0070652);;	--	--	--	HAUS augmin-like complex subunit 5	AUGMIN subunit 5 OS=Arabidopsis thaliana OX=3702 GN=AUG5 PE=1 SV=1	Uncharacterized protein OS=Brassica campestris OX=3711 GN=BRARA_F03066 PE=4 SV=1	J	Translation, ribosomal structure and biogenesis	BnaA06g30550D [Brassica napus]
BjuLA06G008290.1	AT3G30300.1	92.229	O-fucosyltransferase family protein O-fucosyltransferase family protein; FUNCTIONS IN: molecular_function unknown; INVOLVED IN: biological_process unknown; LOCATED IN: endomembrane system; EXPRESSED IN: 22 plant structures; EXPRESSED DURING: 13 growth stages; CONTAINS InterPro DOMAIN/s: GDP-fucose protein O-fucosyltransferase (InterPro:IPR019378); BEST Arabidopsis thaliana protein match is: O-fuc…	O-FucT	BjuVA06G38690.1	99.853	A06_VARUNA_g3633.t1.cds	100	BjuOA06G36350.1	100	cds.BjuA06g08210S	100	Biological Process: fucose metabolic process (GO:0006004);; Molecular Function: transferase activity, transferring glycosyl groups (GO:0016757);;	K23280|2.3e-43|vra:106755340|K23280 rhamnogalacturonan I rhamnosyltransferase [EC:2.4.1.351] | (RefSeq) uncharacterized protein At1g04910-like isoform X1	--	--	GDP-fucose protein O-fucosyltransferase	O-fucosyltransferase 27 OS=Arabidopsis thaliana OX=3702 GN=OFUT27 PE=2 SV=1	O-fucosyltransferase family protein OS=Brassica campestris OX=3711 GN=BRARA_F03065 PE=3 SV=1	G	Function unknown	PREDICTED: mitochondrial translocator assembly and maintenance protein 41 homolog isoform X2 [Brassica rapa]	NA
BjuLA06G008300.1	AT3G30340.1	84.341	nodulin MtN21 /EamA-like transporter family protein nodulin MtN21 /EamA-like transporter family protein; LOCATED IN: endomembrane system, membrane; EXPRESSED IN: 19 plant structures; EXPRESSED DURING: 9 growth stages; CONTAINS InterPro DOMAIN/s: Protein of unknown function DUF6, transmembrane (InterPro:IPR000620); BEST Arabidopsis thaliana protein match is: nodulin MtN21 /EamA-like transporter fa…	EamA-like transporter family	BjuVA06G38680.1	100	B08_VARUNA_g2053.t1.cds	96.419	BjuOA06G36340.1	100	cds.BjuA06g08220S	100	Cellular Component: integral component of membrane (GO:0016021);; Molecular Function: transmembrane transporter activity (GO:0022857);;	K17500|7.8e-51|nto:104085001|K17500 integrin-linked kinase-associated serine/threonine phosphatase 2C [EC:3.1.3.16] | (RefSeq) WAT1-related protein At3g18200 isoform X1	--	--	EamA-like transporter family	WAT1-related protein At3g30340 OS=Arabidopsis thaliana OX=3702 GN=At3g30340 PE=2 SV=1	WAT1-related protein OS=Brassica campestris OX=3711 GN=BRARA_F03064 PE=3 SV=1	C	Energy production and conversion	PREDICTED: NADH dehydrogenase [ubiquinone] 1 alpha subcomplex subunit 2 [Brassica rapa]
BjuLA06G008310.1	AT3G30350.2	58.772	Encodes a root meristem growth factor (RGF). Belongs to a family of functionally redundant homologous peptides that are secreted, tyrosine-sulfated, and expressed mainly in the stem cell area and the innermost layer of central columella cells. RGFs are required for maintenance of the root stem cell niche and transit amplifying cell proliferation. Members of this family include: At5g60810 (RGF1), …	root meristem growth factor	BjuVA06G38670.1	100	A06_VARUNA_g3631.t1.cds	100	BjuOA06G36330.1	100	cds.BjuA06g08230S	100	Molecular Function: molecular_function (GO:0003674);; Molecular Function: signaling receptor binding (GO:0005102);; Molecular Function: binding (GO:0005488);; Molecular Function: protein binding (GO:0005515);; Cellular Component: cellular_component (GO:0005575);; Cellular Component: extracellular region (GO:0005576);; Cellular Component: extracellular space (GO:0005615);; Molecular Function: grow…	--	--	--	--	Root meristem growth factor 4 OS=Arabidopsis thaliana OX=3702 GN=RGF4 PE=2 SV=2	Uncharacterized protein OS=Brassica campestris OX=3711 GN=BRAA06T26886Z PE=4 SV=1	--	--	BnaA06g30520D [Brassica napus]
BjuLA06G008320.1	AT3G30380.2	84.856	alpha/beta-Hydrolases superfamily protein alpha/beta-Hydrolases superfamily protein; INVOLVED IN: biological_process unknown; LOCATED IN: cellular_component unknown; EXPRESSED IN: 21 plant structures; EXPRESSED DURING: 12 growth stages; CONTAINS InterPro DOMAIN/s: Alpha/beta hydrolase fold-1 (InterPro:IPR000073); BEST Arabidopsis thaliana protein match is: alpha/beta-Hydrolases superfamily protei…	Alpha beta hydrolase	BjuVA06G38660.1	93.979	A06_VARUNA_g3630.t1.cds	93.979	BjuOA06G36320.1	93.979	cds.BjuA06g08240S	93.979	--	K01076|8.5e-199|bna:106349104|K01076 abhydrolase domain-containing protein 17 [EC:3.1.2.22] | (RefSeq) protein ABHD17B-like isoform X1	[R]	General function prediction only	alpha/beta hydrolase fold	Alpha/beta hydrolase domain-containing protein 17C OS=Danio rerio OX=7955 GN=abhd17c PE=2 SV=1	AB hydrolase-1 domain-containing protein OS=Brassica campestris OX=3711 GN=BRAA06T26885Z PE=4 SV=1	S	Function unknown	PREDICTED: uncharacterized protein LOC103874918 [Brassica rapa]
BjuLA06G008330.1	AT3G30390.1	91.703	Transmembrane amino acid transporter family protein Encodes a putative amino acid transporter. Transmembrane amino acid transporter family protein; FUNCTIONS IN: amino acid transmembrane transporter activity; INVOLVED IN: amino acid transport; LOCATED IN: plasma membrane, vacuole, membrane; EXPRESSED IN: 25 plant structures; EXPRESSED DURING: 15 growth stages; CONTAINS InterPro DOMAIN/s: Amino ac…	amino acid transporter	BjuVA06G38650.1	99.783	A06_VARUNA_g3629.t1.cds	100	BjuOA06G36310.1	100	cds.BjuA06g08250S	100	Cellular Component: integral component of membrane (GO:0016021);;	K14207|9.0e-254|bna:106349103|K14207 solute carrier family 38 (sodium-coupled neutral amino acid transporter), member 2 | (RefSeq) amino acid transporter AVT6A	[E]	Amino acid transport and metabolism	Transmembrane amino acid transporter protein	Amino acid transporter AVT6A OS=Arabidopsis thaliana OX=3702 GN=AVT6A PE=2 SV=1	Aa_trans domain-containing protein OS=Brassica campestris OX=3711 GN=BRARA_F03062 PE=4 SV=1	J	Translation, ribosomal structure and biogenesis	PREDICTED: uncharacterized protein LOC103874920 isoform X1 [Brassica rapa]
BjuLA06G008340.1	AT3G30460.1	74.638	RING/U-box superfamily protein RING/U-box superfamily protein; FUNCTIONS IN: zinc ion binding; EXPRESSED IN: 6 plant structures; EXPRESSED DURING: 4 anthesis, petal differentiation and expansion stage; CONTAINS InterPro DOMAIN/s: Zinc finger, RING-type (InterPro:IPR001841), Zinc finger, C3HC4 RING-type (InterPro:IPR018957); BEST Arabidopsis thaliana protein match is: RING/U-box superfamily protei…	zf-RING_2	BjuVA06G38640.1	100	A06_VARUNA_g3627.t1.cds	100	BjuOA06G36290.1	100	cds.BjuA06g08270S	100	Biological Process: ubiquitin-dependent protein catabolic process (GO:0006511);; Molecular Function: zinc ion binding (GO:0008270);; Molecular Function: ubiquitin protein ligase activity (GO:0061630);;	K11982|2.1e-17|eus:EUTSA_v10013685mg|K11982 E3 ubiquitin-protein ligase RNF115/126 [EC:2.3.2.27] | (RefSeq) hypothetical protein	[O]	Posttranslational modification, protein turnover, chaperones	Ring finger domain	Probable E3 ubiquitin-protein ligase RHC2A OS=Arabidopsis thaliana OX=3702 GN=RHC2A PE=2 SV=1	RING-type domain-containing protein OS=Brassica rapa subsp. pekinensis OX=51351 PE=4 SV=1	O	Function unknown	PREDICTED: uncharacterized protein LOC103873151 [Brassica rapa]	NA
BjuLA06G008350.1	AT3G30530.1	90.751	basic leucine-zipper 42 basic leucine-zipper 42 (bZIP42); FUNCTIONS IN: DNA binding, protein homodimerization activity, protein heterodimerization activity, sequence-specific DNA binding transcription factor activity; INVOLVED IN: regulation of transcription, DNA-dependent; EXPRESSED IN: inflorescence meristem, flower; EXPRESSED DURING: petal differentiation and expansion stage; CONTAINS InterPro…	Basic leucine zipper 43-like	BjuVA06G38630.1	100	A06_VARUNA_g3625.t1.cds	100	BjuOA06G36270.1	100	cds.BjuA06g08290S	100	Molecular Function: DNA-binding transcription factor activity (GO:0003700);;	K09060|6.6e-08|pavi:110765351|K09060 plant G-box-binding factor | (RefSeq) G-box-binding factor 1	--	--	bZIP transcription factor	Basic leucine zipper 43 OS=Arabidopsis thaliana OX=3702 GN=BZIP43 PE=1 SV=1	BZIP domain-containing protein OS=Brassica campestris OX=3711 GN=BRAA06T26882Z PE=4 SV=1	J	Translation, ribosomal structure and biogenesis	PREDICTED: uncharacterized protein LOC103874921 [Brassica rapa]
BjuLA06G008360.1	AT3G30580.1	81.818	unknown protein; BEST Arabidopsis thaliana protein match is: unknown protein (TAIR:AT5G38790.1); Has 75 Blast hits to 75 proteins in 16 species: Archae - 2; Bacteria - 0; Metazoa - 0; Fungi - 2; Plants - 63; Viruses - 0; Other Eukaryotes - 8 (source: NCBI BLink).	BEST Arabidopsis thaliana protein match is	BjuVA06G38620.1	100	A06_VARUNA_g3624.t1.cds	99.242	BjuOA06G36260.1	99.242	cds.BjuA06g08300S	99.242	--	--	--	--	--	Protein SOB FIVE-LIKE 3 OS=Arabidopsis thaliana OX=3702 GN=SOFL3 PE=2 SV=1	Uncharacterized protein OS=Brassica rapa subsp. pekinensis OX=51351 PE=4 SV=1	U	Intracellular trafficking, secretion, and vesicular transport	PREDICTED: ras-related protein RABA4c [Brassica rapa]
BjuLA06G008370.1	AT3G30725.1	65.766	glutamine dumper 6 Encodes a member of the GDU (glutamine dumper) family proteins involved in amino acid export: At4g31730 (GDU1), At4g25760 (GDU2), At5g57685 (GDU3), At2g24762 (GDU4), At5g24920 (GDU5), At3g30725 (GDU6) and At5g38770 (GDU7). glutamine dumper 6 (GDU6); FUNCTIONS IN: molecular_function unknown; INVOLVED IN: regulation of amino acid export; LOCATED IN: endomembrane system; BEST Arab…	glutamine dumper 6	BjuVA06G38610.1	100	A06_VARUNA_g3623.t1.cds	99.13	BjuOA06G36250.1	99.13	cds.BjuA06g08310S	99.13	Cellular Component: integral component of membrane (GO:0016021);; Biological Process: regulation of amino acid export (GO:0080143);;	--	--	--	--	Protein GLUTAMINE DUMPER 6 OS=Arabidopsis thaliana OX=3702 GN=GDU6 PE=2 SV=1	Uncharacterized protein OS=Brassica rapa subsp. pekinensis OX=51351 PE=3 SV=1	S	Function unknown	PREDICTED: uncharacterized protein LOC103874923 [Brassica rapa]
BjuLA06G008380.1	AT3G30775.1	90.18	Methylenetetrahydrofolate reductase family protein Encodes a proline oxidase that is predicted to localize to the inner mitochondrial membrane, its mRNA expression induced by high levels of Al and by osmotic stress. The promoter contains an L-proline-inducible element. EARLY RESPONSIVE TO DEHYDRATION 5 (ERD5); CONTAINS InterPro DOMAIN/s: Proline dehydrogenase (InterPro:IPR002872), Proline oxidase…	Converts proline to delta-1-pyrroline-5-carboxylate	BjuVA06G38600.1	100	A06_VARUNA_g3622.t1.cds	99.799	BjuOA06G36240.1	99.799	cds.BjuA06g08320S	99.799	Molecular Function: proline dehydrogenase activity (GO:0004657);; Biological Process: proline catabolic process (GO:0006562);;	K00318|2.4e-284|bna:106411198|K00318 proline dehydrogenase [EC:1.5.5.2] | (RefSeq) proline dehydrogenase 1, mitochondrial	[E]	Amino acid transport and metabolism	Proline dehydrogenase	Proline dehydrogenase 1, mitochondrial OS=Arabidopsis thaliana OX=3702 GN=POX1 PE=1 SV=2	Proline dehydrogenase OS=Brassica napus OX=3708 PE=3 SV=1	O	Posttranslational modification, protein turnover, chaperones	PREDICTED: chaperone protein dnaJ 1, mitochondrial [Brassica rapa]
BjuLA06G008390.1	AT3G30841.1	90.909	Cofactor-independent phosphoglycerate mutase Cofactor-independent phosphoglycerate mutase; FUNCTIONS IN: catalytic activity, metal ion binding; INVOLVED IN: metabolic process; LOCATED IN: cellular_component unknown; CONTAINS InterPro DOMAIN/s: Cofactor-independent phosphoglycerate mutase, archaeal (InterPro:IPR004456), Metalloenzyme (InterPro:IPR006124), Alkaline-phosphatase-like, core domain (In…	2,3-bisphosphoglycerate-independent phosphoglycerate mutase	BjuVA06G38590.2	99.596	A06_VARUNA_g3621.t1.cds	99.394	BjuOA06G36230.1	99.394	cds.BjuA06g08330S	99.394	Molecular Function: 2,3-bisphosphoglycerate-independent phosphoglycerate mutase activity (GO:0046537);; Molecular Function: metal ion binding (GO:0046872);;	--	--	--	2,3-bisphosphoglycerate-independent phosphoglycerate mutase	2,3-bisphosphoglycerate-independent phosphoglycerate mutase 1 OS=Methanothermobacter thermautotrophicus (strain ATCC 29096 / DSM 1053 / JCM 10044 / NBRC 100330 / Delta H) OX=187420 GN=apgM1 PE=3 SV=1	Metalloenzyme domain-containing protein OS=Brassica rapa subsp. pekinensis OX=51351 PE=3 SV=1	S	Function unknown	PREDICTED: protein ROOT PRIMORDIUM DEFECTIVE 1 [Brassica rapa]
BjuLA06G008400.1	AT3G30842.1	82.017	pleiotropic drug resistance 10 pleiotropic drug resistance 10 (PDR10); FUNCTIONS IN: nucleoside-triphosphatase activity, ATPase activity, nucleotide binding, ATP binding; INVOLVED IN: drug transmembrane transport; LOCATED IN: membrane; CONTAINS InterPro DOMAIN/s: ATPase, AAA+ type, core (InterPro:IPR003593), ABC transporter-like (InterPro:IPR003439), ABC-2 type transporter (InterPro:IPR013525); B…	Belongs to the ABC transporter superfamily. ABCG family. PDR (TC 3.A.1.205) subfamily	BjuVA06G38580.1	99.572	A06_VARUNA_g3620.t1.cds	99.501	BjuOA06G36220.1	99.572	cds.BjuA06g08340S	99.572	Molecular Function: ATP binding (GO:0005524);; Cellular Component: plasma membrane (GO:0005886);; Cellular Component: integral component of membrane (GO:0016021);; Molecular Function: ATPase activity (GO:0016887);; Molecular Function: ATPase-coupled transmembrane transporter activity (GO:0042626);; Biological Process: transmembrane transport (GO:0055085);;	K08712|2.1e-136|gsl:Gasu_29800|K08712 ATP-binding cassette, subfamily G (WHITE), member 2, SNQ2 | (RefSeq) ABC transporter, ATP-binding protein	[Q]	Secondary metabolites biosynthesis, transport and catabolism	ABC-2 type transporter	ABC transporter G family member 38 OS=Arabidopsis thaliana OX=3702 GN=ABCG38 PE=2 SV=1	Uncharacterized protein OS=Brassica rapa subsp. pekinensis OX=51351 PE=3 SV=1	S	Function unknown	PREDICTED: uncharacterized protein LOC103874926 [Brassica rapa]
BjuLA06G008410.1	AT3G28345.1	49.96	ABC transporter family protein ABC transporter family protein; FUNCTIONS IN: ATPase activity, coupled to transmembrane movement of substances; INVOLVED IN: transport, transmembrane transport; LOCATED IN: plasma membrane; EXPRESSED IN: shoot apex, inflorescence meristem, cotyledon, hypocotyl, flower; EXPRESSED DURING: petal differentiation and expansion stage; CONTAINS InterPro DOMAIN/s: ATPase, A…	Contains the following InterPro domains ATPase, AAA type, core (InterPro IPR003593), ABC transporter-like (InterPro IPR003439), ABC transporter, transmembrane domain, type 1 (InterPro IPR011527), ABC transporter integral membrane type 1 (InterPro IPR017940), ABC transporter, transmembrane domain (InterPro IPR001140), ABC transporter, conserved site (InterPro IPR017871)	BjuVA06G38570.1	100	A06_VARUNA_g3619.t1.cds	100	BjuOA06G36210.1	100	cds.BjuA06g08350S	100	Molecular Function: ATP binding (GO:0005524);; Cellular Component: integral component of membrane (GO:0016021);; Molecular Function: ATPase activity (GO:0016887);; Molecular Function: ATPase-coupled transmembrane transporter activity (GO:0042626);;	K05658|0.0e+00|brp:103875045|K05658 ATP-binding cassette, subfamily B (MDR/TAP), member 1 [EC:7.6.2.2] | (RefSeq) putative ABC transporter B family member 8 isoform X2	[Q]	Secondary metabolites biosynthesis, transport and catabolism	ABC transporter transmembrane region	Putative ABC transporter B family member 8 OS=Arabidopsis thaliana OX=3702 GN=ABCB8 PE=5 SV=1	Uncharacterized protein OS=Brassica campestris OX=3711 GN=BRARA_F03055 PE=4 SV=1	K	Transcription	BnaA06g30440D [Brassica napus]
BjuLA06G008420.1	AT5G20140.1	85.156	SOUL heme-binding family protein SOUL heme-binding family protein; FUNCTIONS IN: binding; INVOLVED IN: biological_process unknown; LOCATED IN: chloroplast thylakoid membrane, chloroplast; EXPRESSED IN: 21 plant structures; EXPRESSED DURING: 13 growth stages; CONTAINS InterPro DOMAIN/s: Protein of unknown function DUF2358 (InterPro:IPR018790), SOUL haem-binding protein (InterPro:IPR006917); BEST A…	Soul heme-binding family protein	BjuVA06G38560.1	98.429	A06_VARUNA_g3618.t1.cds	98.429	BjuOA06G36200.1	98.429	cds.BjuA06g08360S	98.429	--	--	--	--	SOUL heme-binding protein	Heme-binding-like protein At3g10130, chloroplastic OS=Arabidopsis thaliana OX=3702 GN=At3g10130 PE=1 SV=1	BnaCnng74050D protein OS=Brassica napus OX=3708 GN=BnaCnng74050D PE=3 SV=1	Q	Secondary metabolites biosynthesis, transport and catabolism	PREDICTED: laccase-15 [Brassica rapa]
BjuLA06G008430.1	AT3G32930.1	84.4	unknown protein; FUNCTIONS IN: molecular_function unknown; INVOLVED IN: biological_process unknown; LOCATED IN: chloroplast envelope; EXPRESSED IN: 22 plant structures; EXPRESSED DURING: 13 growth stages; Has 57 Blast hits to 57 proteins in 11 species: Archae - 0; Bacteria - 0; Metazoa - 0; Fungi - 0; Plants - 57; Viruses - 0; Other Eukaryotes - 0 (source: NCBI BLink).	-	BjuVA06G38550.1	98.785	A06_VARUNA_g3617.t1.cds	98.785	BjuOA06G36190.1	98.785	cds.BjuA06g08370S	98.785	Cellular Component: chloroplast envelope (GO:0009941);;	--	--	--	--	--	Uncharacterized protein OS=Brassica rapa subsp. pekinensis OX=51351 PE=4 SV=1	--	Function unknown	BnaA06g16200D [Brassica napus]	NA
BjuLA06G008440.1	AT3G32940.1	67.896	RNA-binding KH domain-containing protein RNA-binding KH domain-containing protein; FUNCTIONS IN: RNA binding; EXPRESSED IN: 22 plant structures; EXPRESSED DURING: 13 growth stages; CONTAINS InterPro DOMAIN/s: K Homology (InterPro:IPR004087); BEST Arabidopsis thaliana protein match is: splicing factor-related (TAIR:AT5G51300.3); Has 1765 Blast hits to 1598 proteins in 251 species: Archae - 0; Bact…	K homology RNA-binding domain	BjuVA06G38540.1	88.732	A06_VARUNA_g3616.t1.cds	85.65	BjuOA06G36180.1	88.732	cds.BjuA06g08380S	87.107	Molecular Function: RNA binding (GO:0003723);;	K13095|0.0e+00|boe:106305999|K13095 splicing factor 1 | (RefSeq) uncharacterized protein LOC106305999	[A]	RNA processing and modification	--	Splicing factor-like protein 1 OS=Arabidopsis thaliana OX=3702 GN=SF1 PE=1 SV=1	Uncharacterized protein OS=Brassica oleracea OX=3712 GN=BOLC7T44392H PE=4 SV=1	G	Carbohydrate transport and metabolism	PREDICTED: polygalacturonase [Brassica rapa]
BjuLA06G008450.1	AT5G47820.2	92.004	P-loop containing nucleoside triphosphate hydrolases superfamily protein encodes a kinesin-like protein with an N-terminal microtubule binding motor domain. Protein is localized to the periphery of the cytoplasm and mutants in the gene exhibit altered orientation of cellulose microfibrils and reduced mechanical strength of fibers. FRAGILE FIBER 1 (FRA1); CONTAINS InterPro DOMAIN/s: Kinesin, motor…	Belongs to the TRAFAC class myosin-kinesin ATPase superfamily. Kinesin family	BjuVA06G38530.1	98.638	A06_VARUNA_g3615.t1.cds	98.542	BjuOA06G36170.1	98.542	cds.BjuA06g08390S	99.903	Molecular Function: microtubule motor activity (GO:0003777);; Molecular Function: ATP binding (GO:0005524);; Cellular Component: kinesin complex (GO:0005871);; Cellular Component: microtubule (GO:0005874);; Biological Process: microtubule-based movement (GO:0007018);; Biological Process: mitotic spindle organization (GO:0007052);; Molecular Function: microtubule binding (GO:0008017);; Molecular F…	K18806|5.8e-91|mis:MICPUN_63076|K18806 kinesin family member 7 | (RefSeq) predicted protein	[Z]	Cytoskeleton	Kinesin motor domain	Kinesin-like protein KIN-4A OS=Arabidopsis thaliana OX=3702 GN=KIN4A PE=1 SV=1	Kinesin motor domain-containing protein OS=Brassica rapa subsp. pekinensis OX=51351 PE=3 SV=1	K	Transcription	PREDICTED: scarecrow-like transcription factor PAT1 [Brassica rapa]
BjuLA06G008460.1	AT5G47840.1	81.882	adenosine monophosphate kinase adenosine monophosphate kinase (AMK2); FUNCTIONS IN: nucleobase, nucleoside, nucleotide kinase activity, nucleotide kinase activity, ATP binding, adenylate kinase activity, phosphotransferase activity, phosphate group as acceptor; INVOLVED IN: nucleobase, nucleoside, nucleotide and nucleic acid metabolic process, anaerobic respiration, nucleotide metabolic process; …	adenylate kinase	BjuVA06G38510.1	100	B08_VARUNA_g2034.t1.cds	82.414	BjuOA06G36150.1	100	cds.BjuA06g08400S	94.186	Molecular Function: adenylate kinase activity (GO:0004017);; Molecular Function: ATP binding (GO:0005524);;	K00939|4.3e-150|brp:103874909|K00939 adenylate kinase [EC:2.7.4.3] | (RefSeq) adenylate kinase 2, chloroplastic	[F]	Nucleotide transport and metabolism	Adenylate kinase	Adenylate kinase 2, chloroplastic OS=Arabidopsis thaliana OX=3702 GN=At5g47840 PE=1 SV=1	ATP:AMP phosphotransferase OS=Brassica campestris OX=3711 GN=BRAA06T26867Z PE=3 SV=1	S	Function unknown	PREDICTED: F-box protein SNE-like [Brassica rapa]
BjuLA06G008470.1	AT5G47860.1	88.605	Protein of unknown function (DUF1350) Protein of unknown function (DUF1350); LOCATED IN: chloroplast; EXPRESSED IN: guard cell; CONTAINS InterPro DOMAIN/s: Protein of unknown function DUF1350 (InterPro:IPR010765); BEST Arabidopsis thaliana protein match is: Protein of unknown function (DUF1350) (TAIR:AT3G43540.1); Has 1807 Blast hits to 1807 proteins in 277 species: Archae - 0; Bacteria - 0; Meta…	Protein of unknown function (DUF1350)	BjuVA06G38500.1	100	A06_VARUNA_g3613.t1.cds	99.768	BjuOA06G36140.1	100	cds.BjuA06g08410S	99.304	--	--	--	--	Protein of unknown function (DUF1350)	--	Uncharacterized protein OS=Brassica campestris OX=3711 GN=BRAA06T26866Z PE=4 SV=1	S	Function unknown	BnaA06g30390D [Brassica napus]
BjuLA06G008480.1	AT5G47870.1	80.193	FUNCTIONS IN: molecular_function unknown; INVOLVED IN: biological_process unknown; LOCATED IN: chloroplast; EXPRESSED IN: 22 plant structures; EXPRESSED DURING: 13 growth stages; BEST Arabidopsis thaliana protein match is: cobalt ion binding (TAIR:AT1G71310.1); Has 1807 Blast hits to 1807 proteins in 277 species: Archae - 0; Bacteria - 0; Metazoa - 736; Fungi - 347; Plants - 385; Viruses - 0; Oth…	-	BjuVA06G38490.1	100	A06_VARUNA_g3612.t1.cds	100	BjuOA06G36130.1	100	cds.BjuB02g58440S	89.423	Biological Process: double-strand break repair via homologous recombination (GO:0000724);; Molecular Function: DNA binding (GO:0003677);;	--	--	--	--	DNA repair RAD52-like protein 2, chloroplastic OS=Arabidopsis thaliana OX=3702 GN=RAD52-2 PE=1 SV=1	Uncharacterized protein OS=Brassica rapa subsp. pekinensis OX=51351 PE=4 SV=1	--	--	PREDICTED: uncharacterized protein LOC103874934 [Brassica rapa]
BjuLA06G008490.1	AT5G47880.2	94.24	eukaryotic release factor 1-1 Encodes a eukaryotic release factor 1 homolog. Cosuppression of the gene's expression results affects cell elongation of the inflorescence stem, specifically the internodes, and radial cell division. Expression of the protein is primarily observed in the vascular system and in actively growing and elongating zones. eukaryotic release factor 1-1 (ERF1-1); FUNCTIONS IN…	Eukaryotic peptide chain release factor subunit	BjuVA06G38480.1	100	A06_VARUNA_g3611.t1.cds	100	BjuOA06G36120.1	100	cds.BjuA06g08430S	100	Molecular Function: translation release factor activity (GO:0003747);;	K03265|2.0e-250|bna:106410576|K03265 peptide chain release factor subunit 1 | (RefSeq) eukaryotic peptide chain release factor subunit 1-1	[J]	Translation, ribosomal structure and biogenesis	eRF1 domain 2	Eukaryotic peptide chain release factor subunit 1-1 OS=Brassica oleracea var. botrytis OX=3715 GN=ERF1-1 PE=2 SV=1	eRF1_1 domain-containing protein OS=Brassica campestris OX=3711 GN=BRAA06T26864Z PE=3 SV=1	E	Amino acid transport and metabolism	PREDICTED: indole-3-glycerol phosphate synthase, chloroplastic [Brassica rapa]
BjuLA06G008500.1	AT5G47890.1	85.714	NADH-ubiquinone oxidoreductase B8 subunit, putative NADH-ubiquinone oxidoreductase B8 subunit, putative; CONTAINS InterPro DOMAIN/s: Ribosomal protein/NADH dehydrogenase domain (InterPro:IPR007741), NADH dehydrogenase [ubiquinone] (complex I), alpha subcomplex, subunit 2 (InterPro:IPR016464); Has 1807 Blast hits to 1807 proteins in 277 species: Archae - 0; Bacteria - 0; Metazoa - 736; Fungi - 347…	NADH dehydrogenase ubiquinone 1 alpha subcomplex subunit	BjuVA06G38470.1	100	A06_VARUNA_g3610.t1.cds	100	BjuOA06G36110.1	100	cds.BjuA06g08440S	100	Molecular Function: molecular_function (GO:0003674);; Molecular Function: catalytic activity (GO:0003824);; Molecular Function: NADH dehydrogenase activity (GO:0003954);; Cellular Component: cellular_component (GO:0005575);; Cellular Component: intracellular (GO:0005622);; Cellular Component: obsolete cell (GO:0005623);; Cellular Component: cytoplasm (GO:0005737);; Cellular Component: mitochondri…	K03946|6.1e-51|bna:106348957|K03946 NADH dehydrogenase (ubiquinone) 1 alpha subcomplex subunit 2 | (RefSeq) NADH dehydrogenase [ubiquinone] 1 alpha subcomplex subunit 2	[C]	Energy production and conversion	Mitochondrial ribosomal protein L51 / S25 / CI-B8 domain	NADH dehydrogenase [ubiquinone] 1 alpha subcomplex subunit 2 OS=Arabidopsis thaliana OX=3702 GN=At5g47890 PE=3 SV=1	L51_S25_CI-B8 domain-containing protein OS=Brassica campestris OX=3711 GN=BRAA06T26863Z PE=3 SV=1	I	Lipid transport and metabolism	BnaA06g30370D [Brassica napus]
BjuLA06G008510.1	AT5G47900.1	86.261	Protein of unknown function (DUF1624) Protein of unknown function (DUF1624); CONTAINS InterPro DOMAIN/s: Protein of unknown function DUF1624 (InterPro:IPR012429); BEST Arabidopsis thaliana protein match is: Protein of unknown function (DUF1624) (TAIR:AT5G27730.1); Has 30201 Blast hits to 17322 proteins in 780 species: Archae - 12; Bacteria - 1396; Metazoa - 17338; Fungi - 3422; Plants - 5037; Vir…	DUF1624	BjuVA06G38460.1	99.777	A06_VARUNA_g3609.t1.cds	95.522	BjuOA06G36100.1	100	cds.BjuA06g08450S	99.242	Cellular Component: integral component of membrane (GO:0016021);;	K10532|2.2e-260|brp:103874914|K10532 heparan-alpha-glucosaminide N-acetyltransferase [EC:2.3.1.78] | (RefSeq) heparan-alpha-glucosaminide N-acetyltransferase isoform X4	[S]	Function unknown	Protein of unknown function (DUF1624)	Heparan-alpha-glucosaminide N-acetyltransferase OS=Mus musculus OX=10090 GN=Hgsnat PE=1 SV=2	DUF1624 domain-containing protein OS=Brassica campestris OX=3711 GN=BRARA_F03044 PE=4 SV=1	S	Posttranslational modification, protein turnover, chaperones	PREDICTED: uncharacterized protein LOC103874611 [Brassica rapa]	NA
BjuLA06G008520.1	AT5G47910.1	89.924	respiratory burst oxidase homologue D NADPH/respiratory burst oxidase protein D (RbohD).Interacts with AtrbohF gene to fine tune the spatial control of ROI production and hypersensitive response to cell in and around infection site. respiratory burst oxidase homologue D (RBOHD); FUNCTIONS IN: NAD(P)H oxidase activity; INVOLVED IN: oxygen and reactive oxygen species metabolic process, defense resp…	respiratory burst oxidase	BjuVA06G38450.1	99.349	A06_VARUNA_g3608.t1.cds	95.879	BjuOA06G36090.1	99.349	cds.BjuB02g58480S	97.289	Molecular Function: peroxidase activity (GO:0004601);; Molecular Function: calcium ion binding (GO:0005509);; Cellular Component: integral component of membrane (GO:0016021);; Molecular Function: oxidoreductase activity, acting on NAD(P)H, oxygen as acceptor (GO:0050664);;	K13447|0.0e+00|brp:103874915|K13447 respiratory burst oxidase [EC:1.6.3.- 1.11.1.-] | (RefSeq) respiratory burst oxidase homolog protein D	[PQ]	--	Ferric reductase NAD binding domain	Respiratory burst oxidase homolog protein D OS=Arabidopsis thaliana OX=3702 GN=RBOHD PE=1 SV=1	Uncharacterized protein OS=Brassica campestris OX=3711 GN=BRAA06T26861Z PE=3 SV=1	S	Function unknown	BnaA06g30360D [Brassica napus]
BjuLA06G008530.1	AT5G47920.1	72.193	unknown protein; BEST Arabidopsis thaliana protein match is: unknown protein (TAIR:AT5G13880.1); Has 1807 Blast hits to 1807 proteins in 277 species: Archae - 0; Bacteria - 0; Metazoa - 736; Fungi - 347; Plants - 385; Viruses - 0; Other Eukaryotes - 339 (source: NCBI BLink).	Cotton fibre expressed protein	BjuVA06G38420.1	100	A06_VARUNA_g3606.t1.cds	100	BjuOA06G36070.1	100	cds.BjuA06g08470S	100	--	K01689|3.3e-28|dzi:111289713|K01689 enolase [EC:4.2.1.11] | (RefSeq) enolase 1, chloroplastic isoform X1	--	--	Cotton fibre expressed protein	--	Uncharacterized protein OS=Brassica rapa subsp. pekinensis OX=51351 PE=4 SV=1	K	Transcription	PREDICTED: zinc finger protein CONSTANS-LIKE 10 [Brassica rapa]
BjuLA06G008540.1	AT5G47940.1	63.304	unknown protein; Has 1807 Blast hits to 1807 proteins in 277 species: Archae - 0; Bacteria - 0; Metazoa - 736; Fungi - 347; Plants - 385; Viruses - 0; Other Eukaryotes - 339 (source: NCBI BLink).	-	BjuVA06G38410.1	96.951	A06_VARUNA_g3605.t1.cds	96.898	BjuOA06G36060.1	96.951	cds.BjuA06g08480S	96.951	Biological Process: ribosomal small subunit assembly (GO:0000028);; Biological Process: cell cycle checkpoint (GO:0000075);; Biological Process: DNA damage checkpoint (GO:0000077);; Biological Process: nuclear-transcribed mRNA catabolic process, nonsense-mediated decay (GO:0000184);; Biological Process: mitotic cell cycle (GO:0000278);; Biological Process: maturation of SSU-rRNA from tricistronic…	--	--	--	Domain of unknown function (DUF4506)	--	Uncharacterized protein OS=Brassica campestris OX=3711 GN=BRARA_F03040 PE=4 SV=1	S	Function unknown	PREDICTED: uncharacterized protein LOC103874941 isoform X1 [Brassica rapa]
BjuLA06G008550.1	AT5G47970.1	88.889	Aldolase-type TIM barrel family protein Aldolase-type TIM barrel family protein; FUNCTIONS IN: tRNA dihydrouridine synthase activity, FAD binding, catalytic activity; INVOLVED IN: regulation of nitrogen utilization, tRNA processing, oxidation reduction, metabolic process; LOCATED IN: nucleus, cytoplasm, phragmoplast; EXPRESSED IN: 21 plant structures; EXPRESSED DURING: 13 growth stages; CONTAINS …	Catalyzes the synthesis of dihydrouridine, a modified base found in the D-loop of most tRNAs	BjuVA06G38400.1	98.433	A06_VARUNA_g3604.t1.cds	98.433	BjuOA06G36050.1	98.433	cds.BjuA06g08490S	98.433	Molecular Function: tRNA dihydrouridine synthase activity (GO:0017150);; Molecular Function: flavin adenine dinucleotide binding (GO:0050660);;	K05539|5.1e-226|bna:111198707|K05539 tRNA-dihydrouridine synthase A [EC:1.-.-.-] | (RefSeq) uncharacterized protein LOC111198707	[J]	Translation, ribosomal structure and biogenesis	Dihydrouridine synthase (Dus)	tRNA-dihydrouridine(20/20a) synthase OS=Escherichia coli O6:H1 (strain CFT073 / ATCC 700928 / UPEC) OX=199310 GN=dusA PE=3 SV=1	tRNA-dihydrouridine synthase OS=Brassica rapa subsp. pekinensis OX=51351 PE=3 SV=1	L	Replication, recombination and repair	PREDICTED: basic proline-rich protein [Brassica rapa]
BjuLA06G008560.1	AT5G47960.1	93.722	RAB GTPase homolog A4C Encodes a small molecular weight g-protein. RAB GTPase homolog A4C (RABA4C); FUNCTIONS IN: GTP binding; INVOLVED IN: protein transport, small GTPase mediated signal transduction; LOCATED IN: endomembrane system; EXPRESSED IN: 15 plant structures; EXPRESSED DURING: 7 growth stages; CONTAINS InterPro DOMAIN/s: Ras GTPase (InterPro:IPR001806), Small GTP-binding protein (InterP…	Rab subfamily of small GTPases	BjuVA06G38390.1	99.552	A06_VARUNA_g3603.t1.cds	99.552	BjuOA06G36040.1	99.552	cds.BjuB02g58530S	97.309	Molecular Function: GTPase activity (GO:0003924);; Molecular Function: GTP binding (GO:0005525);; Cellular Component: endosome (GO:0005768);; Biological Process: intracellular protein transport (GO:0006886);; Cellular Component: endomembrane system (GO:0012505);; Biological Process: Rab protein signal transduction (GO:0032482);;	K07904|2.6e-121|bna:111198708|K07904 Ras-related protein Rab-11A | (RefSeq) ras-related protein RABA4c-like	[U]	Intracellular trafficking, secretion, and vesicular transport	Ras family	Ras-related protein RABA4c OS=Arabidopsis thaliana OX=3702 GN=RABA4C PE=2 SV=1	Uncharacterized protein OS=Brassica rapa subsp. pekinensis OX=51351 PE=4 SV=1	M	Cell wall/membrane/envelope biogenesis	BnaA06g30310D [Brassica napus]
BjuLA06G008570.1	AT5G48020.1	91.365	2-oxoglutarate (2OG) and Fe(II)-dependent oxygenase superfamily protein 2-oxoglutarate (2OG) and Fe(II)-dependent oxygenase superfamily protein; Has 30201 Blast hits to 17322 proteins in 780 species: Archae - 12; Bacteria - 1396; Metazoa - 17338; Fungi - 3422; Plants - 5037; Viruses - 0; Other Eukaryotes - 2996 (source: NCBI BLink).	and Fe(II)-dependent oxygenase superfamily protein	BjuVA06G38380.1	99.443	A06_VARUNA_g3602.t1.cds	99.443	BjuOA06G36030.1	99.443	cds.BjuA06g08510S	99.443	--	--	--	--	non-haem dioxygenase in morphine synthesis N-terminal	--	Uncharacterized protein OS=Brassica campestris OX=3711 GN=BRARA_F03037 PE=4 SV=1	--	--	PREDICTED: uncharacterized protein LOC103874944 [Brassica rapa]
BjuLA06G008580.1	AT5G48030.1	84.061	gametophytic factor 2 encodes a mitochondrially targeted DNAJ protein involved in female gametophyte development. gametophytic factor 2 (GFA2); FUNCTIONS IN: unfolded protein binding, heat shock protein binding; INVOLVED IN: in 7 processes; LOCATED IN: mitochondrion; EXPRESSED IN: 25 plant structures; EXPRESSED DURING: 13 growth stages; CONTAINS InterPro DOMAIN/s: Molecular chaperone, heat shock …	Chaperone protein dnaJ 1, mitochondrial-like	BjuVA06G38370.1	99.779	A06_VARUNA_g3601.t1.cds	99.779	BjuOA06G36020.1	99.779	cds.BjuA06g08520S	99.779	Molecular Function: ATP binding (GO:0005524);; Biological Process: protein folding (GO:0006457);; Biological Process: response to heat (GO:0009408);; Molecular Function: heat shock protein binding (GO:0031072);; Molecular Function: metal ion binding (GO:0046872);; Molecular Function: unfolded protein binding (GO:0051082);;	K03686|1.9e-256|bna:111198706|K03686 molecular chaperone DnaJ | (RefSeq) chaperone protein dnaJ GFA2, mitochondrial-like	[O]	Posttranslational modification, protein turnover, chaperones	DnaJ C terminal domain	Chaperone protein dnaJ GFA2, mitochondrial OS=Arabidopsis thaliana OX=3702 GN=GFA2 PE=2 SV=1	Uncharacterized protein OS=Brassica campestris OX=3711 GN=BRARA_F03036 PE=3 SV=1	--	--	PREDICTED: uncharacterized protein LOC103874946 [Brassica rapa]
BjuLA06G008590.1	AT5G48040.1	75.179	Ubiquitin carboxyl-terminal hydrolase family protein Ubiquitin carboxyl-terminal hydrolase family protein; CONTAINS InterPro DOMAIN/s: RNA recognition domain, plant (InterPro:IPR021099); BEST Arabidopsis thaliana protein match is: Ubiquitin carboxyl-terminal hydrolase family protein (TAIR:AT3G58520.1); Has 1807 Blast hits to 1807 proteins in 277 species: Archae - 0; Bacteria - 0; Metazoa - 736; F…	Protein ROOT PRIMORDIUM DEFECTIVE	BjuVA06G38360.1	92.272	A06_VARUNA_g3600.t1.cds	97.19	BjuOA06G36010.1	97.19	cds.BjuA06g08530S	97.19	--	K15111|2.4e-35|spen:107015750|K15111 solute carrier family 25 (mitochondrial S-adenosylmethionine transporter), member 26 | (RefSeq) LOW QUALITY PROTEIN: protein MITOFERRINLIKE 1, chloroplastic	--	--	Plant organelle RNA recognition domain	Protein WHAT&apos;S THIS FACTOR 9, mitochondrial OS=Arabidopsis thaliana OX=3702 GN=WTF9 PE=4 SV=1	PORR domain-containing protein OS=Brassica campestris OX=3711 GN=BRARA_F03035 PE=4 SV=1	J	Translation, ribosomal structure and biogenesis	BnaA07g00970D [Brassica napus]
BjuLA06G008600.1	AT5G48060.1	85.942	C2 calcium/lipid-binding plant phosphoribosyltransferase family protein C2 calcium/lipid-binding plant phosphoribosyltransferase family protein; CONTAINS InterPro DOMAIN/s: C2 membrane targeting protein (InterPro:IPR018029), C2 calcium/lipid-binding domain, CaLB (InterPro:IPR008973), Phosphoribosyltransferase C-terminal (InterPro:IPR013583), C2 calcium-dependent membrane targeting (InterPro:IPR00…	Plant phosphoribosyltransferase C-terminal	BjuVB02G55940.1	92.078	A06_VARUNA_g3599.t1.cds	97.65	BjuOB02G59630.1	92.265	cds.BjuA06g08540S	97.65	Cellular Component: integral component of membrane (GO:0016021);;	--	--	--	C2 domain	FT-interacting protein 1 OS=Arabidopsis thaliana OX=3702 GN=FTIP1 PE=1 SV=1	Uncharacterized protein OS=Brassica campestris OX=3711 GN=BRARA_F03034 PE=3 SV=1	J	Translation, ribosomal structure and biogenesis	PREDICTED: 60S ribosomal protein L5-2-like isoform X2 [Brassica rapa]
BjuLA06G008610.1	AT5G48090.1	64.347	EDM2-like protein1 EDM2-like protein1 (ELP1); BEST Arabidopsis thaliana protein match is: ENHANCED DOWNY MILDEW 2 (TAIR:AT5G55390.2); Has 373 Blast hits to 351 proteins in 57 species: Archae - 0; Bacteria - 0; Metazoa - 173; Fungi - 0; Plants - 144; Viruses - 0; Other Eukaryotes - 56 (source: NCBI BLink).	PHD zinc finger	BjuVA06G38340.1	99.533	A06_VARUNA_g3598.t1.cds	99.416	BjuOA06G35990.1	99.416	cds.BjuA06g08550S	94.346	--	--	--	--	PHD-like zinc-binding domain	Protein ENHANCED DOWNY MILDEW 2 OS=Arabidopsis thaliana OX=3702 GN=EDM2 PE=1 SV=1	Uncharacterized protein OS=Brassica campestris OX=3711 GN=BRARA_F03033 PE=4 SV=1	--	--	BnaA06g30280D [Brassica napus]
BjuLA06G008620.1	AT5G48100.1	81.239	Laccase/Diphenol oxidase family protein Encodes a protein that is similar to laccase-like polyphenol oxidases. Involved in lignin and flavonoids biosynthesis. It has four conserved copper binding domains. Expressed in developing testa, where it colocalizes with the flavonoid end products proanthocyanidins and flavonols. Mutant plants exhibited a delay in developmentally determined browning of the…	Lignin degradation and detoxification of lignin-derived products	BjuVA06G38330.1	99.107	A06_VARUNA_g3597.t1.cds	98.75	BjuOA06G35980.1	98.75	cds.BjuA06g08560S	98.75	Molecular Function: copper ion binding (GO:0005507);; Biological Process: lignin catabolic process (GO:0046274);; Cellular Component: apoplast (GO:0048046);; Molecular Function: hydroquinone:oxygen oxidoreductase activity (GO:0052716);;	K05909|0.0e+00|bna:106350787|K05909 laccase [EC:1.10.3.2] | (RefSeq) laccase-15	[Q]	Secondary metabolites biosynthesis, transport and catabolism	Multicopper oxidase	Laccase-15 OS=Arabidopsis thaliana OX=3702 GN=TT10 PE=1 SV=1	Laccase OS=Brassica rapa subsp. oleifera OX=145471 GN=TT10-2 PE=2 SV=1	--	--	BnaA06g30270D [Brassica napus]
BjuLA06G008630.1	AT5G48140.1	78.88	Pectin lyase-like superfamily protein Pectin lyase-like superfamily protein; FUNCTIONS IN: polygalacturonase activity; INVOLVED IN: carbohydrate metabolic process; LOCATED IN: endomembrane system; EXPRESSED IN: 12 plant structures; EXPRESSED DURING: 6 growth stages; CONTAINS InterPro DOMAIN/s: Pectin lyase fold/virulence factor (InterPro:IPR011050), Pectin lyase fold (InterPro:IPR012334), Glycosi…	Belongs to the glycosyl hydrolase 28 family	BjuVA06G38320.1	100	A06_VARUNA_g3596.t1.cds	100	BjuOA06G35970.1	100	cds.BjuA02g06110S	80.101	Molecular Function: polygalacturonase activity (GO:0004650);; Cellular Component: extracellular region (GO:0005576);; Biological Process: carbohydrate metabolic process (GO:0005975);; Biological Process: cell wall organization (GO:0071555);;	K01213|1.6e-235|bna:111198712|K01213 galacturan 1,4-alpha-galacturonidase [EC:3.2.1.67] | (RefSeq) polygalacturonase-like	--	--	Glycosyl hydrolases family 28	Polygalacturonase OS=Brassica napus OX=3708 PE=2 SV=1	Pollen-expressed protein MF6t OS=Brassica juncea OX=3707 GN=MF6t PE=3 SV=1	T	Signal transduction mechanisms	PREDICTED: probably inactive leucine-rich repeat receptor-like protein kinase At5g48380 [Brassica rapa]
BjuLA06G008640.1	AT5G48150.1	85.657	GRAS family transcription factor Member of GRAS gene family. Semi-dominant mutant has a reduced response to far-red light and appears to act early in the phytochrome A signaling pathway. phytochrome a signal transduction 1 (PAT1); CONTAINS InterPro DOMAIN/s: Transcription factor GRAS (InterPro:IPR005202); BEST Arabidopsis thaliana protein match is: SCARECROW-like 21 (TAIR:AT2G04890.1); Has 1807 B…	Belongs to the GRAS family	BjuVA06G38310.1	98.793	A06_VARUNA_g3596.t1.cds	98.978	BjuOA06G35960.3	100	cds.BjuB04g48750S	89.264	Molecular Function: molecular_function (GO:0003674);; Molecular Function: nucleic acid binding (GO:0003676);; Molecular Function: DNA binding (GO:0003677);; Molecular Function: DNA-binding transcription factor activity (GO:0003700);; Molecular Function: binding (GO:0005488);; Cellular Component: cellular_component (GO:0005575);; Cellular Component: intracellular (GO:0005622);; Cellular Component:…	K14494|5.8e-65|bna:106426289|K14494 DELLA protein | (RefSeq) DELLA protein RGL1	--	--	GRAS domain family	Scarecrow-like transcription factor PAT1 OS=Arabidopsis thaliana OX=3702 GN=PAT1 PE=1 SV=1	GRAS domain-containing protein OS=Brassica campestris OX=3711 GN=BRARA_F03030 PE=3 SV=1	T	Signal transduction mechanisms	PREDICTED: FRIGIDA-like protein 3 [Brassica rapa]
BjuLA06G008650.1	AT5G48170.1	86.164	F-box family protein encodes an F-box protein whose protein sequence is similar to SLY1, which belongs to SCF-SLY1 E3 ligase complex. SCF-SLY1 E3 ligase degrades DELLA proteins that are involved in promoting growth. Overexpression of SLY2 can partially compensate sly1-10 mutant phenotype of dwarfism. SLEEPY2 (SLY2); CONTAINS InterPro DOMAIN/s: F-box domain, cyclin-like (InterPro:IPR001810), F-box…	F-box-like	BjuVA06G38290.1	99.375	A06_VARUNA_g3595.t1.cds	100	BjuOA06G35950.1	100	cds.BjuA06g08570S	100	Molecular Function: protein binding (GO:0005515);;	K14495|1.5e-17|smo:SELMODRAFT_423923|K14495 F-box protein GID2 | (RefSeq) GID2a-1; hypothetical protein	--	--	F-box-like	F-box protein SNE OS=Arabidopsis thaliana OX=3702 GN=SNE PE=1 SV=1	F-box domain-containing protein OS=Brassica campestris OX=3711 GN=BRARA_F03029 PE=4 SV=1	S	Function unknown	BnaA06g30240D [Brassica napus]
BjuLA06G008660.1	AT5G48180.1	85.714	nitrile specifier protein 5 Encodes a nitrile-specifier protein NSP5. NSP5 is one out of five (At3g16400/NSP1, At2g33070/NSP2, At3g16390/NSP3, At3g16410/NSP4 and At5g48180/NSP5) A. thaliana epithiospecifier protein (ESP) homologues that promote simple nitrile, but not epithionitrile or thiocyanate formation. nitrile specifier protein 5 (NSP5); FUNCTIONS IN: molecular_function unknown; INVOLVED IN…	Nitrile-specifier protein	BjuVA06G38280.1	99.689	A06_VARUNA_g3594.t1.cds	100	BjuOA06G35940.1	100	cds.BjuA06g08580S	100	Molecular Function: protein binding (GO:0005515);; Cellular Component: cellular_component (GO:0005575);; Cellular Component: intracellular (GO:0005622);; Cellular Component: obsolete cell (GO:0005623);; Cellular Component: cytoplasm (GO:0005737);; Cellular Component: cytosol (GO:0005829);; Biological Process: organic acid metabolic process (GO:0006082);; Biological Process: sulfur compound metabo…	K20285|6.5e-25|gra:105761127|K20285 Rab9 effector protein with kelch motifs | (RefSeq) acyl-CoA-binding domain-containing protein 4-like	[R]	General function prediction only	Galactose oxidase, central domain	Nitrile-specifier protein 5 OS=Arabidopsis thaliana OX=3702 GN=NSP5 PE=2 SV=1	Uncharacterized protein OS=Brassica campestris OX=3711 GN=BRARA_F03028 PE=4 SV=1	--	--	BnaA06g30230D [Brassica napus]
BjuLA06G008670.1	AT5G48210.1	64.286	Protein of unknown function (DUF1278) FUNCTIONS IN: molecular_function unknown; INVOLVED IN: biological_process unknown; LOCATED IN: endomembrane system; EXPRESSED IN: petal, leaf whorl, sepal, flower; EXPRESSED DURING: petal differentiation and expansion stage; CONTAINS InterPro DOMAIN/s: Protein of unknown function DUF1278 (InterPro:IPR010701); BEST Arabidopsis thaliana protein match is: ECA1 g…	Encoded by	BjuVA02G42800.1	73.469	B08_VARUNA_g2009.t1.cds	84.158	BjuOB04G05870.1	72.449	cds.BjuA06g08590S	100	Cellular Component: extracellular region (GO:0005576);; Biological Process: double fertilization forming a zygote and endosperm (GO:0009567);; Cellular Component: vesicle (GO:0031982);; Biological Process: regulation of double fertilization forming a zygote and endosperm (GO:0080155);; Biological Process: regulation of protein localization to cell surface (GO:2000008);;	--	--	--	Prolamin-like	--	Prolamin_like domain-containing protein OS=Brassica rapa subsp. pekinensis OX=51351 PE=4 SV=1	E	Amino acid transport and metabolism	BnaA06g30210D [Brassica napus]
BjuLA06G008680.1	AT5G48220.1	86.28	Aldolase-type TIM barrel family protein Aldolase-type TIM barrel family protein; FUNCTIONS IN: indole-3-glycerol-phosphate synthase activity, catalytic activity; INVOLVED IN: metabolic process, tryptophan metabolic process; LOCATED IN: chloroplast, chloroplast stroma; EXPRESSED IN: 22 plant structures; EXPRESSED DURING: 13 growth stages; CONTAINS InterPro DOMAIN/s: Aldolase-type TIM barrel (Inter…	indole-3-glycerol phosphate synthase	BjuVA06G38270.1	98.429	A06_VARUNA_g3593.t1.cds	99.476	BjuOA06G35930.1	99.476	cds.BjuA06g08600S	93.366	Biological Process: tryptophan biosynthetic process (GO:0000162);; Molecular Function: indole-3-glycerol-phosphate synthase activity (GO:0004425);; Molecular Function: phosphoribosylanthranilate isomerase activity (GO:0004640);;	K01609|3.0e-210|bna:111198715|K01609 indole-3-glycerol phosphate synthase [EC:4.1.1.48] | (RefSeq) indole-3-glycerol phosphate synthase, chloroplastic-like	[E]	Amino acid transport and metabolism	Indole-3-glycerol phosphate synthase	Indole-3-glycerol phosphate synthase, chloroplastic OS=Arabidopsis thaliana OX=3702 GN=IGPS PE=1 SV=2	Indole-3-glycerol-phosphate synthase OS=Brassica rapa subsp. pekinensis OX=51351 PE=3 SV=1	S	Function unknown	BnaC09g02460D [Brassica napus]
BjuLA06G008690.1	AT5G48230.2	97.519	acetoacetyl-CoA thiolase 2 acetoacetyl-CoA thiolase 2 (ACAT2); FUNCTIONS IN: transferase activity, transferring acyl groups other than amino-acyl groups, acetyl-CoA C-acetyltransferase activity, catalytic activity; INVOLVED IN: embryo development ending in seed dormancy; LOCATED IN: peroxisome, plasma membrane; EXPRESSED IN: 24 plant structures; EXPRESSED DURING: 13 growth stages; CONTAINS InterP…	Belongs to the thiolase family	BjuVA06G38260.1	99.504	A06_VARUNA_g3592.t1.cds	100	BjuOA06G35920.1	100	cds.BjuA06g08610S	99.529	Molecular Function: acetyl-CoA C-acetyltransferase activity (GO:0003985);; Molecular Function: acetyl-CoA C-acyltransferase activity (GO:0003988);; Biological Process: fatty acid beta-oxidation (GO:0006635);;	K00626|3.1e-224|bna:111198714|K00626 acetyl-CoA C-acetyltransferase [EC:2.3.1.9] | (RefSeq) acetyl-CoA acetyltransferase, cytosolic 1	[I]	Lipid transport and metabolism	Thiolase, N-terminal domain	Acetyl-CoA acetyltransferase, cytosolic 1 OS=Arabidopsis thaliana OX=3702 GN=AAT1 PE=1 SV=1	Uncharacterized protein OS=Brassica rapa subsp. pekinensis OX=51351 PE=3 SV=1	S	Function unknown	BnaA06g30200D [Brassica napus]
BjuLA06G008700.1	AT5G48240.2	59.31	unknown protein; FUNCTIONS IN: molecular_function unknown; INVOLVED IN: biological_process unknown; EXPRESSED IN: cultured cell; CONTAINS InterPro DOMAIN/s: Protein of unknown function DUF1665 (InterPro:IPR012459); Has 30201 Blast hits to 17322 proteins in 780 species: Archae - 12; Bacteria - 1396; Metazoa - 17338; Fungi - 3422; Plants - 5037; Viruses - 0; Other Eukaryotes - 2996 (source: NCBI BL…	Rrp15p	BjuVB02G56040.1	82.979	B08_VARUNA_g2006.t1.cds	82.979	BjuOA06G35910.1	93.478	cds.BjuA06g08620S	99.015	Biological Process: rRNA processing (GO:0006364);;	--	[S]	Function unknown	--	--	Uncharacterized protein OS=Brassica campestris OX=3711 GN=BRAA06T26845Z PE=3 SV=1	--	--	PREDICTED: uncharacterized protein LOC103874961 [Brassica rapa]
BjuLA06G008710.1	AT5G48250.1	77.128	B-box type zinc finger protein with CCT domain B-box type zinc finger protein with CCT domain; FUNCTIONS IN: sequence-specific DNA binding transcription factor activity, zinc ion binding; LOCATED IN: plasma membrane; EXPRESSED IN: 23 plant structures; EXPRESSED DURING: 13 growth stages; CONTAINS InterPro DOMAIN/s: CCT domain (InterPro:IPR010402), Zinc finger, B-box (InterPro:IPR000315); BEST Arab…	Zinc finger protein CONSTANS-LIKE	BjuVA06G38240.1	97.765	A06_VARUNA_g3590.t1.cds	97.765	BjuOA06G35900.1	97.765	cds.BjuA06g08630S	97.765	Cellular Component: nucleus (GO:0005634);; Molecular Function: zinc ion binding (GO:0008270);;	K12135|2.0e-19|eus:EUTSA_v10015486mg|K12135 zinc finger protein CONSTANS | (RefSeq) hypothetical protein	--	--	CCT motif	Zinc finger protein CONSTANS-LIKE 10 OS=Arabidopsis thaliana OX=3702 GN=COL10 PE=1 SV=1	Uncharacterized protein OS=Brassica campestris OX=3711 GN=BRARA_F03023 PE=3 SV=1	S	Function unknown	PREDICTED: HAUS augmin-like complex subunit 3 isoform X2 [Brassica rapa]
BjuLA06G008720.1	AT4G23160.1	50.505	cysteine-rich RLK (RECEPTOR-like protein kinase) 8 Encodes a cysteine-rich receptor-like protein kinase. cysteine-rich RLK (RECEPTOR-like protein kinase) 8 (CRK8); FUNCTIONS IN: kinase activity; INVOLVED IN: protein amino acid phosphorylation; CONTAINS InterPro DOMAIN/s: Protein kinase, ATP binding site (InterPro:IPR017441), Reverse transcriptase, RNA-dependent DNA polymerase (InterPro:IPR013103)…	Pkinase,Stress-antifung	BjuVA06G09670.1	36.066	A09_VARUNA_g6087.t1.cds	61.826	BjuOB03G41050.1	34.06	cds.BjuB07g18620S	56.392	Molecular Function: nucleic acid binding (GO:0003676);; Biological Process: DNA integration (GO:0015074);;	K12447|0.0e+00|boe:106336398|K12447 UDP-sugar pyrophosphorylase [EC:2.7.7.64] | (RefSeq) uncharacterized protein LOC106336398	[R]	General function prediction only	Reverse transcriptase (RNA-dependent DNA polymerase)	Retrovirus-related Pol polyprotein from transposon RE1 OS=Arabidopsis thaliana OX=3702 GN=RE1 PE=2 SV=1	Uncharacterized protein OS=Microthlaspi erraticum OX=1685480 GN=MERR_LOCUS2842 PE=4 SV=1	L	Cytoskeleton	PREDICTED: uncharacterized protein LOC103828075 [Brassica rapa]	NA
BjuLA06G008730.1	AT5G48270.1	90.712	Plant protein of unknown function (DUF868) Plant protein of unknown function (DUF868); CONTAINS InterPro DOMAIN/s: Protein of unknown function DUF868, plant (InterPro:IPR008586); BEST Arabidopsis thaliana protein match is: Plant protein of unknown function (DUF868) (TAIR:AT4G12690.2); Has 1807 Blast hits to 1807 proteins in 277 species: Archae - 0; Bacteria - 0; Metazoa - 736; Fungi - 347; Plants…	Plant protein of unknown function (DUF868)	BjuVA06G38230.1	94.737	A06_VARUNA_g3589.t1.cds	99.69	BjuOA06G35890.1	94.737	cds.BjuB02g58670S	96.262	--	K10406|1.3e-60|mtr:MTR_5g096570|K10406 kinesin family member C2/C3 | (RefSeq) kinesin heavy chain, putative	--	--	Plant protein of unknown function (DUF868)	--	Uncharacterized protein OS=Brassica campestris OX=3711 GN=BRAA06T26843Z PE=4 SV=1	--	--	PREDICTED: uncharacterized protein LOC103874963 isoform X2 [Brassica rapa]
BjuLA06G008740.1	AT5G48290.1	66.667	Heavy metal transport/detoxification superfamily protein Heavy metal transport/detoxification superfamily protein ; FUNCTIONS IN: metal ion binding; INVOLVED IN: metal ion transport; LOCATED IN: cellular_component unknown; EXPRESSED IN: 6 plant structures; EXPRESSED DURING: 4 anthesis, petal differentiation and expansion stage; CONTAINS InterPro DOMAIN/s: Heavy metal transport/detoxification prot…	transposition, RNA-mediated	BjuVA06G38210.1	98.901	A06_VARUNA_g3587.t1.cds	98.895	BjuOA06G35870.1	98.895	cds.BjuA06g08650S	98.901	--	--	--	--	--	Heavy metal-associated isoprenylated plant protein 16 OS=Arabidopsis thaliana OX=3702 GN=HIPP16 PE=2 SV=1	Uncharacterized protein OS=Brassica campestris OX=3711 GN=BRARA_F03021 PE=4 SV=1	S	Function unknown	PREDICTED: cysteine-rich repeat secretory protein 55 [Brassica rapa]
BjuLA06G008750.1	AT5G48300.1	89.695	ADP glucose pyrophosphorylase 1 Encodes the small subunit of ADP-glucose pyrophosphorylase. The small subunit is the catalytic isoform responsible for ADP-glucose pyrophosphorylase activity. The presence of the small subunit is required for large subunit stability. Two isoforms of the small subunit (ApS1 and ApS2) have been described. ApS1 is the major small subunit isoform present in all plant t…	This protein plays a role in synthesis of starch. It catalyzes the synthesis of the activated glycosyl donor, ADP- glucose from Glc-1-P and ATP	BjuVA06G38190.1	99.805	A06_VARUNA_g3586.t1.cds	99.219	BjuOA06G35860.1	99.219	cds.BjuA06g08670S	95.167	Molecular Function: ATP binding (GO:0005524);; Biological Process: glycogen biosynthetic process (GO:0005978);; Molecular Function: glucose-1-phosphate adenylyltransferase activity (GO:0008878);; Cellular Component: chloroplast (GO:0009507);; Biological Process: starch biosynthetic process (GO:0019252);;	K00975|3.5e-291|bna:111198719|K00975 glucose-1-phosphate adenylyltransferase [EC:2.7.7.27] | (RefSeq) glucose-1-phosphate adenylyltransferase small subunit, chloroplastic-like	[M]	Cell wall/membrane/envelope biogenesis	Nucleotidyl transferase	Glucose-1-phosphate adenylyltransferase small subunit, chloroplastic OS=Arabidopsis thaliana OX=3702 GN=APS1 PE=2 SV=2	Glucose-1-phosphate adenylyltransferase OS=Brassica campestris OX=3711 GN=BRAA06T26840Z PE=3 SV=1	T	Signal transduction mechanisms	PREDICTED: hit family protein 1 [Brassica rapa]
BjuLA06G008760.1	AT5G03780.1	48.636	TRF-like 10 Encodes a protein whose sequence is similar to human telomere proteins. This belongs to TRFL family 2, which do not show DNA binding in vitro. TRF-like 10 (TRFL10); FUNCTIONS IN: DNA binding; INVOLVED IN: response to salicylic acid stimulus; EXPRESSED IN: 14 plant structures; EXPRESSED DURING: 7 growth stages; CONTAINS InterPro DOMAIN/s: SANT, DNA-binding (InterPro:IPR001005), Homeodo…	SANT SWI3, ADA2, N-CoR and TFIIIB'' DNA-binding domains	BjuVA06G38180.1	99.457	A06_VARUNA_g3585.t1.cds	97.548	BjuOA06G35850.1	97.019	cds.BjuA06g08680S	94.603	Molecular Function: DNA binding (GO:0003677);;	K11498|5.8e-15|bna:106372584|K11498 centromeric protein E | (RefSeq) kinesin-like protein KIN-7O	--	--	Myb-like DNA-binding domain	--	Myb-like domain-containing protein OS=Brassica campestris OX=3711 GN=BRARA_F03019 PE=4 SV=1	K	Transcription	BnaA06g30140D [Brassica napus]
BjuLA06G008770.1	AT5G48310.2	78.845	unknown protein; FUNCTIONS IN: molecular_function unknown; INVOLVED IN: biological_process unknown; LOCATED IN: cellular_component unknown; EXPRESSED IN: 18 plant structures; EXPRESSED DURING: 13 growth stages; BEST Arabidopsis thaliana protein match is: unknown protein (TAIR:AT4G24610.1).	-	BjuVA06G38180.1	94.223	A06_VARUNA_g3585.t1.cds	94.791	BjuOA06G35850.1	94.223	cds.BjuA06g08680S	96.724	Molecular Function: DNA binding (GO:0003677);;	--	--	--	--	--	Myb-like domain-containing protein OS=Brassica rapa subsp. pekinensis OX=51351 PE=4 SV=1	O	Posttranslational modification, protein turnover, chaperones	BnaA06g30120D [Brassica napus]
BjuLA06G008780.1	AT3G30739.1	30.37	G-quadruplex DNA unwinding	DUF223,REPA_OB_2,Rep_fac-A_C	BjuVA03G48830.1	92.63	A03_VARUNA_g5500.t1.cds	37.86	BjuOB03G47770.1	68.557	cds.BjuA01g08260S	92.63	--	K07466|9.9e-138|boe:106336275|K07466 replication factor A1 | (RefSeq) uncharacterized protein LOC106336275	[D]	Cell cycle control, cell division, chromosome partitioning	Replication factor-A C terminal domain	--	Rep_fac-A_C domain-containing protein OS=Brassica rapa subsp. pekinensis OX=51351 PE=4 SV=1	D	Cell cycle control, cell division, chromosome partitioning	PREDICTED: uncharacterized protein LOC103839974 [Brassica rapa]	G
BjuLA06G008790.1	AT1G07320.2	73.77	ribosomal protein L4 encodes a plastid ribosomal protein L4 ribosomal protein L4 (RPL4); FUNCTIONS IN: structural constituent of ribosome, poly(U) RNA binding; INVOLVED IN: translation; LOCATED IN: in 9 components; EXPRESSED IN: 23 plant structures; EXPRESSED DURING: 14 growth stages; CONTAINS InterPro DOMAIN/s: Ribosomal protein L4 (InterPro:IPR015498), Ribosomal protein L4/L1e, bacterial-type (…	Ribosomal protein L4	BjuVA09G10910.1	100	B05_VARUNA_g2390.t1.cds	71.951	BjuOA09G11100.1	100	cds.BjuA09g61370S	98.75	Molecular Function: structural constituent of ribosome (GO:0003735);; Cellular Component: ribosome (GO:0005840);; Biological Process: translation (GO:0006412);;	K02926|8.8e-23|bna:106391122|K02926 large subunit ribosomal protein L4 | (RefSeq) 50S ribosomal protein L4, chloroplastic-like	[J]	Translation, ribosomal structure and biogenesis	Ribosomal protein L4/L1 family	50S ribosomal protein L4, chloroplastic OS=Arabidopsis thaliana OX=3702 GN=RPL4 PE=2 SV=2	Uncharacterized protein OS=Brassica oleracea var. oleracea OX=109376 PE=3 SV=1	O	Posttranslational modification, protein turnover, chaperones	PREDICTED: peptidyl-prolyl cis-trans isomerase FKBP15-2 [Brassica rapa]
BjuLA06G008800.1	AT5G39740.2	83.562	ribosomal protein L5 B Encodes a ribosomal protein RPL5B that is involved in ribosome biogenesis and plays a role in organ size control by promoting cell proliferation and preventing compensation in normal leaf development. ribosomal protein L5 B (RPL5B); FUNCTIONS IN: structural constituent of ribosome, 5S rRNA binding; INVOLVED IN: cell proliferation, translation, ribosome biogenesis, leaf morp…	60s ribosomal protein	BjuVB02G56100.1	97.69	B08_VARUNA_g2000.t1.cds	97.69	BjuOB02G59790.1	98.007	cds.BjuA06g08690S	100	Molecular Function: structural constituent of ribosome (GO:0003735);; Cellular Component: ribosome (GO:0005840);; Biological Process: translation (GO:0006412);; Molecular Function: 5S rRNA binding (GO:0008097);;	K02932|3.9e-165|bna:106348982|K02932 large subunit ribosomal protein L5e | (RefSeq) 60S ribosomal protein L5-2-like	[J]	Translation, ribosomal structure and biogenesis	Ribosomal large subunit proteins 60S L5, and 50S L18	60S ribosomal protein L5-2 OS=Arabidopsis thaliana OX=3702 GN=RPL5B PE=2 SV=3	Ribosomal_L18_c domain-containing protein OS=Brassica campestris OX=3711 GN=BRARA_F03014 PE=3 SV=1	S	Function unknown	PREDICTED: uncharacterized protein LOC103874970 [Brassica rapa]
BjuLA06G008810.1	AT5G48340.1	78.42	unknown protein; Has 1807 Blast hits to 1807 proteins in 277 species: Archae - 0; Bacteria - 0; Metazoa - 736; Fungi - 347; Plants - 385; Viruses - 0; Other Eukaryotes - 339 (source: NCBI BLink).	-	BjuVA06G38150.1	98.651	A06_VARUNA_g3581.t1.cds	98.828	BjuOA06G35820.1	98.844	cds.BjuA06g08700S	100	--	--	--	--	--	--	Uncharacterized protein OS=Brassica campestris OX=3711 GN=BRAA06T26837Z PE=4 SV=1	D	Cell cycle control, cell division, chromosome partitioning	PREDICTED: cyclin-C1-1 [Brassica rapa]
BjuLA06G008820.1	AT5G48360.1	61.725	Actin-binding FH2 (formin homology 2) family protein Actin-binding FH2 (formin homology 2) family protein; FUNCTIONS IN: actin binding; INVOLVED IN: cellular component organization, actin cytoskeleton organization; EXPRESSED IN: 18 plant structures; EXPRESSED DURING: 9 growth stages; CONTAINS InterPro DOMAIN/s: Actin-binding FH2/DRF autoregulatory (InterPro:IPR003104), Actin-binding FH2 (InterPro…	Belongs to the formin-like family	BjuVA06G38140.1	100	A06_VARUNA_g3581.t1.cds	98.389	BjuOA06G35810.1	98.389	cds.BjuA06g08710S	100	Cellular Component: integral component of membrane (GO:0016021);;	K02184|1.7e-93|sind:105170502|K02184 formin 2 | (RefSeq) formin-like protein 1	[TZ]	--	Formin Homology 2 Domain	Formin-like protein 9 OS=Arabidopsis thaliana OX=3702 GN=FH9 PE=2 SV=2	Formin-like protein OS=Brassica campestris OX=3711 GN=BRARA_F03012 PE=3 SV=1	A	RNA processing and modification	PREDICTED: putative G3BP-like protein isoform X2 [Brassica rapa]
BjuLA06G008830.1	AT5G48380.1	82.126	BAK1-interacting receptor-like kinase 1 Encodes a BAK1-interacting receptor-like kinase named BIR1. Negatively regulates multiple plant resistance signaling pathways, one of which is the SOBIR1(AT2G31880)-dependent pathway. BAK1-interacting receptor-like kinase 1 (BIR1); FUNCTIONS IN: protein kinase activity; INVOLVED IN: negative regulation of defense response; LOCATED IN: plasma membrane; EXPRE…	Probably inactive leucine-rich repeat receptor-like protein kinase At5g48380	BjuVA06G38130.1	100	A06_VARUNA_g3580.t1.cds	98.392	BjuOA06G35800.2	98.392	cds.BjuA06g08720S	100	Molecular Function: protein kinase activity (GO:0004672);; Molecular Function: ATP binding (GO:0005524);; Cellular Component: integral component of membrane (GO:0016021);;	K13415|8.9e-87|boe:106334595|K13415 protein brassinosteroid insensitive 1 [EC:2.7.10.1 2.7.11.1] | (RefSeq) protein BRASSINOSTEROID INSENSITIVE 1-like	--	--	Protein tyrosine and serine/threonine kinase	Probably inactive leucine-rich repeat receptor-like protein kinase At5g48380 OS=Arabidopsis thaliana OX=3702 GN=At5g48380 PE=1 SV=1	Protein kinase domain-containing protein OS=Brassica campestris OX=3711 GN=BRARA_F03011 PE=4 SV=1	O	Posttranslational modification, protein turnover, chaperones	PREDICTED: probable E3 ubiquitin-protein ligase DTX3 [Brassica rapa]
BjuLA06G008840.1	AT5G48385.1	83.542	FRIGIDA-like protein FRIGIDA-like protein; CONTAINS InterPro DOMAIN/s: Frigida-like (InterPro:IPR012474); BEST Arabidopsis thaliana protein match is: FRIGIDA-like protein (TAIR:AT4G14900.1); Has 1269 Blast hits to 1187 proteins in 101 species: Archae - 0; Bacteria - 22; Metazoa - 72; Fungi - 9; Plants - 1133; Viruses - 0; Other Eukaryotes - 33 (source: NCBI BLink).	FRIGIDA-like protein	BjuVA06G38120.1	99.815	A06_VARUNA_g3579.t1.cds	97.45	BjuOA06G35790.1	97.45	cds.BjuA06g08730S	100	Biological Process: flower development (GO:0009908);; Biological Process: cell differentiation (GO:0030154);;	K20553|8.2e-36|osa:4334408|K20553 5'-3' exoribonuclease 4 [EC:3.1.13.-] | (RefSeq) 5'-3' exoribonuclease 4	--	--	Frigida-like protein	FRIGIDA-like protein 3 OS=Arabidopsis thaliana OX=3702 GN=FRL3 PE=1 SV=1	FRIGIDA-like protein OS=Brassica rapa subsp. pekinensis OX=51351 PE=3 SV=1	V	Defense mechanisms	PREDICTED: uncharacterized protein LOC103874978 [Brassica rapa]
BjuLA06G008850.1	AT5G48390.1	88.342	Tetratricopeptide repeat (TPR)-like superfamily protein Defective in meiotic chromosome segregation. It is involved in crossover formation and involved in both male and female meiosis. ATZIP4; FUNCTIONS IN: binding; INVOLVED IN: female meiosis, resolution of meiotic recombination intermediates, male meiosis; LOCATED IN: chloroplast; CONTAINS InterPro DOMAIN/s: Tetratricopeptide-like helical (Inte…	Meiosis protein SPO22/ZIP4 like	BjuVA06G38120.1	100	A06_VARUNA_g3578.t1.cds	100	BjuOA06G35790.1	100	cds.BjuA06g08730S	100	Biological Process: meiotic cell cycle (GO:0051321);;	--	[S]	Function unknown	Meiosis protein SPO22/ZIP4 like	TPR repeat-containing protein ZIP4 OS=Arabidopsis thaliana OX=3702 GN=ZIP4 PE=2 SV=1	Uncharacterized protein OS=Brassica rapa subsp. pekinensis OX=51351 PE=4 SV=1	O	Posttranslational modification, protein turnover, chaperones	PREDICTED: UBX domain-containing protein 1 [Brassica rapa]
BjuLA06G008870.1	AT5G48440.1	84.416	FAD-dependent oxidoreductase family protein FAD-dependent oxidoreductase family protein; FUNCTIONS IN: oxidoreductase activity; LOCATED IN: chloroplast; EXPRESSED IN: guard cell; CONTAINS InterPro DOMAIN/s: FAD dependent oxidoreductase (InterPro:IPR006076); Has 8923 Blast hits to 8893 proteins in 1586 species: Archae - 100; Bacteria - 6746; Metazoa - 279; Fungi - 106; Plants - 79; Viruses - 0; Ot…	FAD dependent oxidoreductase	BjuVA06G38090.1	100	A06_VARUNA_g3576.t1.cds	97.137	BjuOA06G35760.1	97.149	cds.BjuA06g08740S	100	Molecular Function: oxidoreductase activity (GO:0016491);;	--	--	--	FAD dependent oxidoreductase	Glycine oxidase OS=Geobacillus kaustophilus (strain HTA426) OX=235909 GN=thiO PE=1 SV=1	DAO domain-containing protein OS=Brassica campestris OX=3711 GN=BRAA06T26832Z PE=4 SV=1	S	Function unknown	PREDICTED: pentatricopeptide repeat-containing protein At5g48730, chloroplastic [Brassica rapa]
BjuLA06G008880.1	AT5G48470.1	65.098	unknown protein; FUNCTIONS IN: molecular_function unknown; INVOLVED IN: biological_process unknown; LOCATED IN: chloroplast; EXPRESSED IN: 22 plant structures; EXPRESSED DURING: 13 growth stages; Has 30201 Blast hits to 17322 proteins in 780 species: Archae - 12; Bacteria - 1396; Metazoa - 17338; Fungi - 3422; Plants - 5037; Viruses - 0; Other Eukaryotes - 2996 (source: NCBI BLink).	chloroplast organization	BjuVA06G38080.1	95.588	B01_VARUNA_g2403.t1.cds	67.843	BjuOB07G22150.1	67.843	cds.BjuA06g08750S	90.698	Biological Process: regulation of transcription, DNA-templated (GO:0006355);; Cellular Component: chloroplast nucleoid (GO:0042644);;	--	--	--	--	Protein PEP-RELATED DEVELOPMENT ARRESTED 1, chloroplastic OS=Arabidopsis thaliana OX=3702 GN=PRDA1 PE=1 SV=1	Uncharacterized protein OS=Brassica rapa subsp. pekinensis OX=51351 PE=4 SV=1	T	Signal transduction mechanisms	PREDICTED: probable LRR receptor-like serine/threonine-protein kinase At5g48740 [Brassica rapa]
BjuLA06G008890.1	AT5G48480.1	62.5	Lactoylglutathione lyase / glyoxalase I family protein Lactoylglutathione lyase / glyoxalase I family protein; FUNCTIONS IN: molecular_function unknown; INVOLVED IN: biological_process unknown; LOCATED IN: cellular_component unknown; EXPRESSED IN: 24 plant structures; EXPRESSED DURING: 14 growth stages; Has 30201 Blast hits to 17322 proteins in 780 species: Archae - 12; Bacteria - 1396; Metazoa -…	At5g48480	BjuVA06G38070.1	100	A06_VARUNA_g3574.t1.cds	100	BjuOA06G35740.1	100	cds.BjuA06g08760S	100	Cellular Component: cellular_component (GO:0005575);; Cellular Component: intracellular (GO:0005622);; Cellular Component: obsolete cell (GO:0005623);; Cellular Component: cytoplasm (GO:0005737);; Cellular Component: cytosol (GO:0005829);; Cellular Component: obsolete intracellular part (GO:0044424);; Cellular Component: obsolete cytoplasmic part (GO:0044444);; Cellular Component: obsolete cell p…	--	--	--	--	Uncharacterized protein At5g48480 OS=Arabidopsis thaliana OX=3702 GN=At5g48480 PE=1 SV=1	Glyoxalase_6 domain-containing protein OS=Brassica rapa subsp. pekinensis OX=51351 PE=4 SV=1	J	Translation, ribosomal structure and biogenesis	PREDICTED: 60S ribosomal protein L13a-4 [Brassica rapa]
BjuLA06G008900.1	AT5G48500.1	83.529	unknown protein; BEST Arabidopsis thaliana protein match is: unknown protein (TAIR:AT2G10930.1); Has 30201 Blast hits to 17322 proteins in 780 species: Archae - 12; Bacteria - 1396; Metazoa - 17338; Fungi - 3422; Plants - 5037; Viruses - 0; Other Eukaryotes - 2996 (source: NCBI BLink).	-	BjuVA06G38060.1	100	A06_VARUNA_g3572.t1.cds	96.933	BjuOA06G35730.1	96.933	cds.BjuA06g08770S	100	--	--	--	--	--	--	Uncharacterized protein OS=Brassica campestris OX=3711 GN=BRARA_F03004 PE=4 SV=1	S	Function unknown	BnaA06g29970D [Brassica napus]
BjuLA06G008910.1	AT5G48520.1	96.916	unknown protein; Has 609 Blast hits to 593 proteins in 129 species: Archae - 0; Bacteria - 41; Metazoa - 390; Fungi - 40; Plants - 64; Viruses - 0; Other Eukaryotes - 74 (source: NCBI BLink).	HAUS augmin-like complex subunit 3 isoform X1	BjuVA06G38050.1	100	A06_VARUNA_g3571.t1.cds	98.876	BjuOA06G35720.1	100	cds.BjuA06g08780S	100	Biological Process: spindle assembly (GO:0051225);; Cellular Component: HAUS complex (GO:0070652);;	K16586|0.0e+00|bna:106368001|K16586 HAUS augmin-like complex subunit 3 | (RefSeq) AUGMIN subunit 3 isoform X1	--	--	HAUS augmin-like complex subunit 3	AUGMIN subunit 3 OS=Arabidopsis thaliana OX=3702 GN=AUG3 PE=1 SV=1	HAUS-augmin3 domain-containing protein OS=Brassica campestris OX=3711 GN=BRARA_F03003 PE=3 SV=1	C	Energy production and conversion	BnaA06g29960D [Brassica napus]
BjuLA06G008930.1	AT5G48540.1	86.207	receptor-like protein kinase-related family protein receptor-like protein kinase-related family protein; FUNCTIONS IN: molecular_function unknown; INVOLVED IN: response to karrikin; LOCATED IN: endomembrane system; EXPRESSED IN: 21 plant structures; EXPRESSED DURING: 13 growth stages; CONTAINS InterPro DOMAIN/s: Protein of unknown function DUF26 (InterPro:IPR002902); BEST Arabidopsis thaliana pro…	Salt stress response/antifungal	BjuVA06G38030.1	100	A06_VARUNA_g3569.t1.cds	98.851	BjuOA06G35700.1	98.851	cds.BjuA06g08800S	100	Biological Process: biological_process (GO:0008150);; Biological Process: response to abiotic stimulus (GO:0009628);; Biological Process: response to stimulus (GO:0050896);; Biological Process: response to karrikin (GO:0080167);;	--	--	--	Salt stress response/antifungal	Cysteine-rich repeat secretory protein 55 OS=Arabidopsis thaliana OX=3702 GN=CRRSP55 PE=2 SV=1	Uncharacterized protein OS=Brassica campestris OX=3711 GN=BRAA06T26825Z PE=4 SV=1	S	Function unknown	PREDICTED: cyclin-dependent kinase inhibitor 3 [Brassica rapa]
BjuLA06G008940.1	AT5G48545.1	87.817	histidine triad nucleotide-binding 3 Encodes a protein that has adenylylsulfate sulfohydrolase activity (E.C. 3.6.2.1) in vitro. histidine triad nucleotide-binding 3 (HINT3); CONTAINS InterPro DOMAIN/s: Histidine triad-like motif (InterPro:IPR011146), Histidine triad (HIT) protein (InterPro:IPR001310), Histidine triad, conserved site (InterPro:IPR019808), Histidine triad motif (InterPro:IPR011151…	histidine triad	BjuVA06G38020.1	100	B08_VARUNA_g1987.t1.cds	95.876	BjuOA06G35690.1	100	cds.BjuA06g08810S	100	Biological Process: sulfur compound metabolic process (GO:0006790);; Biological Process: purine ribonucleotide metabolic process (GO:0009150);; Molecular Function: adenylylsulfatase activity (GO:0047627);;	K02503|1.8e-14|ccaj:109794579|K02503 histidine triad (HIT) family protein | (RefSeq) uncharacterized protein LOC109794579	[T]	Signal transduction mechanisms	HIT domain	Adenylylsulfatase HINT3 OS=Arabidopsis thaliana OX=3702 GN=HINT3 PE=1 SV=1	HIT domain-containing protein OS=Brassica rapa subsp. pekinensis OX=51351 PE=4 SV=1	S	Function unknown	BnaA06g29920D [Brassica napus]
BjuLA06G008950.1	AT5G48560.1	75.822	basic helix-loop-helix (bHLH) DNA-binding superfamily protein basic helix-loop-helix (bHLH) DNA-binding superfamily protein; FUNCTIONS IN: DNA binding, sequence-specific DNA binding transcription factor activity; INVOLVED IN: regulation of transcription; LOCATED IN: nucleus; EXPRESSED IN: 14 plant structures; EXPRESSED DURING: LP.06 six leaves visible, LP.04 four leaves visible, 4 anthesis, petal…	Transcription factor	BjuVA06G38010.1	100	A06_VARUNA_g3567.t1.cds	100	BjuOA06G35680.1	100	cds.BjuA06g08820S	100	Biological Process: regulation of transcription, DNA-templated (GO:0006355);; Molecular Function: protein dimerization activity (GO:0046983);;	K18878|3.8e-29|cann:107866053|K18878 BHLH transcription factor Upa20 | (RefSeq) Upa20; transcription factor bHLH137-like	--	--	Helix-loop-helix DNA-binding domain	Transcription factor bHLH78 OS=Arabidopsis thaliana OX=3702 GN=BHLH78 PE=1 SV=1	BHLH domain-containing protein OS=Brassica campestris OX=3711 GN=BRAA06T26823Z PE=4 SV=1	H	Coenzyme transport and metabolism	BnaA06g29910D [Brassica napus]
BjuLA06G008980.1	AT5G48590.1	82.53	Protein of unknown function (DUF760) Protein of unknown function (DUF760); FUNCTIONS IN: molecular_function unknown; INVOLVED IN: biological_process unknown; LOCATED IN: chloroplast; EXPRESSED IN: 22 plant structures; EXPRESSED DURING: 13 growth stages; CONTAINS InterPro DOMAIN/s: Protein of unknown function DUF760 (InterPro:IPR008479); BEST Arabidopsis thaliana protein match is: Protein of unkno…	Protein of unknown function (DUF760)	BjuVA06G37980.1	100	A06_VARUNA_g3564.t1.cds	98.529	BjuOA06G35650.1	98.529	cds.BjuA06g08850S	100	--	K09060|3.9e-28|oeu:111382929|K09060 plant G-box-binding factor | (RefSeq) bZIP transcription factor 16-like	--	--	Protein of unknown function (DUF760)	UV-B-induced protein At3g17800, chloroplastic OS=Arabidopsis thaliana OX=3702 GN=At3g17800 PE=2 SV=1	Uncharacterized protein OS=Brassica campestris OX=3711 GN=BRAA06T26819Z PE=4 SV=1	T	Signal transduction mechanisms	PREDICTED: LOW QUALITY PROTEIN: probable disease resistance RPP8-like protein 2 [Brassica rapa]
BjuLA06G008990.1	AT5G48610.1	63.115	unknown protein; Has 43043 Blast hits to 23768 proteins in 1327 species: Archae - 108; Bacteria - 3952; Metazoa - 17076; Fungi - 3614; Plants - 1643; Viruses - 204; Other Eukaryotes - 16446 (source: NCBI BLink).	-	BjuVA06G37970.1	96.957	A06_VARUNA_g3563.t1.cds	96.957	BjuOA06G35640.1	96.957	cds.BjuA06g08860S	100	--	--	--	--	--	--	Uncharacterized protein OS=Brassica campestris OX=3711 GN=BRARA_F02995 PE=4 SV=1	S	Function unknown	PREDICTED: uncharacterized protein LOC103860569 [Brassica rapa]	NA
BjuLA06G009000.1	AT5G48640.1	91.27	Cyclin family protein Cyclin family protein; CONTAINS InterPro DOMAIN/s: Cyclin-like (InterPro:IPR011028), Cyclin-related (InterPro:IPR013763), Cyclin, N-terminal (InterPro:IPR006671), Cyclin (InterPro:IPR006670); BEST Arabidopsis thaliana protein match is: Cyclin family protein (TAIR:AT5G48630.1); Has 35333 Blast hits to 34131 proteins in 2444 species: Archae - 798; Bacteria - 22429; Metazoa - 9…	Belongs to the cyclin family	BjuVA06G37960.1	99.206	A06_VARUNA_g3562.t1.cds	92.593	BjuOA06G35630.1	99.206	cds.BjuA06g08870S	100	Biological Process: regulation of transcription by RNA polymerase II (GO:0006357);; Molecular Function: cyclin-dependent protein serine/threonine kinase regulator activity (GO:0016538);; Cellular Component: host cell nucleus (GO:0042025);;	K15161|9.0e-139|brp:103874972|K15161 cyclin-C | (RefSeq) cyclin-C1-1	[K]	Transcription	Cyclin, N-terminal domain	Cyclin-C1-1 OS=Arabidopsis thaliana OX=3702 GN=CYCC1-1 PE=2 SV=2	Uncharacterized protein OS=Brassica campestris OX=3711 GN=BRAA06T26817Z PE=3 SV=1	T	Signal transduction mechanisms	BnaA06g29840D [Brassica napus]
BjuLA06G009010.1	AT5G48650.1	58.402	Nuclear transport factor 2 (NTF2) family protein with RNA binding (RRM-RBD-RNP motifs) domain Nuclear transport factor 2 (NTF2) family protein with RNA binding (RRM-RBD-RNP motifs) domain; FUNCTIONS IN: RNA binding, nucleotide binding, nucleic acid binding; INVOLVED IN: transport, nucleocytoplasmic transport; LOCATED IN: endomembrane system, intracellular; EXPRESSED IN: 16 plant structures; EXPRE…	Nuclear transport factor 2 (NTF2) domain	BjuVA06G37950.1	96.211	A06_VARUNA_g3561.t1.cds	99.788	BjuOA06G35620.1	94.268	cds.BjuA06g08880S	96	Molecular Function: RNA binding (GO:0003723);;	K14050|2.8e-24|aly:9318693|K14050 geranylgeranyl transferase type-2 subunit alpha [EC:2.5.1.60] | (RefSeq) geranylgeranyl transferase type-2 subunit alpha 2	[T]	Signal transduction mechanisms	Nuclear transport factor 2 (NTF2) domain	Nuclear transport factor 2 OS=Arabidopsis thaliana OX=3702 GN=NTF2 PE=1 SV=1	Uncharacterized protein OS=Brassica campestris OX=3711 GN=BRARA_F02993 PE=4 SV=1	--	--	BnaA06g13930D [Brassica napus]
BjuLA06G009020.1	AT5G48655.1	74.641	RING/U-box superfamily protein RING/U-box superfamily protein; FUNCTIONS IN: zinc ion binding; INVOLVED IN: response to chitin; EXPRESSED IN: 24 plant structures; EXPRESSED DURING: 15 growth stages; CONTAINS InterPro DOMAIN/s: Zinc finger, RING-type, conserved site (InterPro:IPR017907), Zinc finger, RING-type (InterPro:IPR001841), Zinc finger, C3HC4 RING-type (InterPro:IPR018957); BEST Arabidopsi…	Zinc finger (C3HC4-type RING finger) family protein	BjuVA06G37940.1	100	A06_VARUNA_g3560.t1.cds	100	BjuOA06G35610.1	100	cds.BjuA06g08890S	100	Biological Process: MAPK cascade (GO:0000165);; Biological Process: protein polyubiquitination (GO:0000209);; Molecular Function: molecular_function (GO:0003674);; Molecular Function: catalytic activity (GO:0003824);; Molecular Function: ubiquitin-protein transferase activity (GO:0004842);; Cellular Component: cellular_component (GO:0005575);; Cellular Component: intracellular (GO:0005622);; Cell…	K22651|4.6e-109|bna:106348908|K22651 E3 ubiquitin-protein ligase RNF4 [EC:2.3.2.27] | (RefSeq) probable E3 ubiquitin-protein ligase DTX3	[O]	Posttranslational modification, protein turnover, chaperones	Ring finger domain	RING finger protein 151 OS=Mus musculus OX=10090 GN=Rnf151 PE=1 SV=1	RING-type domain-containing protein OS=Brassica rapa subsp. pekinensis OX=51351 PE=4 SV=1	Q	Secondary metabolites biosynthesis, transport and catabolism	BnaC07g26940D [Brassica napus]
BjuLA06G009030.1	AT5G48657.1	64.957	defense protein-related defense protein-related; FUNCTIONS IN: molecular_function unknown; INVOLVED IN: biological_process unknown; LOCATED IN: chloroplast; BEST Arabidopsis thaliana protein match is: RPM1-interacting protein 4 (RIN4) family protein (TAIR:AT3G07195.1); Has 35333 Blast hits to 34131 proteins in 2444 species: Archae - 798; Bacteria - 22429; Metazoa - 974; Fungi - 991; Plants - 531;…	AvrRpt-cleavage	BjuVA06G37920.1	97.674	A06_VARUNA_g3559.t1.cds	99.524	BjuOA06G35590.1	97.674	cds.BjuA06g08900S	93.953	Biological Process: innate immune response-activating signal transduction (GO:0002758);; Cellular Component: plasma membrane (GO:0005886);;	K13456|6.3e-115|bna:106348907|K13456 RPM1-interacting protein 4 | (RefSeq) RPM1-interacting protein 4-like	--	--	Cleavage site for pathogenic type III effector avirulence factor Avr	RPM1-interacting protein 4 OS=Arabidopsis thaliana OX=3702 GN=RIN4 PE=1 SV=1	Uncharacterized protein OS=Brassica rapa subsp. pekinensis OX=51351 PE=4 SV=1	--	Function unknown	BnaA03g40010D [Brassica napus]	NA
BjuLA06G009040.1	AT5G48660.1	95.392	B-cell receptor-associated protein 31-like B-cell receptor-associated protein 31-like ; FUNCTIONS IN: molecular_function unknown; INVOLVED IN: intracellular protein transport; LOCATED IN: endomembrane system, integral to membrane, endoplasmic reticulum; CONTAINS InterPro DOMAIN/s: B-cell receptor-associated 31-like (InterPro:IPR008417); BEST Arabidopsis thaliana protein match is: B-cell receptor-…	B-cell receptor-associated protein 31-like	BjuVA06G37910.1	99.539	A06_VARUNA_g3558.t1.cds	100	BjuOB02G60030.1	96.774	cds.BjuA06g08910S	99.078	Cellular Component: endoplasmic reticulum membrane (GO:0005789);; Cellular Component: integral component of plasma membrane (GO:0005887);; Biological Process: intracellular protein transport (GO:0006886);; Biological Process: endoplasmic reticulum to Golgi vesicle-mediated transport (GO:0006888);; Biological Process: protein localization to endoplasmic reticulum exit site (GO:0070973);;	K14009|6.2e-104|brp:103874978|K14009 B-cell receptor-associated protein 31 | (RefSeq) uncharacterized protein LOC103874978	[V]	Defense mechanisms	Protein of unknown function (DUF724)	--	Endoplasmic reticulum transmembrane protein OS=Brassica rapa subsp. pekinensis OX=51351 PE=3 SV=1	F	Nucleotide transport and metabolism	PREDICTED: 5&apos;-nucleotidase domain-containing protein 4 [Brassica rapa]
BjuLA06G009050.1	AT3G07170.1	70.946	Sterile alpha motif (SAM) domain-containing protein Sterile alpha motif (SAM) domain-containing protein; CONTAINS InterPro DOMAIN/s: Sterile alpha motif (InterPro:IPR001660), Sterile alpha motif homology (InterPro:IPR010993), Sterile alpha motif, type 1 (InterPro:IPR021129); BEST Arabidopsis thaliana protein match is: Sterile alpha motif (SAM) domain-containing protein (TAIR:AT5G48680.1); Has 516…	SAM_1	BjuVA06G37900.1	99.324	A06_VARUNA_g3557.t1.cds	94.595	BjuOA06G35570.1	99.324	cds.BjuA06g08920S	95.946	Molecular Function: protein binding (GO:0005515);;	--	[A]	RNA processing and modification	SAM domain (Sterile alpha motif)	--	SAM domain-containing protein OS=Brassica campestris OX=3711 GN=BRARA_F02989 PE=4 SV=1	A	Carbohydrate transport and metabolism	PREDICTED: uncharacterized protein LOC103875318 [Brassica rapa]	NA
BjuLA06G009060.1	AT5G48690.1	79.128	CONTAINS InterPro DOMAIN/s: Ubiquitin-associated/translation elongation factor EF1B, N-terminal, eukaryote (InterPro:IPR015940), PUB domain (InterPro:IPR018997), PUG domain (InterPro:IPR006567), UBA-like (InterPro:IPR009060); BEST Arabidopsis thaliana protein match is: ubiquitin-associated (UBA)/TS-N domain-containing protein (TAIR:AT1G04850.1); Has 7001 Blast hits to 5165 proteins in 492 species…	Ubiquitin-associated translation elongation factor EF1B, N-terminal, eukaryote (InterPro IPR015940), PUB domain (InterPro IPR018997), PUG domain (InterPro IPR006567), UBA-like (InterPro IPR009060)	BjuVA06G37880.1	100	A06_VARUNA_g3554.t1.cds	100	BjuOA06G35550.1	100	cds.BjuA06g08930S	92.879	Molecular Function: protein binding (GO:0005515);;	K24348|4.0e-83|pper:18788642|K24348 UBX domain-containing protein 1/4 | (RefSeq) UBX domain-containing protein 4	[O]	Posttranslational modification, protein turnover, chaperones	PUB domain	UBX domain-containing protein 1 OS=Xenopus tropicalis OX=8364 GN=ubxn1 PE=2 SV=1	UBA domain-containing protein OS=Brassica campestris OX=3711 GN=BRARA_F02987 PE=4 SV=1	C	Energy production and conversion	PREDICTED: mitochondrial thiamine pyrophosphate carrier [Brassica rapa]
BjuLA06G009070.1	AT5G48720.2	83.713	x-ray induced transcript 1 Encodes XRI1 (X-ray induced 1). Required for post-meiotic stages of pollen development and male and female meiosis. Maybe required for meiotic DNA repair. Inducible by X-ray. Homozygous xri1 mutants are sterile due to extensive chromosome fragmentation. X-RAY INDUCED TRANSCRIPT 1 (XRI1); FUNCTIONS IN: molecular_function unknown; INVOLVED IN: DNA repair, female meiosis, …	xri, xri1 xri1 (x-ray induced transcript 1)	BjuVA06G37870.1	99.34	A06_VARUNA_g3553.t1.cds	97.987	BjuOA06G35540.1	99.67	cds.BjuB02g58990S	91.475	Biological Process: male meiotic nuclear division (GO:0007140);; Biological Process: female meiotic nuclear division (GO:0007143);;	--	--	--	--	Protein XRI1 OS=Arabidopsis thaliana OX=3702 GN=XRI1 PE=1 SV=2	Uncharacterized protein OS=Brassica campestris OX=3711 GN=BRARA_F02985 PE=4 SV=1	C	Energy production and conversion	PREDICTED: flowering-promoting factor 1-like protein 3 [Brassica rapa]
BjuLA06G009080.1	AT5G48730.1	88.304	Pentatricopeptide repeat (PPR) superfamily protein Pentatricopeptide repeat (PPR) superfamily protein; INVOLVED IN: biological_process unknown; LOCATED IN: chloroplast; EXPRESSED IN: 21 plant structures; EXPRESSED DURING: 13 growth stages; CONTAINS InterPro DOMAIN/s: Pentatricopeptide repeat (InterPro:IPR002885); BEST Arabidopsis thaliana protein match is: Tetratricopeptide repeat (TPR)-like supe…	PPR repeat	BjuVA06G37860.1	98.63	A06_VARUNA_g3552.t1.cds	99.022	BjuOA06G35530.1	100	cds.BjuB02g59000S	94.369	Molecular Function: molecular_function (GO:0003674);; Molecular Function: nucleic acid binding (GO:0003676);; Molecular Function: RNA binding (GO:0003723);; Molecular Function: catalytic activity (GO:0003824);; Molecular Function: nuclease activity (GO:0004518);; Molecular Function: endonuclease activity (GO:0004519);; Molecular Function: binding (GO:0005488);; Molecular Function: protein binding…	K17710|1.1e-37|soe:110785008|K17710 pentatricopeptide repeat domain-containing protein 1 | (RefSeq) pentatricopeptide repeat-containing protein At2g18940, chloroplastic	[R]	General function prediction only	PPR repeat family	Pentatricopeptide repeat-containing protein At5g48730, chloroplastic OS=Arabidopsis thaliana OX=3702 GN=At5g48730 PE=2 SV=2	Uncharacterized protein OS=Brassica campestris OX=3711 GN=BRARA_F02984 PE=4 SV=1	L	Replication, recombination and repair	PREDICTED: DNA replication complex GINS protein SLD5 [Brassica rapa]
BjuLA06G009090.1	AT5G48740.1	88.641	Leucine-rich repeat protein kinase family protein Leucine-rich repeat protein kinase family protein; FUNCTIONS IN: kinase activity; INVOLVED IN: protein amino acid phosphorylation; LOCATED IN: endomembrane system; EXPRESSED IN: 10 plant structures; EXPRESSED DURING: LP.04 four leaves visible, 4 anthesis, petal differentiation and expansion stage; CONTAINS InterPro DOMAIN/s: Protein kinase, ATP bi…	LRR receptor-like serine threonine-protein kinase At5g48740	BjuVA06G37850.1	99.889	A06_VARUNA_g3551.t1.cds	100	BjuOA06G35520.1	100	cds.BjuB02g59010S	95.044	Molecular Function: protein kinase activity (GO:0004672);; Molecular Function: ATP binding (GO:0005524);; Cellular Component: integral component of membrane (GO:0016021);;	K16224|2.3e-99|ath:AT2G19190|K16224 senescence-induced receptor-like serine/threonine-protein kinase | (RefSeq) FRK1; FLG22-induced receptor-like kinase 1	--	--	Malectin-like domain	Probable LRR receptor-like serine/threonine-protein kinase At5g48740 OS=Arabidopsis thaliana OX=3702 GN=At5g48740 PE=1 SV=1	Protein kinase domain-containing protein OS=Brassica campestris OX=3711 GN=BRARA_F02983 PE=4 SV=1	--	--	PREDICTED: uncharacterized protein LOC103875013 [Brassica rapa]
BjuLA06G009100.1	AT5G48760.1	95.631	Ribosomal protein L13 family protein Ribosomal protein L13 family protein; FUNCTIONS IN: structural constituent of ribosome; INVOLVED IN: translation; LOCATED IN: cytosolic ribosome, cytosolic large ribosomal subunit, large ribosomal subunit; EXPRESSED IN: 22 plant structures; EXPRESSED DURING: 13 growth stages; CONTAINS InterPro DOMAIN/s: Ribosomal protein L13 (InterPro:IPR005822), Ribosomal pro…	Belongs to the universal ribosomal protein uL13 family	BjuVB02G56410.1	100	A06_VARUNA_g3550.t1.cds	100	BjuOA06G35510.1	100	cds.BjuA09g67460S	100	Molecular Function: structural constituent of ribosome (GO:0003735);; Biological Process: translation (GO:0006412);; Cellular Component: large ribosomal subunit (GO:0015934);;	K02872|4.5e-112|bna:106348902|K02872 large subunit ribosomal protein L13Ae | (RefSeq) 60S ribosomal protein L13a-4	[J]	Translation, ribosomal structure and biogenesis	Ribosomal protein L13	60S ribosomal protein L13a-4 OS=Arabidopsis thaliana OX=3702 GN=RPL13AD PE=2 SV=1	Uncharacterized protein OS=Brassica campestris OX=3711 GN=BRAA06T26807Z PE=3 SV=1	--	--	BnaA06g29740D [Brassica napus]
BjuLA06G009110.1	AT5G48790.1	82.698	Domain of unknown function (DUF1995) FUNCTIONS IN: molecular_function unknown; INVOLVED IN: biological_process unknown; LOCATED IN: chloroplast; EXPRESSED IN: 22 plant structures; EXPRESSED DURING: 13 growth stages; CONTAINS InterPro DOMAIN/s: Domain of unknown function DUF1995 (InterPro:IPR018962); BEST Arabidopsis thaliana protein match is: Low PSII Accumulation 3 (TAIR:AT1G73060.1); Has 30201 …	Domain of unknown function (DUF1995)	BjuVA06G37830.1	93.51	A06_VARUNA_g3549.t1.cds	89.086	BjuOA06G35500.1	93.51	cds.BjuA06g08940S	91.74	--	--	--	--	Domain of unknown function (DUF1995)	--	DUF1995 domain-containing protein OS=Brassica rapa subsp. pekinensis OX=51351 PE=4 SV=1	J	Translation, ribosomal structure and biogenesis	PREDICTED: probable isoleucine--tRNA ligase, mitochondrial [Brassica rapa]
BjuLA06G009120.1	AT5G48810.1	85	cytochrome B5 isoform D Encodes a cytochrome b5 isoform that localizes to the ER. The C-terminal portion of the protein appears to be capable of inserting into a plant microsomal membrane in vitro and the protein appears to be subject to glycosylation. cytochrome B5 isoform D (CB5-D); FUNCTIONS IN: heme binding; INVOLVED IN: defense response to bacterium; LOCATED IN: endoplasmic reticulum, endopl…	Cytochrome b5	BjuVA06G37820.1	100	A06_VARUNA_g3548.t1.cds	100	BjuOA06G35490.1	100	cds.BjuA06g08950S	99.275	Cellular Component: integral component of membrane (GO:0016021);; Molecular Function: heme binding (GO:0020037);; Molecular Function: metal ion binding (GO:0046872);;	K23490|4.3e-74|bna:106348899|K23490 cytochrome b5 | (RefSeq) cytochrome B5-like	[C]	Energy production and conversion	Cytochrome b5-like Heme/Steroid binding domain	Cytochrome B5 isoform D OS=Arabidopsis thaliana OX=3702 GN=CYTB5-D PE=1 SV=1	Cytochrome b5 heme-binding domain-containing protein OS=Brassica campestris OX=3711 GN=BRARA_F02980 PE=3 SV=1	--	--	PREDICTED: uncharacterized serine-rich protein C215.13-like [Brassica rapa]
BjuLA06G009130.1	AT5G48800.1	93.344	Phototropic-responsive NPH3 family protein Phototropic-responsive NPH3 family protein; FUNCTIONS IN: signal transducer activity; INVOLVED IN: response to light stimulus; LOCATED IN: plasma membrane; EXPRESSED IN: 18 plant structures; EXPRESSED DURING: 7 growth stages; CONTAINS InterPro DOMAIN/s: NPH3 (InterPro:IPR004249), BTB/POZ (InterPro:IPR013069), BTB/POZ fold (InterPro:IPR011333), BTB/POZ-li…	Belongs to the NPH3 family	BjuVA06G37810.1	100	A06_VARUNA_g3547.t1.cds	100	BjuOA06G35480.1	100	cds.BjuA06g08960S	99.839	Molecular Function: protein binding (GO:0005515);; Cellular Component: cellular_component (GO:0005575);; Cellular Component: obsolete cell (GO:0005623);; Cellular Component: plasma membrane (GO:0005886);; Cellular Component: membrane (GO:0016020);; Cellular Component: obsolete cell part (GO:0044464);; Cellular Component: cell periphery (GO:0071944);;	--	--	--	NPH3 family	BTB/POZ domain-containing protein At5g48800 OS=Arabidopsis thaliana OX=3702 GN=At5g48800 PE=2 SV=1	Uncharacterized protein OS=Brassica campestris OX=3711 GN=BRAA06T26804Z PE=3 SV=1	S	Function unknown	PREDICTED: uncharacterized protein LOC103875018 [Brassica rapa]
BjuLA06G009140.1	AT5G48820.1	65.471	inhibitor/interactor with cyclin-dependent kinase Kip-related protein (KRP) gene, encodes CDK (cyclin-dependent kinase) inhibitor (CKI), negative regulator of cell division. Binds to D type and CDC2A cyclins and may inhibit cell cycle. Seven KRP genes were found in Arabidopsis thaliana. Differential expression patterns for distinct KRPs were revealed by in situ hybridization. inhibitor/interactor…	(cyclin-dependent kinase) inhibitor	BjuVA06G37800.1	99.034	A06_VARUNA_g3546.t1.cds	92	BjuOA06G35470.1	100	cds.BjuA06g08970S	100	Molecular Function: cyclin-dependent protein serine/threonine kinase inhibitor activity (GO:0004861);; Cellular Component: nucleus (GO:0005634);; Biological Process: cell cycle arrest (GO:0007050);;	--	--	--	Cyclin-dependent kinase inhibitor	Cyclin-dependent kinase inhibitor 3 OS=Arabidopsis thaliana OX=3702 GN=KRP3 PE=1 SV=1	Cyclin-dependent kinase inhibitor OS=Brassica rapa subsp. pekinensis OX=51351 PE=3 SV=1	V	Defense mechanisms	PREDICTED: MATE efflux family protein 5 [Brassica rapa]
BjuLA06G009150.1	AT5G48830.1	79.73	unknown protein; FUNCTIONS IN: molecular_function unknown; INVOLVED IN: biological_process unknown; LOCATED IN: chloroplast; EXPRESSED IN: 22 plant structures; EXPRESSED DURING: 13 growth stages; Has 30201 Blast hits to 17322 proteins in 780 species: Archae - 12; Bacteria - 1396; Metazoa - 17338; Fungi - 3422; Plants - 5037; Viruses - 0; Other Eukaryotes - 2996 (source: NCBI BLink).	Protein of unknown function (DUF3685)	BjuVA06G37790.1	100	A06_VARUNA_g3544.t1.cds	100	BjuOA06G35460.1	100	cds.BjuA06g08980S	100	Cellular Component: integral component of membrane (GO:0016021);;	--	--	--	Protein of unknown function (DUF3685)	--	Uncharacterized protein OS=Brassica campestris OX=3711 GN=BRARA_F02976 PE=4 SV=1	K	Transcription	PREDICTED: agamous-like MADS-box protein AGL97 [Brassica rapa]
BjuLA06G009160.1	AT5G48840.1	85.304	homolog of bacterial PANC Encodes a pantothenate synthetase that appears to be located in the cytosol. This protein is expected to play a role in pantothenate (vitamin B5) biosynthesis. Analysis of the catalytic properties of this enzyme indicate that it might be able to synthesize adequate amounts of pantothenate even in the presence of low levels of pantoate. homolog of bacterial PANC (PANC); C…	Pantoate-beta-alanine ligase	BjuVA06G37780.1	100	A06_VARUNA_g3543.t1.cds	100	BjuOA06G35450.1	100	cds.BjuB02g59070S	95.556	Molecular Function: pantoate-beta-alanine ligase activity (GO:0004592);; Biological Process: pantothenate biosynthetic process (GO:0015940);;	K01918|3.9e-171|bna:106348896|K01918 pantoate--beta-alanine ligase [EC:6.3.2.1] | (RefSeq) pantoate--beta-alanine ligase	[H]	Coenzyme transport and metabolism	Pantoate-beta-alanine ligase	Pantoate--beta-alanine ligase OS=Arabidopsis thaliana OX=3702 GN=At5g48840 PE=1 SV=1	Pantoate--beta-alanine ligase OS=Brassica campestris OX=3711 GN=BRARA_F02975 PE=3 SV=1	--	--	BnaA06g29680D [Brassica napus]
BjuLA06G009170.1	AT5G48850.1	92.157	Tetratricopeptide repeat (TPR)-like superfamily protein homologous to the wheat sulphate deficiency-induced gene sdi1. Expression in root and leaf is induced by sulfur starvation. Knockout mutants retained higher root and leaf sulfate concentrations, indicating a role in regulation of stored sulfate pools. SULPHUR DEFICIENCY-INDUCED 1 (ATSDI1); FUNCTIONS IN: binding; INVOLVED IN: cellular respons…	deficiency-induced	BjuVA06G37770.1	99.346	A06_VARUNA_g3542.t1.cds	100	BjuOA06G35440.1	100	cds.BjuA09g67420S	92.484	Molecular Function: protein binding (GO:0005515);; Cellular Component: cellular_component (GO:0005575);; Cellular Component: intracellular (GO:0005622);; Cellular Component: obsolete cell (GO:0005623);; Cellular Component: nucleus (GO:0005634);; Cellular Component: nucleoplasm (GO:0005654);; Biological Process: regulation of carbohydrate metabolic process (GO:0006109);; Biological Process: regula…	K14152|7.0e-69|cpep:111783531|K14152 phosphoribosyl-ATP pyrophosphohydrolase / phosphoribosyl-AMP cyclohydrolase / histidinol dehydrogenase [EC:3.6.1.31 3.5.4.19 1.1.1.23] | (RefSeq) uncharacterized protein LOC111783531	--	--	Tetratricopeptide repeat	Protein SULFUR DEFICIENCY-INDUCED 1 OS=Arabidopsis thaliana OX=3702 GN=SDI1 PE=2 SV=1	BnaA06g39610D protein OS=Brassica napus OX=3708 GN=BnaA06g39610D PE=4 SV=1	M	Cell wall/membrane/envelope biogenesis	PREDICTED: sucrose synthase 2 [Brassica rapa]
BjuLA06G009180.1	AT5G48890.1	72.832	C2H2-like zinc finger protein C2H2-like zinc finger protein; FUNCTIONS IN: sequence-specific DNA binding transcription factor activity; INVOLVED IN: regulation of transcription; LOCATED IN: intracellular; CONTAINS InterPro DOMAIN/s: Zinc finger, C2H2-like (InterPro:IPR015880), Zinc finger, C2H2-type (InterPro:IPR007087); BEST Arabidopsis thaliana protein match is: C2H2 and C2HC zinc fingers super…	-	BjuVA06G37760.1	93.678	B08_VARUNA_g1964.t1.cds	89.535	BjuOA06G35430.1	100	cds.BjuA06g08990S	100	Molecular Function: molecular_function (GO:0003674);; Molecular Function: nucleic acid binding (GO:0003676);; Molecular Function: DNA-binding transcription factor activity (GO:0003700);; Cellular Component: cellular_component (GO:0005575);; Cellular Component: intracellular (GO:0005622);; Cellular Component: obsolete cell (GO:0005623);; Cellular Component: nucleus (GO:0005634);; Biological Proces…	K10773|3.6e-06|spen:107012202|K10773 endonuclease III [EC:4.2.99.18] | (RefSeq) uncharacterized protein LOC107012202 isoform X1	--	--	C2H2-type zinc finger	Protein LATE FLOWERING OS=Arabidopsis thaliana OX=3702 GN=LATE PE=2 SV=1	BnaA06g39620D protein OS=Brassica napus OX=3708 GN=BnaA06g39620D PE=4 SV=1	K	RNA processing and modification	PREDICTED: LYR motif-containing protein 4-like [Brassica rapa]	NA
BjuLA06G009190.1	AT5G48910.1	83.205	Pentatricopeptide repeat (PPR) superfamily protein Encodes LPA66, a chloroplast protein of the pentatricopeptide repeat family. In lpa66 mutants, editing of psbF that converts serine to phenylalanine is specifically impaired. lpa66 mutants also display a high chlorophyll fluorescence phenotype. LOW PSII ACCUMULATION 66 (LPA66); CONTAINS InterPro DOMAIN/s: Pentatricopeptide repeat (InterPro:IPR002…	Pentatricopeptide repeat-containing protein	BjuVA06G37740.1	98.148	A06_VARUNA_g3540.t1.cds	100	BjuOA06G35410.1	100	cds.BjuA06g09000S	100	Molecular Function: zinc ion binding (GO:0008270);;	K05849|2.8e-136|tcc:18613571|K05849 solute carrier family 8 (sodium/calcium exchanger) | (RefSeq) uncharacterized LOC18613571	[R]	General function prediction only	PPR repeat	Pentatricopeptide repeat-containing protein At5g48910 OS=Arabidopsis thaliana OX=3702 GN=PCMP-H38 PE=2 SV=1	BnaA06g39630D protein OS=Brassica napus OX=3708 GN=BnaA06g39630D PE=3 SV=1	G	Carbohydrate transport and metabolism	PREDICTED: exopolygalacturonase-like [Brassica rapa]
BjuLA06G009200.1	AT1G53350.1	63.039	Disease resistance protein (CC-NBS-LRR class) family Disease resistance protein (CC-NBS-LRR class) family; FUNCTIONS IN: ATP binding; INVOLVED IN: apoptosis, defense response; EXPRESSED IN: 19 plant structures; EXPRESSED DURING: 9 growth stages; CONTAINS InterPro DOMAIN/s: NB-ARC (InterPro:IPR002182), Disease resistance protein (InterPro:IPR000767); BEST Arabidopsis thaliana protein match is: Dis…	Belongs to the disease resistance NB-LRR family	BjuVA06G37730.1	89.794	A06_VARUNA_g3538.t1.cds	96.84	BjuOA06G35400.1	98.551	cds.BjuA06g09010S	99.226	Biological Process: defense response (GO:0006952);; Molecular Function: ADP binding (GO:0043531);;	K13457|2.1e-103|vvi:100255919|K13457 disease resistance protein RPM1 | (RefSeq) probable disease resistance RPP8-like protein 4	[T]	Signal transduction mechanisms	NB-ARC domain	Probable disease resistance RPP8-like protein 2 OS=Arabidopsis thaliana OX=3702 GN=RPP8L2 PE=3 SV=1	Uncharacterized protein OS=Brassica campestris OX=3711 GN=BRAA06T26793Z PE=4 SV=1	--	--	unknown [Brassica rapa]
BjuLA06G009210.1	NA.1	NA	NA	NA	BjuVA06G37720.1	100	A06_VARUNA_g3537.t1.cds	100	BjuOA06G35390.1	100	cds.BjuA06g09030S	100	--	--	--	--	--	--	Uncharacterized protein OS=Brassica oleracea OX=3712 GN=BOLC7T44472H PE=4 SV=1	--	--	BnaA06g39410D [Brassica napus]	NA
BjuLA06G009220.1	AT5G48940.1	69.388	Leucine-rich repeat transmembrane protein kinase family protein Leucine-rich repeat transmembrane protein kinase family protein; FUNCTIONS IN: protein serine/threonine kinase activity, protein kinase activity, ATP binding; INVOLVED IN: transmembrane receptor protein tyrosine kinase signaling pathway, protein amino acid phosphorylation; EXPRESSED IN: root, cultured cell; CONTAINS InterPro DOMAIN/s…	Belongs to the protein kinase superfamily. Ser Thr protein kinase family	BjuVA06G37710.1	100	A06_VARUNA_g3536.t1.cds	96.842	BjuOA06G35380.1	100	cds.BjuA06g09050S	100	Molecular Function: protein kinase activity (GO:0004672);; Molecular Function: ATP binding (GO:0005524);; Biological Process: defense response (GO:0006952);; Molecular Function: ADP binding (GO:0043531);;	--	--	--	--	LRR receptor-like serine/threonine-protein kinase RCH1 OS=Arabidopsis thaliana OX=3702 GN=RCH1 PE=1 SV=1	Protein kinase domain-containing protein OS=Brassica rapa subsp. pekinensis OX=51351 PE=4 SV=1	G	Carbohydrate transport and metabolism	PREDICTED: probable polygalacturonase isoform X2 [Brassica rapa]
BjuLA06G009230.1	AT1G19770.1	66.667	purine permease 14 Member of a family of proteins related to PUP1, a purine transporter. May be involved in the transport of purine and purine derivatives such as cytokinins, across the plasma membrane. purine permease 14 (PUP14); CONTAINS InterPro DOMAIN/s: Protein of unknown function DUF250 (InterPro:IPR004853); BEST Arabidopsis thaliana protein match is: purine permease 15 (TAIR:AT1G75470.1); …	purine permease	BjuVA06G15510.1	88.889	A06_VARUNA_g3533.t1.cds	100	BjuOA06G14840.1	88.889	cds.BjuA06g09060S	100	Molecular Function: purine nucleoside transmembrane transporter activity (GO:0015211);; Cellular Component: integral component of membrane (GO:0016021);;	--	--	--	Purine nucleobase transmembrane transport	Purine permease 14 OS=Arabidopsis thaliana OX=3702 GN=PUP14 PE=1 SV=1	Uncharacterized protein OS=Brassica campestris OX=3711 GN=BRARA_F01402 PE=3 SV=1	S	Function unknown	PREDICTED: uncharacterized protein LOC103875026 isoform X1 [Brassica rapa]
BjuLA06G009240.1	NA.1	NA	NA	NA	BjuVA06G37680.1	100	A06_VARUNA_g3531.t1.cds	100	BjuOA06G35350.1	100	cds.BjuA06g09080S	100	Biological Process: defense response (GO:0006952);;	--	--	--	--	Putative defensin-like protein 83 OS=Arabidopsis thaliana OX=3702 GN=LCR46 PE=3 SV=1	Uncharacterized protein OS=Brassica campestris OX=3711 GN=BRAA06T26783Z PE=4 SV=1	--	Transcription	BnaA07g36540D [Brassica napus]	NA
BjuLA06G009250.1	AT5G48950.1	78.981	Thioesterase superfamily protein Thioesterase superfamily protein; CONTAINS InterPro DOMAIN/s: Thioesterase superfamily (InterPro:IPR006683), Phenylacetic acid degradation-related protein (InterPro:IPR003736); BEST Arabidopsis thaliana protein match is: Thioesterase superfamily protein (TAIR:AT1G48320.1); Has 1807 Blast hits to 1807 proteins in 277 species: Archae - 0; Bacteria - 0; Metazoa - 736…	Thioesterase superfamily	BjuVA06G37670.1	100	A06_VARUNA_g3530.t1.cds	100	BjuOA06G35340.1	100	cds.BjuA06g09090S	100	--	K19222|5.2e-81|bna:106411331|K19222 1,4-dihydroxy-2-naphthoyl-CoA hydrolase [EC:3.1.2.28] | (RefSeq) 1,4-dihydroxy-2-naphthoyl-CoA thioesterase 2-like	[R]	General function prediction only	Thioesterase superfamily	1,4-dihydroxy-2-naphthoyl-CoA thioesterase 2 OS=Arabidopsis thaliana OX=3702 GN=DHNAT2 PE=2 SV=1	4HBT domain-containing protein OS=Brassica campestris OX=3711 GN=BRARA_F02962 PE=4 SV=1	K	Transcription	PREDICTED: two-component response regulator ARR14-like [Brassica rapa]
BjuLA06G009260.1	AT5G48960.1	93.098	HAD-superfamily hydrolase, subfamily IG, 5'-nucleotidase HAD-superfamily hydrolase, subfamily IG, 5'-nucleotidase; FUNCTIONS IN: 5'-nucleotidase activity; INVOLVED IN: biological_process unknown; LOCATED IN: chloroplast, chloroplast stroma; EXPRESSED IN: 23 plant structures; EXPRESSED DURING: 13 growth stages; CONTAINS InterPro DOMAIN/s: HAD-superfamily hydrolase, subfamily IG, 5'-nucleotidase (I…	5'-nucleotidase domain-containing protein 4-like	BjuVA06G37660.1	99.838	A06_VARUNA_g3529.t1.cds	99.838	BjuOA06G35330.1	99.677	cds.BjuA06g09100S	99.838	Molecular Function: metal ion binding (GO:0046872);;	K01081|7.1e-52|bpg:Bathy13g00540|K01081 5'-nucleotidase [EC:3.1.3.5] | (RefSeq) hypothetical protein	[F]	Nucleotide transport and metabolism	5' nucleotidase family	Cytosolic purine 5&apos;-nucleotidase OS=Dictyostelium discoideum OX=44689 GN=nt5c2 PE=3 SV=1	Uncharacterized protein OS=Brassica campestris OX=3711 GN=BRAA06T26781Z PE=3 SV=1	S	Function unknown	PREDICTED: formin-A-like [Brassica rapa]
BjuLA06G009270.1	AT5G48970.1	94.083	Mitochondrial substrate carrier family protein Mitochondrial substrate carrier family protein; FUNCTIONS IN: binding; INVOLVED IN: transport, mitochondrial transport, transmembrane transport; LOCATED IN: mitochondrial inner membrane, membrane; EXPRESSED IN: 24 plant structures; EXPRESSED DURING: 15 growth stages; CONTAINS InterPro DOMAIN/s: Mitochondrial carrier protein (InterPro:IPR002067), Mito…	Belongs to the mitochondrial carrier (TC 2.A.29) family	BjuVA06G37640.1	100	A06_VARUNA_g3527.t1.cds	100	BjuOA06G35310.1	100	cds.BjuA06g09120S	100	Molecular Function: ATP transmembrane transporter activity (GO:0005347);; Cellular Component: integral component of membrane (GO:0016021);;	K15108|1.5e-194|bna:106348825|K15108 solute carrier family 25 (mitochondrial thiamine pyrophosphate transporter), member 19 | (RefSeq) mitochondrial thiamine diphosphate carrier 2	[C]	Energy production and conversion	Mitochondrial carrier protein	Mitochondrial thiamine diphosphate carrier 2 OS=Arabidopsis thaliana OX=3702 GN=At5g48970 PE=2 SV=1	Uncharacterized protein OS=Brassica campestris OX=3711 GN=BRARA_F02959 PE=3 SV=1	K	Transcription	PREDICTED: GATA transcription factor 16-like [Brassica rapa]
BjuLA06G009280.1	AT5G24860.1	61.468	flowering promoting factor 1 encodes a small protein of 12.6 kDa that regulates flowering and is involved in gibberellin signalling pathway. It is expressed in apical meristems immediately after the photoperiodic induction of flowering. Genetic interactions with flowering time and floral organ identity genes suggest that this gene may be involved in modulating the competence to flower. There are …	Flowering-promoting factor 1-like	BjuVB02G56620.1	84.259	A06_VARUNA_g3525.t1.cds	100	BjuOB02G60310.1	83.333	cds.BjuA06g09130S	100	Biological Process: regulation of flower development (GO:0009909);;	--	--	--	--	Flowering-promoting factor 1-like protein 3 OS=Oryza sativa subsp. japonica OX=39947 GN=Os02g0460200 PE=2 SV=1	Uncharacterized protein OS=Brassica campestris OX=3711 GN=BRARA_F02958 PE=3 SV=1	--	--	BnaA08g19350D [Brassica napus]
BjuLA06G009290.1	AT5G49010.1	84.545	DNA replication protein-related Similar to the SLD5 component of GINS complex, which in other organism was shown to be involved in the initiation of DNA replication. SYNTHETIC LETHALITY WITH DPB11-1 5 (SLD5); CONTAINS InterPro DOMAIN/s: GINS complex (InterPro:IPR021151), GINS complex, subunit Sld5 (InterPro:IPR008591); Has 338 Blast hits to 337 proteins in 171 species: Archae - 0; Bacteria - 0; M…	The GINS complex plays an essential role in the initiation of DNA replication	BjuVA06G37620.1	99.543	A06_VARUNA_g3524.t1.cds	99.543	BjuOA06G35290.1	99.543	cds.BjuA06g09140S	99.543	Biological Process: double-strand break repair via break-induced replication (GO:0000727);; Cellular Component: GINS complex (GO:0000811);; Biological Process: DNA-dependent DNA replication (GO:0006261);; Cellular Component: replication fork protection complex (GO:0031298);; Biological Process: DNA duplex unwinding (GO:0032508);;	K10735|8.4e-117|bna:106352227|K10735 GINS complex subunit 4 | (RefSeq) DNA replication complex GINS protein SLD5-like	[L]	Replication, recombination and repair	DNA replication complex GINS protein SLD5 C-terminus	DNA replication complex GINS protein SLD5 OS=Rattus norvegicus OX=10116 GN=Gins4 PE=1 SV=1	DNA replication complex GINS protein SLD5 OS=Brassica rapa subsp. pekinensis OX=51351 PE=3 SV=1	--	--	putative SNF2 domain-containing protein [Brassica napus]
BjuLA06G009300.1	AT5G49015.2	76.19	Expressed protein Expressed protein; Has 13 Blast hits to 13 proteins in 7 species: Archae - 0; Bacteria - 0; Metazoa - 0; Fungi - 0; Plants - 13; Viruses - 0; Other Eukaryotes - 0 (source: NCBI BLink).	-	BjuVB02G56640.1	90	B08_VARUNA_g1956.t1.cds	90.411	BjuOB02G60330.1	91.25	cds.BjuB02g59220S	90.411	--	--	--	--	--	--	Uncharacterized protein OS=Brassica rapa subsp. pekinensis OX=51351 PE=4 SV=1	K	Transcription	MYB domain protein 111 [Brassica rapa subsp. rapa]
BjuLA06G009310.1	AT5G49020.1	88.952	protein arginine methyltransferase 4A Encodes a type I protein arginine methyltransferase. PRMT4a can catalyze the asymmetric dimethylation of arginines 2,17, and 26 on histone 3 and can also methylate myelin basic protein in vitro. Double mutants lacking PRMT4a and 4b have reduced levels of histone 3 methylated at R17. These double mutants flower late due to defects in the autonomous pathway and…	Belongs to the class I-like SAM-binding methyltransferase superfamily. Protein arginine N- methyltransferase family	BjuVA06G37590.1	96.923	A06_VARUNA_g3522.t1.cds	97.885	BjuOA06G35260.1	97.885	cds.BjuA06g09170S	96.923	Molecular Function: protein-arginine N-methyltransferase activity (GO:0016274);;	K05931|1.8e-287|bna:106348822|K05931 type I protein arginine methyltransferase [EC:2.1.1.319] | (RefSeq) probable histone-arginine methyltransferase 1.4	[OK]	--	Ribosomal protein L11 methyltransferase (PrmA)	Probable histone-arginine methyltransferase 1.4 OS=Arabidopsis thaliana OX=3702 GN=PRMT14 PE=1 SV=1	Uncharacterized protein OS=Brassica campestris OX=3711 GN=BRARA_F02955 PE=4 SV=1	G	Carbohydrate transport and metabolism	PREDICTED: beta-D-xylosidase 1 [Brassica rapa]
BjuLA06G009320.1	AT5G49030.3	93.939	tRNA synthetase class I (I, L, M and V) family protein ovule abortion 2 (OVA2); FUNCTIONS IN: in 6 functions; INVOLVED IN: tRNA aminoacylation for protein translation, ovule development; EXPRESSED IN: 22 plant structures; EXPRESSED DURING: 13 growth stages; CONTAINS InterPro DOMAIN/s: Aminoacyl-tRNA synthetase, class I, conserved site (InterPro:IPR001412), Plant disease resistance response protei…	Belongs to the class-I aminoacyl-tRNA synthetase family	BjuVA06G37580.1	99.817	B08_VARUNA_g1954.t1.cds	95.483	BjuOA06G35250.1	100	cds.BjuA06g09180S	95.081	Molecular Function: tRNA binding (GO:0000049);; Molecular Function: aminoacyl-tRNA editing activity (GO:0002161);; Molecular Function: isoleucine-tRNA ligase activity (GO:0004822);; Molecular Function: ATP binding (GO:0005524);; Biological Process: isoleucyl-tRNA aminoacylation (GO:0006428);;	K01870|0.0e+00|bna:106348882|K01870 isoleucyl-tRNA synthetase [EC:6.1.1.5] | (RefSeq) isoleucine--tRNA ligase, chloroplastic/mitochondrial	[J]	Translation, ribosomal structure and biogenesis	tRNA synthetases class I (I, L, M and V)	Isoleucine--tRNA ligase, chloroplastic/mitochondrial OS=Arabidopsis thaliana OX=3702 GN=OVA2 PE=2 SV=1	Isoleucyl-tRNA synthetase OS=Brassica campestris OX=3711 GN=BRARA_F02954 PE=3 SV=1	S	Function unknown	PREDICTED: zinc finger CCHC domain-containing protein 10-like [Brassica rapa]
BjuLA06G009330.1	AT5G49060.1	74.656	Heat shock protein DnaJ, N-terminal with domain of unknown function (DUF1977) FUNCTIONS IN: protein binding; INVOLVED IN: protein folding; LOCATED IN: cellular_component unknown; EXPRESSED IN: 22 plant structures; EXPRESSED DURING: 13 growth stages; CONTAINS InterPro DOMAIN/s: Molecular chaperone, heat shock protein, Hsp40, DnaJ (InterPro:IPR015609), Protein of unknown function DUF1977, DnaJ-like…	DUF1977,DnaJ	BjuVA06G37570.1	98.898	A06_VARUNA_g3520.t1.cds	99.721	BjuOA06G35240.1	99.725	cds.BjuA06g09190S	98.607	--	K09518|2.7e-205|bna:106348880|K09518 DnaJ homolog subfamily B member 12 | (RefSeq) chaperone protein dnaJ 49-like	[O]	Posttranslational modification, protein turnover, chaperones	DnaJ domain	Chaperone protein dnaJ 49 OS=Arabidopsis thaliana OX=3702 GN=ATJ49 PE=2 SV=2	J domain-containing protein OS=Brassica campestris OX=3711 GN=BRARA_F02953 PE=4 SV=1	O	RNA processing and modification	PREDICTED: LYR motif-containing protein 4B [Brassica rapa]	NA
BjuLA06G009340.1	AT5G49100.1	68.46	unknown protein; BEST Arabidopsis thaliana protein match is: unknown protein (TAIR:AT3G06868.1); Has 30201 Blast hits to 17322 proteins in 780 species: Archae - 12; Bacteria - 1396; Metazoa - 17338; Fungi - 3422; Plants - 5037; Viruses - 0; Other Eukaryotes - 2996 (source: NCBI BLink).	-	BjuVA06G37560.1	99.738	A06_VARUNA_g3519.t1.cds	96.325	BjuOA06G35230.1	96.325	cds.BjuA06g09200S	96.325	--	--	--	--	--	--	Uncharacterized protein OS=Brassica campestris OX=3711 GN=BRARA_F02952 PE=4 SV=1	--	--	BnaC07g27220D [Brassica napus]
BjuLA06G009350.1	AT5G49120.1	60.131	Protein of unknown function (DUF581) Protein of unknown function (DUF581); FUNCTIONS IN: molecular_function unknown; INVOLVED IN: biological_process unknown; LOCATED IN: chloroplast; EXPRESSED IN: 18 plant structures; EXPRESSED DURING: 7 growth stages; CONTAINS InterPro DOMAIN/s: Protein of unknown function DUF581 (InterPro:IPR007650); BEST Arabidopsis thaliana protein match is: Protein of unknow…	zinc-finger of the FCS-type, C2-C2	BjuVA06G37540.1	98.529	A06_VARUNA_g3518.t1.cds	91.791	BjuOA06G35220.1	91.912	cds.BjuA06g09210S	91.912	--	--	--	--	zinc-finger of the FCS-type, C2-C2	FCS-Like Zinc finger 15 OS=Arabidopsis thaliana OX=3702 GN=FLZ15 PE=1 SV=1	FLZ-type domain-containing protein OS=Brassica campestris OX=3711 GN=BRARA_F02951 PE=3 SV=1	O	Posttranslational modification, protein turnover, chaperones	PREDICTED: probable prefoldin subunit 3 [Brassica rapa]
BjuLA06G009360.1	AT5G49130.1	89.243	MATE efflux family protein MATE efflux family protein; FUNCTIONS IN: antiporter activity, drug transmembrane transporter activity, transporter activity; INVOLVED IN: drug transmembrane transport, transmembrane transport; LOCATED IN: membrane; EXPRESSED IN: 11 plant structures; EXPRESSED DURING: 4 anthesis, C globular stage, petal differentiation and expansion stage; CONTAINS InterPro DOMAIN/s: Mu…	Belongs to the multi antimicrobial extrusion (MATE) (TC 2.A.66.1) family	BjuVA06G37530.1	98.403	A06_VARUNA_g3517.t1.cds	98.33	BjuOA06G35210.1	98.403	cds.BjuA06g09220S	98.403	Molecular Function: antiporter activity (GO:0015297);; Cellular Component: integral component of membrane (GO:0016021);; Molecular Function: xenobiotic transmembrane transporter activity (GO:0042910);;	K03327|4.4e-278|brp:103875019|K03327 multidrug resistance protein, MATE family | (RefSeq) protein DETOXIFICATION 55	[R]	General function prediction only	MatE	Protein DETOXIFICATION 55 OS=Arabidopsis thaliana OX=3702 GN=DTX55 PE=2 SV=1	Protein DETOXIFICATION OS=Brassica campestris OX=3711 GN=BRARA_F02950 PE=3 SV=1	K	Transcription	probable WRKY transcription factor 48 [Brassica rapa]
BjuLA06G009370.1	AT5G49150.1	78.378	gamete expressed 2 Encodes a transmembrane domain containing protein expressed in sperm cells. gamete expressed 2 (GEX2); CONTAINS InterPro DOMAIN/s: Filamin/ABP280 repeat (InterPro:IPR001298), Immunoglobulin-like fold (InterPro:IPR013783), Immunoglobulin E-set (InterPro:IPR014756), Filamin/ABP280 repeat-like (InterPro:IPR017868); Has 30201 Blast hits to 17322 proteins in 780 species: Archae - 12…	Filamin	BjuVB04G05360.1	86.486	A06_VARUNA_g3517.t1.cds	95	BjuOB04G05370.1	86.486	cds.BjuA06g09230S	95	Cellular Component: integral component of membrane (GO:0016021);; Biological Process: pollen sperm cell differentiation (GO:0048235);;	--	--	--	--	Protein GAMETE EXPRESSED 2 OS=Arabidopsis thaliana OX=3702 GN=GEX2 PE=2 SV=1	Uncharacterized protein OS=Brassica rapa subsp. pekinensis OX=51351 PE=4 SV=1	S	--	BnaC07g31170D [Brassica napus]	NA
BjuLA06G009380.1	AT5G49420.1	48.828	MADS-box transcription factor family protein MADS-box transcription factor family protein; FUNCTIONS IN: DNA binding, sequence-specific DNA binding transcription factor activity; INVOLVED IN: regulation of transcription, DNA-dependent; LOCATED IN: nucleus; EXPRESSED IN: antipodal cell, pollen tube; CONTAINS InterPro DOMAIN/s: Transcription factor, MADS-box (InterPro:IPR002100); BEST Arabidopsis t…	transcription regulatory region sequence-specific DNA binding	BjuVA06G37520.1	95.618	A06_VARUNA_g3516.t1.cds	100	BjuOA06G35200.1	95.618	cds.BjuA06g09240S	100	Molecular Function: transcription regulatory region sequence-specific DNA binding (GO:0000976);; Molecular Function: RNA polymerase II transcription regulatory region sequence-specific DNA binding (GO:0000977);; Molecular Function: DNA-binding transcription factor activity, RNA polymerase II-specific (GO:0000981);; Molecular Function: cis-regulatory region sequence-specific DNA binding (GO:000098…	K12412|5.9e-18|bna:106404422|K12412 pheromone receptor transcription factor | (RefSeq) agamous-like MADS-box protein AGL97	[K]	Transcription	SRF-type transcription factor (DNA-binding and dimerisation domain)	Agamous-like MADS-box protein AGL97 OS=Arabidopsis thaliana OX=3702 GN=AGL97 PE=1 SV=1	MADS-box domain-containing protein OS=Brassica rapa subsp. pekinensis OX=51351 PE=4 SV=1	--	--	PREDICTED: uncharacterized protein LOC103874617 [Brassica rapa]
BjuLA06G009390.1	AT5G49170.1	64.322	unknown protein; BEST Arabidopsis thaliana protein match is: unknown protein (TAIR:AT3G06840.1); Has 1807 Blast hits to 1807 proteins in 277 species: Archae - 0; Bacteria - 0; Metazoa - 736; Fungi - 347; Plants - 385; Viruses - 0; Other Eukaryotes - 339 (source: NCBI BLink).	-	BjuVA06G37510.1	100	A06_VARUNA_g3515.t1.cds	100	BjuOA06G35190.1	100	cds.BjuA06g09250S	100	--	--	--	--	--	--	Uncharacterized protein OS=Brassica campestris OX=3711 GN=BRARA_F03016 PE=4 SV=1	K	Transcription	PREDICTED: DNA-directed RNA polymerase III subunit RPC5 [Brassica rapa]
BjuLA06G009400.1	AT5G49190.1	93.68	sucrose synthase 2 Encodes a sucrose synthase (SUS2). The activity of the enzyme could not be assayed as proved to be insoluble (PMID 17257168). However, analyses of an sus2 mutant revealed a deficiency in sucrose synthase activity 12 and 15 days after flowering. There are some reports that SUS2 transcript levels are increased in leaves specifically by O(2) deficiency whereas other reports indica…	sucrose synthase	BjuVA06G37500.1	99.876	A06_VARUNA_g3514.t1.cds	99.876	BjuOA06G35180.1	99.876	cds.BjuA06g09260S	99.876	Biological Process: sucrose metabolic process (GO:0005985);; Molecular Function: sucrose synthase activity (GO:0016157);;	K00695|0.0e+00|bna:106348876|K00695 sucrose synthase [EC:2.4.1.13] | (RefSeq) sucrose synthase 2-like	[M]	Cell wall/membrane/envelope biogenesis	Sucrose synthase	Sucrose synthase 2 OS=Arabidopsis thaliana OX=3702 GN=SUS2 PE=2 SV=3	Sucrose synthase OS=Brassica rapa subsp. pekinensis OX=51351 PE=3 SV=1	H	Coenzyme transport and metabolism	BnaA06g29450D [Brassica napus]
BjuLA06G009410.1	AT3G07820.1	43.175	Pectin lyase-like superfamily protein Pectin lyase-like superfamily protein; FUNCTIONS IN: polygalacturonase activity; INVOLVED IN: carbohydrate metabolic process; LOCATED IN: endomembrane system; EXPRESSED IN: 11 plant structures; EXPRESSED DURING: L mature pollen stage, M germinated pollen stage, 4 anthesis, C globular stage, petal differentiation and expansion stage; CONTAINS InterPro DOMAIN/s…	Contains the following InterPro domains Pectin lyase fold virulence factor (InterPro IPR011050), Pectin lyase fold (InterPro IPR012334), Glycoside hydrolase, family 28 (InterPro IPR000743), Parallel beta-helix repeat (InterPro IPR006626)	BjuVA06G37490.1	99.282	A06_VARUNA_g3513.t1.cds	99.208	BjuOA06G35170.1	99.282	cds.BjuA06g09270S	99.761	Molecular Function: polygalacturonase activity (GO:0004650);; Cellular Component: extracellular region (GO:0005576);; Biological Process: carbohydrate metabolic process (GO:0005975);; Cellular Component: integral component of membrane (GO:0016021);; Biological Process: cell wall organization (GO:0071555);;	K01213|2.0e-245|bna:106348877|K01213 galacturan 1,4-alpha-galacturonidase [EC:3.2.1.67] | (RefSeq) exopolygalacturonase	--	--	Glycosyl hydrolases family 28	Exopolygalacturonase (Fragment) OS=Platanus acerifolia OX=140101 GN=plaa2 PE=1 SV=1	Uncharacterized protein OS=Brassica rapa subsp. pekinensis OX=51351 PE=3 SV=1	O	Posttranslational modification, protein turnover, chaperones	PREDICTED: peptide-N(4)-(N-acetyl-beta-glucosaminyl)asparagine amidase [Brassica rapa]
BjuLA06G009420.1	AT5G49210.2	76.531	unknown protein; Has 30201 Blast hits to 17322 proteins in 780 species: Archae - 12; Bacteria - 1396; Metazoa - 17338; Fungi - 3422; Plants - 5037; Viruses - 0; Other Eukaryotes - 2996 (source: NCBI BLink).	-	BjuVA06G37480.1	98.964	A06_VARUNA_g3512.t1.cds	90.521	BjuOA06G35160.1	98.964	cds.BjuA06g09280S	100	--	--	--	--	--	--	Uncharacterized protein OS=Brassica campestris OX=3711 GN=BRARA_F02947 PE=2 SV=1	K	Transcription	PREDICTED: agamous-like MADS-box protein AGL97 [Brassica rapa]
BjuLB02G039050.1	AT5G08230.1	60.295	Tudor/PWWP/MBT domain-containing protein Tudor/PWWP/MBT domain-containing protein; CONTAINS InterPro DOMAIN/s: Protein of unknown function DUF618 (InterPro:IPR006903), RNA polymerase II, large subunit, CTD (InterPro:IPR006569), PWWP (InterPro:IPR000313); BEST Arabidopsis thaliana protein match is: Tudor/PWWP/MBT domain-containing protein (TAIR:AT5G23150.1); Has 47075 Blast hits to 25226 proteins …	enhancer of ag-4	BjuVB02G40800.1	100	B08_VARUNA_g3668.t1.cds	98.162	BjuOB02G43310.1	98.162	cds.BjuB02g43380S	100	Cellular Component: cellular_component (GO:0005575);; Cellular Component: intracellular (GO:0005622);; Cellular Component: obsolete cell (GO:0005623);; Cellular Component: nucleus (GO:0005634);; Cellular Component: cell-cell junction (GO:0005911);; Cellular Component: plasmodesma (GO:0009506);; Cellular Component: cell junction (GO:0030054);; Cellular Component: organelle (GO:0043226);; Cellular …	--	[K]	Transcription	PWWP domain	Protein HUA2-LIKE 1 OS=Arabidopsis thaliana OX=3702 GN=HULK1 PE=2 SV=1	BnaC09g47700D protein OS=Brassica napus OX=3708 GN=BnaC09g47700D PE=4 SV=1	--	--	PREDICTED: formin-like protein 20 [Brassica rapa]
BjuLB02G039060.1	AT5G08200.1	84.36	peptidoglycan-binding LysM domain-containing protein peptidoglycan-binding LysM domain-containing protein; BEST Arabidopsis thaliana protein match is: Peptidoglycan-binding LysM domain-containing protein (TAIR:AT5G23130.1); Has 390 Blast hits to 387 proteins in 72 species: Archae - 0; Bacteria - 10; Metazoa - 233; Fungi - 7; Plants - 113; Viruses - 0; Other Eukaryotes - 27 (source: NCBI BLink).	Peptidoglycan-binding LysM domain-containing protein	BjuVB02G40820.1	100	B08_VARUNA_g3666.t1.cds	99.286	BjuOB02G43330.2	99.289	cds.BjuB02g43390S	100	--	--	--	--	--	LysM and putative peptidoglycan-binding domain-containing protein 2 OS=Xenopus tropicalis OX=8364 GN=lysmd2 PE=2 SV=1	LysM domain-containing protein OS=Brassica campestris OX=3711 GN=BRAA10T44895Z PE=4 SV=1	--	--	BnaA10g23440D [Brassica napus]
BjuLB02G039070.1	AT5G23090.1	92.667	nuclear factor Y, subunit B13 "nuclear factor Y, subunit B13" (NF-YB13); FUNCTIONS IN: sequence-specific DNA binding transcription factor activity; INVOLVED IN: regulation of transcription; LOCATED IN: nucleus; EXPRESSED IN: 24 plant structures; EXPRESSED DURING: 13 growth stages; CONTAINS InterPro DOMAIN/s: Transcription factor CBF/NF-Y/archaeal histone (InterPro:IPR003958), Histone-fold (InterP…	CBFD_NFYB_HMF	BjuVB02G40830.1	100	B08_VARUNA_g3665.t1.cds	98.78	BjuOB02G43340.1	98.78	cds.BjuB02g43400S	100	Cellular Component: nucleus (GO:0005634);; Molecular Function: protein heterodimerization activity (GO:0046982);;	K21751|1.8e-79|bna:106419066|K21751 down-regulator of transcription 1 | (RefSeq) protein Dr1 homolog	[K]	Transcription	Histone-like transcription factor (CBF/NF-Y) and archaeal histone	Protein Dr1 homolog OS=Arabidopsis thaliana OX=3702 GN=DR1 PE=1 SV=1	CBFD_NFYB_HMF domain-containing protein OS=Brassica campestris OX=3711 GN=BRAA10T44896Z PE=4 SV=1	K	--	BnaC07g30240D [Brassica napus]	NA
BjuLB02G039120.1	AT5G08139.1	61.183	RING/U-box superfamily protein RING/U-box superfamily protein; FUNCTIONS IN: zinc ion binding; INVOLVED IN: biological_process unknown; LOCATED IN: cellular_component unknown; EXPRESSED IN: 23 plant structures; EXPRESSED DURING: 13 growth stages; CONTAINS InterPro DOMAIN/s: Zinc finger, RING-type (InterPro:IPR001841), Zinc finger, C3HC4 RING-type (InterPro:IPR018957); BEST Arabidopsis thaliana pr…	zinc finger	BjuVB02G40880.1	100	B08_VARUNA_g3660.t1.cds	100	BjuOB02G43390.1	100	cds.BjuB02g43450S	96.4	Biological Process: reproduction (GO:0000003);; Biological Process: cell morphogenesis (GO:0000902);; Biological Process: cell morphogenesis involved in differentiation (GO:0000904);; Biological Process: developmental process involved in reproduction (GO:0003006);; Molecular Function: molecular_function (GO:0003674);; Molecular Function: catalytic activity (GO:0003824);; Molecular Function: ubiqu…	K11982|1.5e-150|bna:106433886|K11982 E3 ubiquitin-protein ligase RNF115/126 [EC:2.3.2.27] | (RefSeq) E3 ubiquitin-protein ligase CIP8-like	[O]	Posttranslational modification, protein turnover, chaperones	Ring finger domain	E3 ubiquitin-protein ligase CIP8 OS=Arabidopsis thaliana OX=3702 GN=CIP8 PE=1 SV=1	RING-type domain-containing protein OS=Brassica oleracea OX=3712 GN=BOLC9T59628H PE=4 SV=1	--	--	PREDICTED: transcription factor MYB29 [Brassica rapa]
BjuLB02G039130.1	AT5G08130.1	75.086	basic helix-loop-helix (bHLH) DNA-binding superfamily protein Arabidopsis thaliana basic helix-loop-helix (bHLH) family protein involved in brassinosteroid signaling. It synergistically interacts with BES1 to bind to E box sequences (CANNTG). BIM1; FUNCTIONS IN: protein binding, DNA binding, sequence-specific DNA binding transcription factor activity; INVOLVED IN: brassinosteroid mediated signali…	HLH	BjuVB02G40900.1	89.236	B08_VARUNA_g3659.t1.cds	88.748	BjuOB02G43420.1	92.882	cds.BjuB02g43460S	92.708	Molecular Function: protein dimerization activity (GO:0046983);;	--	--	--	Helix-loop-helix DNA-binding domain	Transcription factor BIM1 OS=Arabidopsis thaliana OX=3702 GN=BIM1 PE=1 SV=2	BHLH domain-containing protein OS=Brassica campestris OX=3711 GN=BRARA_J02451 PE=4 SV=1	K	Amino acid transport and metabolism	BnaAnng23360D [Brassica napus]	NA
BjuLB02G039140.1	AT5G08120.1	83.891	movement protein binding protein 2C Microtubule-associated and viral movement protein binding protein. Negatively regulates KN1 association to plasmodesmata and, consequently, cell-to-cell transport. Involved in the alignment of cortical microtubules, the patterning of stomata and in restricting tobamoviral infections. movement protein binding protein 2C (MPB2C); Has 5726 Blast hits to 4344 prote…	binding protein 2c	BjuVB02G40910.1	98.176	B08_VARUNA_g3658.t1.cds	85	BjuOB02G43430.1	98.48	cds.BjuB02g43460S	100	Molecular Function: microtubule binding (GO:0008017);; Biological Process: plasmodesmata-mediated intercellular transport (GO:0010497);;	--	--	--	--	Protein MICROTUBULE BINDING PROTEIN 2C OS=Arabidopsis thaliana OX=3702 GN=MBP2C PE=1 SV=1	BnaC09g47810D protein OS=Brassica napus OX=3708 GN=BnaC09g47810D PE=4 SV=1	K	Transcription	hypothetical protein EUTSA_v10014081mg [Eutrema salsugineum]
BjuLB02G039150.1	AT5G08110.1	70.135	nucleic acid binding;ATP-dependent helicases;ATP binding;helicases;ATP-dependent helicases nucleic acid binding;ATP-dependent helicases;ATP binding;helicases;ATP-dependent helicases; FUNCTIONS IN: helicase activity, ATP binding, ATP-dependent helicase activity, nucleic acid binding; LOCATED IN: cellular_component unknown; EXPRESSED IN: 14 plant structures; EXPRESSED DURING: 8 growth stages; CONTA…	DEAD,DUF1998,Helicase_C	BjuVB02G40920.1	98.225	B08_VARUNA_g3657.t1.cds	98.225	BjuOB02G43440.1	98.225	cds.BjuB02g43470S	97.949	Molecular Function: nucleic acid binding (GO:0003676);; Molecular Function: ATP binding (GO:0005524);;	K06877|6.7e-293|ats:109786183|K06877 DEAD/DEAH box helicase domain-containing protein | (RefSeq) uncharacterized protein LOC109786183	[A]	RNA processing and modification	DEAD/DEAH box helicase	ATP-dependent helicase hrq1 OS=Schizosaccharomyces pombe (strain 972 / ATCC 24843) OX=284812 GN=hrq1 PE=1 SV=4	Uncharacterized protein OS=Brassica campestris OX=3711 GN=BRARA_J02453 PE=4 SV=1	A	Amino acid transport and metabolism	2-isopropylmalate synthase, B genome specific 2 [Brassica juncea]	NA
BjuLB02G039240.1	AT5G07980.1	71.614	dentin sialophosphoprotein-related dentin sialophosphoprotein-related; BEST Arabidopsis thaliana protein match is: unknown protein (TAIR:AT5G07940.2); Has 1336 Blast hits to 783 proteins in 174 species: Archae - 4; Bacteria - 291; Metazoa - 248; Fungi - 128; Plants - 141; Viruses - 0; Other Eukaryotes - 524 (source: NCBI BLink).	-	BjuVB02G41030.1	98.59	B08_VARUNA_g3645.t1.cds	99.134	BjuOB02G43550.1	100	cds.BjuB02g43550S	98.114	--	--	--	--	--	--	Uncharacterized protein OS=Eutrema salsugineum OX=72664 GN=EUTSA_v10012434mg PE=4 SV=1	S	Function unknown	PREDICTED: putative disease resistance protein At4g11170 [Brassica rapa]	NA
BjuLB02G039250.1	AT5G07960.1	90.654	unknown protein; CONTAINS InterPro DOMAIN/s: Uncharacterised protein family UPF0139 (InterPro:IPR005351); Has 193 Blast hits to 193 proteins in 75 species: Archae - 0; Bacteria - 0; Metazoa - 130; Fungi - 0; Plants - 52; Viruses - 0; Other Eukaryotes - 11 (source: NCBI BLink).	Uncharacterised protein family (UPF0139)	BjuVB02G41040.1	100	B08_VARUNA_g3644.t1.cds	100	BjuOB02G43560.1	100	cds.BjuB05g39180S	90.654	Cellular Component: integral component of membrane (GO:0016021);;	--	[S]	Function unknown	Uncharacterised protein family (UPF0139)	Protein Asterix OS=Arabidopsis thaliana OX=3702 GN=At5g07960 PE=3 SV=1	Uncharacterized protein OS=Eutrema salsugineum OX=72664 GN=EUTSA_v10015079mg PE=4 SV=1	K	Transcription	PREDICTED: zinc finger CCCH domain-containing protein 54 [Brassica rapa]
BjuLB02G039260.1	AT5G07890.1	80.818	myosin heavy chain-related myosin heavy chain-related; FUNCTIONS IN: molecular_function unknown; INVOLVED IN: biological_process unknown; LOCATED IN: nucleus; EXPRESSED IN: 24 plant structures; EXPRESSED DURING: 15 growth stages; BEST Arabidopsis thaliana protein match is: unknown protein (TAIR:AT5G61200.3); Has 43004 Blast hits to 25312 proteins in 1567 species: Archae - 608; Bacteria - 4434; Me…	-	BjuVB02G41050.1	100	B08_VARUNA_g3642.t1.cds	100	BjuOB02G43580.1	100	cds.BjuB02g43550S	96.456	--	K00901|4.8e-129|bna:106383367|K00901 diacylglycerol kinase (ATP) [EC:2.7.1.107] | (RefSeq) golgin subfamily B member 1-like	--	--	--	--	Uncharacterized protein OS=Brassica campestris OX=3711 GN=BRARA_J02463 PE=4 SV=1	--	Signal transduction mechanisms	BnaC09g45230D [Brassica napus]	NA
BjuLB02G039300.1	AT5G07820.1	58.291	Plant calmodulin-binding protein-related Plant calmodulin-binding protein-related; CONTAINS InterPro DOMAIN/s: Calmodulin-binding protein, plant (InterPro:IPR012417); BEST Arabidopsis thaliana protein match is: Plant calmodulin-binding protein-related (TAIR:AT5G61260.1); Has 1807 Blast hits to 1807 proteins in 277 species: Archae - 0; Bacteria - 0; Metazoa - 736; Fungi - 347; Plants - 385; Viruse…	BEST Arabidopsis thaliana protein match is	BjuVB02G41090.1	100	B08_VARUNA_g3637.t1.cds	100	BjuOB02G43620.1	100	cds.BjuB02g43570S	100	Molecular Function: calmodulin binding (GO:0005516);;	--	--	--	Plant calmodulin-binding domain	--	CaM_binding domain-containing protein OS=Brassica oleracea var. oleracea OX=109376 GN=106319508 PE=4 SV=1	D	Cell cycle control, cell division, chromosome partitioning	PREDICTED: cyclin-U4-2 [Brassica rapa]
BjuLB02G039310.1	AT5G07800.1	92.174	Flavin-binding monooxygenase family protein Flavin-binding monooxygenase family protein; FUNCTIONS IN: NADP or NADPH binding, monooxygenase activity, FAD binding, flavin-containing monooxygenase activity; INVOLVED IN: oxidation reduction; LOCATED IN: cellular_component unknown; EXPRESSED IN: 16 plant structures; EXPRESSED DURING: 6 growth stages; CONTAINS InterPro DOMAIN/s: Flavin-containing mono…	flavin-containing monooxygenase	BjuVB02G41110.1	100	B08_VARUNA_g3635.t1.cds	100	BjuOB02G43640.1	100	cds.BjuB02g43580S	100	Molecular Function: N,N-dimethylaniline monooxygenase activity (GO:0004499);; Molecular Function: flavin adenine dinucleotide binding (GO:0050660);; Molecular Function: NADP binding (GO:0050661);;	K22324|1.6e-112|crb:17895404|K22324 aliphatic glucosinolate S-oxygenase [EC:1.14.13.237] | (RefSeq) flavin-containing monooxygenase FMO GS-OX3	[Q]	Secondary metabolites biosynthesis, transport and catabolism	Flavin-binding monooxygenase-like	Flavin-containing monooxygenase FMO GS-OX-like 9 OS=Arabidopsis thaliana OX=3702 GN=At5g07800 PE=2 SV=1	Flavin-containing monooxygenase OS=Brassica rapa subsp. pekinensis OX=51351 PE=3 SV=1	E	Amino acid transport and metabolism	PREDICTED: glutamate dehydrogenase 2 [Brassica rapa]
BjuLB02G039390.1	AT5G07690.1	74.581	myb domain protein 29 Encodes a putative transcription factor (MYB29). myb domain protein 29 (MYB29); CONTAINS InterPro DOMAIN/s: SANT, DNA-binding (InterPro:IPR001005), Homeodomain-like (InterPro:IPR009057), Myb, DNA-binding (InterPro:IPR014778), HTH transcriptional regulator, Myb-type, DNA-binding (InterPro:IPR017930), Homeodomain-related (InterPro:IPR012287), Myb transcription factor (InterPro…	Transcription factor	BjuVB02G41210.1	100	B08_VARUNA_g3626.t1.cds	100	BjuOB02G43710.1	98.87	cds.BjuB02g43690S	100	Molecular Function: DNA binding (GO:0003677);; Cellular Component: nucleus (GO:0005634);;	K09422|5.1e-180|boe:106315954|K09422 transcription factor MYB, plant | (RefSeq) LOW QUALITY PROTEIN: transcription factor MYB29	[K]	Transcription	Myb-like DNA-binding domain	Transcription factor MYB29 OS=Arabidopsis thaliana OX=3702 GN=MYB29 PE=1 SV=1	Uncharacterized protein OS=Brassica campestris OX=3711 GN=BRAA10T44983Z PE=4 SV=1	--	--	BnaC09g48570D [Brassica napus]
BjuLB02G039460.1	AT5G07550.1	57.547	glycine-rich protein 19 member of Oleosin-like protein family glycine-rich protein 19 (GRP19); CONTAINS InterPro DOMAIN/s: Oleosin (InterPro:IPR000136); BEST Arabidopsis thaliana protein match is: glycine rich protein 17 (TAIR:AT5G07530.2); Has 1807 Blast hits to 1807 proteins in 277 species: Archae - 0; Bacteria - 0; Metazoa - 736; Fungi - 347; Plants - 385; Viruses - 0; Other Eukaryotes - 339 (…	-	BjuVB02G41280.1	100	B08_VARUNA_g3619.t1.cds	98.925	BjuOB02G43780.1	99.074	cds.BjuB02g43760S	100	Cellular Component: monolayer-surrounded lipid storage body (GO:0012511);; Cellular Component: integral component of membrane (GO:0016021);;	--	--	--	Oleosin	Oleosin-B6 OS=Brassica napus OX=3708 GN=OlnB6 PE=1 SV=3	Oleosin OS=Brassica oleracea OX=3712 GN=GRP1 PE=3 SV=1	T	Signal transduction mechanisms	PREDICTED: protein BONZAI 2 [Brassica rapa]
BjuLB02G039470.1	AT5G07540.1	52.564	glycine-rich protein 16 encodes a glycine-rich protein that is expressed only in flowers during a specific developmental stage (flower stages 11 and 12). glycine-rich protein 16 (GRP16); CONTAINS InterPro DOMAIN/s: Oleosin (InterPro:IPR000136); BEST Arabidopsis thaliana protein match is: glycine rich protein 17 (TAIR:AT5G07530.2); Has 1807 Blast hits to 1807 proteins in 277 species: Archae - 0; B…	-	BjuVB02G41290.1	100	B08_VARUNA_g3618.t1.cds	100	BjuOB02G43790.1	99.169	cds.BjuB02g43770S	100	Cellular Component: monolayer-surrounded lipid storage body (GO:0012511);; Cellular Component: integral component of membrane (GO:0016021);;	--	--	--	Oleosin	Major oleosin NAP-II (Fragment) OS=Brassica napus OX=3708 PE=1 SV=1	Oleosin OS=Brassica oleracea OX=3712 GN=BOLC9T59710H PE=3 SV=1	A	RNA processing and modification	BnaC09g48500D [Brassica napus]
BjuLB02G039480.1	AT5G07530.2	63.514	glycine rich protein 17 encodes a glycine-rich protein that has oleosin domain and is expressed specifically during flower stages 10 to 12. Protein is found on mature pollen coat. glycine rich protein 17 (GRP17); FUNCTIONS IN: lipid binding; INVOLVED IN: lipid storage, sexual reproduction, pollen hydration; LOCATED IN: extracellular matrix, extracellular region, membrane; EXPRESSED IN: 10 plant s…	Oleosin	BjuVB02G41300.1	100	B08_VARUNA_g3617.t1.cds	100	BjuOB02G43800.1	80.574	cds.BjuB02g43780S	100	Cellular Component: monolayer-surrounded lipid storage body (GO:0012511);; Cellular Component: integral component of membrane (GO:0016021);;	--	--	--	Oleosin	Oleosin-B3 OS=Brassica napus OX=3708 GN=OlnB3 PE=1 SV=1	Oleosin OS=Brassica oleracea var. oleracea OX=109376 GN=106317860 PE=3 SV=1	T	Signal transduction mechanisms	hypothetical protein EUTSA_v10012465mg [Eutrema salsugineum]
BjuLB02G039490.1	AT5G07530.2	62	glycine rich protein 17 encodes a glycine-rich protein that has oleosin domain and is expressed specifically during flower stages 10 to 12. Protein is found on mature pollen coat. glycine rich protein 17 (GRP17); FUNCTIONS IN: lipid binding; INVOLVED IN: lipid storage, sexual reproduction, pollen hydration; LOCATED IN: extracellular matrix, extracellular region, membrane; EXPRESSED IN: 10 plant s…	Oleosin	BjuVB02G41310.1	100	B08_VARUNA_g3615.t1.cds	100	BjuOB02G43810.1	96.815	cds.BjuB02g43790S	100	Cellular Component: monolayer-surrounded lipid storage body (GO:0012511);; Cellular Component: integral component of membrane (GO:0016021);;	--	--	--	Oleosin	Oleosin-B2 (Fragment) OS=Brassica napus OX=3708 GN=OlnB2 PE=1 SV=1	Oleosin OS=Brassica campestris OX=3711 GN=BRAA10T44972Z PE=3 SV=1	O	Posttranslational modification, protein turnover, chaperones	PREDICTED: E3 ubiquitin-protein ligase XBAT33 [Brassica rapa]
BjuLB02G039500.1	NA.1	NA	NA	NA	BjuVB02G41320.1	100	B08_VARUNA_g3614.t1.cds	100	BjuOB02G43820.1	100	cds.BjuB02g43800S	100	Cellular Component: monolayer-surrounded lipid storage body (GO:0012511);; Cellular Component: integral component of membrane (GO:0016021);;	--	--	--	--	--	Oleosin OS=Brassica oleracea OX=3712 GN=GRP5 PE=3 SV=1	--	--	PREDICTED: uncharacterized protein LOC103827984 [Brassica rapa]	NA
BjuLB02G039510.1	AT5G07500.1	73.684	Zinc finger C-x8-C-x5-C-x3-H type family protein Encodes an embryo-specific zinc finger transcription factor required for heart-stage embryo formation. PEI1; CONTAINS InterPro DOMAIN/s: Zinc finger, CCCH-type (InterPro:IPR000571); BEST Arabidopsis thaliana protein match is: zinc finger (CCCH-type) family protein (TAIR:AT5G58620.1); Has 1807 Blast hits to 1807 proteins in 277 species: Archae - 0; …	zinc finger	BjuVB02G41330.1	97.872	B08_VARUNA_g3613.t1.cds	97.872	BjuOB02G43830.1	96.809	cds.BjuB02g43810S	100	Molecular Function: metal ion binding (GO:0046872);;	--	[R]	General function prediction only	--	Zinc finger CCCH domain-containing protein 54 OS=Arabidopsis thaliana OX=3702 GN=TZF6 PE=1 SV=1	C3H1-type domain-containing protein OS=Brassica rapa subsp. pekinensis OX=51351 PE=4 SV=1	T	Signal transduction mechanisms	BnaA10g23700D [Brassica napus]
BjuLB02G039520.1	AT5G07480.1	84.726	KAR-UP oxidoreductase 1 KAR-UP oxidoreductase 1 (KUOX1); FUNCTIONS IN: oxidoreductase activity, acting on paired donors, with incorporation or reduction of molecular oxygen, 2-oxoglutarate as one donor, and incorporation of one atom each of oxygen into both donors, oxidoreductase activity; INVOLVED IN: response to karrikin, flavonoid biosynthetic process; LOCATED IN: cellular_component unknown; C…	Belongs to the iron ascorbate-dependent oxidoreductase family	BjuVB02G41340.1	98.571	B08_VARUNA_g3612.t1.cds	98.571	BjuOB02G43840.1	98	cds.BjuB02g43820S	98.571	Molecular Function: oxidoreductase activity (GO:0016491);; Molecular Function: metal ion binding (GO:0046872);;	K24028|9.9e-65|pop:7490717|K24028 salicylic acid 3-hydroxylase [EC:1.14.11.-] | (RefSeq) protein DMR6-LIKE OXYGENASE 1	[QR]	--	2OG-Fe(II) oxygenase superfamily	Flavanone 3-dioxygenase 3 OS=Oryza sativa subsp. japonica OX=39947 GN=F3H-3 PE=1 SV=1	Fe2OG dioxygenase domain-containing protein OS=Brassica oleracea OX=3712 GN=BOLC9T59705H PE=3 SV=1	T	Signal transduction mechanisms	hypothetical protein EUTSA_v10014021mg [Eutrema salsugineum]
BjuLB02G039580.1	AT1G69940.1	87.222	Pectin lyase-like superfamily protein Encodes a protein with pectin methylesterase activity. The protein expression was shown to be highly restricted to the pollen grain (no detection in any other tissues or in the pollen grains' surrounding cells of the anthers. PPME1; FUNCTIONS IN: pectinesterase activity; INVOLVED IN: pollen tube growth; LOCATED IN: Golgi apparatus, endoplasmic reticulum, plan…	aspartyl esterase activity	BjuVB02G41420.1	100	B08_VARUNA_g3605.t1.cds	99.178	BjuOB02G43910.1	99.178	cds.BjuB02g43870S	100	Molecular Function: pectinesterase activity (GO:0030599);; Biological Process: cell wall modification (GO:0042545);; Molecular Function: aspartyl esterase activity (GO:0045330);;	K01051|9.2e-201|bna:106449588|K01051 pectinesterase [EC:3.1.1.11] | (RefSeq) pectinesterase PPME1-like	--	--	Pectinesterase	Pectinesterase PPME1 OS=Arabidopsis thaliana OX=3702 GN=PPME1 PE=1 SV=1	Pectinesterase OS=Brassica oleracea OX=3712 GN=BOLC9T59698H PE=4 SV=1	Q	Secondary metabolites biosynthesis, transport and catabolism	BnaA10g23640D [Brassica napus]
BjuLB02G039590.1	AT5G07390.1	79.523	respiratory burst oxidase homolog A respiratory burst oxidase homolog A (RBOHA); CONTAINS InterPro DOMAIN/s: Ferredoxin reductase-type FAD-binding domain (InterPro:IPR017927), Cytochrome b245, heavy chain (InterPro:IPR000778), EF-Hand 1, calcium-binding site (InterPro:IPR018247), EF-hand-like domain (InterPro:IPR011992), Ferric reductase-like transmembrane component, N-terminal (InterPro:IPR01313…	respiratory burst oxidase	BjuVB02G41430.1	100	B08_VARUNA_g3604.t1.cds	98.355	BjuOB02G43920.1	98.455	cds.BjuB02g43880S	99.116	Molecular Function: peroxidase activity (GO:0004601);; Molecular Function: calcium ion binding (GO:0005509);; Cellular Component: integral component of membrane (GO:0016021);; Molecular Function: oxidoreductase activity, acting on NAD(P)H, oxygen as acceptor (GO:0050664);;	K13447|0.0e+00|brp:103847064|K13447 respiratory burst oxidase [EC:1.6.3.- 1.11.1.-] | (RefSeq) respiratory burst oxidase homolog protein A isoform X2	[PQ]	--	Ferric reductase NAD binding domain	Respiratory burst oxidase homolog protein A OS=Arabidopsis thaliana OX=3702 GN=RBOHA PE=2 SV=2	Uncharacterized protein OS=Brassica campestris OX=3711 GN=BRAA10T44963Z PE=3 SV=1	--	--	BnaA10g23630D [Brassica napus]
BjuLB02G039600.1	AT5G07380.2	80.182	unknown protein; Has 84 Blast hits to 81 proteins in 31 species: Archae - 0; Bacteria - 0; Metazoa - 42; Fungi - 0; Plants - 41; Viruses - 0; Other Eukaryotes - 1 (source: NCBI BLink).	-	BjuVB02G41440.1	99.848	B08_VARUNA_g3603.t1.cds	97.872	BjuOB02G43930.1	97.876	cds.BjuB02g43890S	94.29	--	--	--	--	--	--	Uncharacterized protein (Fragment) OS=Brassica oleracea OX=3712 GN=BOLC9T59696H PE=4 SV=1	T	Signal transduction mechanisms	BnaC09g48340D [Brassica napus]
BjuLB02G039610.1	AT5G07370.2	84.965	inositol polyphosphate kinase 2 alpha Encodes inositol polyphosphate kinase, which phosphorylates inositol 1,4,5-triphosphate and inositol 1,3,4,5-tetrakisphosphate to generate inositol 1,3,4,5,6-pentakisphosphate inositol polyphosphate kinase 2 alpha (IPK2a); CONTAINS InterPro DOMAIN/s: Inositol polyphosphate kinase (InterPro:IPR005522); BEST Arabidopsis thaliana protein match is: inositol polyp…	Inositol phosphate kinase with a broad substrate specificity	BjuVB02G41450.1	100	B08_VARUNA_g3602.t1.cds	99.645	BjuOB02G43940.1	99.645	cds.BjuB02g43900S	100	Molecular Function: inositol-1,4,5-trisphosphate 6-kinase activity (GO:0000823);; Molecular Function: ATP binding (GO:0005524);; Biological Process: inositol phosphate biosynthetic process (GO:0032958);; Molecular Function: inositol tetrakisphosphate 5-kinase activity (GO:0047326);; Molecular Function: myo-inositol-1,2,3,4,6-heptakisphosphate 5-kinase activity (GO:0102732);;	K00915|1.1e-158|bna:106348123|K00915 inositol-polyphosphate multikinase [EC:2.7.1.140 2.7.1.151] | (RefSeq) inositol polyphosphate multikinase alpha isoform X2	[KIT]	--	Inositol polyphosphate kinase	Inositol polyphosphate multikinase alpha OS=Arabidopsis thaliana OX=3702 GN=IPK2a PE=1 SV=1	Inositol polyphosphate multikinase OS=Brassica oleracea OX=3712 GN=BOLC9T59695H PE=3 SV=1	--	--	PREDICTED: transcription factor RF2a isoform X1 [Brassica rapa]
BjuLB02G039620.1	AT5G07360.1	87.711	Amidase family protein Amidase family protein; FUNCTIONS IN: amidase activity, carbon-nitrogen ligase activity, with glutamine as amido-N-donor; INVOLVED IN: acrylonitrile catabolic process, aldoxime metabolic process; EXPRESSED IN: 22 plant structures; EXPRESSED DURING: 13 growth stages; CONTAINS InterPro DOMAIN/s: Amidase (InterPro:IPR000120); BEST Arabidopsis thaliana protein match is: Amidase…	Amidase	BjuVB02G41460.1	100	B08_VARUNA_g3601.t1.cds	97.5	BjuOB02G43950.1	97.682	cds.BjuB02g43910S	100	Molecular Function: hydrolase activity (GO:0016787);;	K02433|8.5e-33|cvr:CHLNCDRAFT_56360|K02433 aspartyl-tRNA(Asn)/glutamyl-tRNA(Gln) amidotransferase subunit A [EC:6.3.5.6 6.3.5.7] | (RefSeq) hypothetical protein	[J]	Translation, ribosomal structure and biogenesis	Amidase	Glutamyl-tRNA(Gln) amidotransferase subunit A OS=Carboxydothermus hydrogenoformans (strain ATCC BAA-161 / DSM 6008 / Z-2901) OX=246194 GN=gatA PE=3 SV=1	Amidase domain-containing protein OS=Brassica campestris OX=3711 GN=BRAA10T44960Z PE=4 SV=1	T	Signal transduction mechanisms	PREDICTED: probable inactive receptor-like protein kinase At3g56050 [Brassica rapa]
BjuLB02G039630.1	AT5G07330.1	82.424	unknown protein; FUNCTIONS IN: molecular_function unknown; INVOLVED IN: biological_process unknown; LOCATED IN: mitochondrion; BEST Arabidopsis thaliana protein match is: unknown protein (TAIR:AT1G63060.1); Has 1807 Blast hits to 1807 proteins in 277 species: Archae - 0; Bacteria - 0; Metazoa - 736; Fungi - 347; Plants - 385; Viruses - 0; Other Eukaryotes - 339 (source: NCBI BLink).	-	BjuVB02G41470.1	100	B08_VARUNA_g3600.t1.cds	93.939	BjuOB02G43960.1	100	cds.BjuB02g43920S	93.939	Cellular Component: integral component of membrane (GO:0016021);;	--	--	--	--	--	Uncharacterized protein OS=Brassica campestris OX=3711 GN=BRARA_J02509 PE=4 SV=1	Q	Secondary metabolites biosynthesis, transport and catabolism	PREDICTED: laccase-13 isoform X1 [Brassica rapa]
BjuLB02G039640.1	AT5G07320.1	93.206	Mitochondrial substrate carrier family protein Mitochondrial substrate carrier family protein; FUNCTIONS IN: binding, calcium ion binding; INVOLVED IN: transport, transmembrane transport; LOCATED IN: mitochondrial inner membrane, membrane; EXPRESSED IN: 23 plant structures; EXPRESSED DURING: 15 growth stages; CONTAINS InterPro DOMAIN/s: EF-Hand 1, calcium-binding site (InterPro:IPR018247), Mitoch…	Mitochondrial carrier	BjuVB02G41480.1	100	B08_VARUNA_g3599.t1.cds	98.729	BjuOA02G02640.1	94.268	cds.BjuB02g43930S	98.729	Molecular Function: ATP transmembrane transporter activity (GO:0005347);; Molecular Function: calcium ion binding (GO:0005509);; Cellular Component: integral component of membrane (GO:0016021);;	K14684|9.5e-259|bna:106380502|K14684 solute carrier family 25 (mitochondrial phosphate transporter), member 23/24/25/41 | (RefSeq) calcium-binding mitochondrial carrier protein SCaMC-1	[F]	Nucleotide transport and metabolism	Mitochondrial carrier protein	Calcium-dependent mitochondrial ATP-magnesium/phosphate carrier protein 3 OS=Arabidopsis thaliana OX=3702 GN=APC3 PE=1 SV=1	Uncharacterized protein (Fragment) OS=Brassica oleracea OX=3712 GN=BOLC2T06268H PE=3 SV=1	U	Intracellular trafficking, secretion, and vesicular transport	BnaC09g48300D [Brassica napus]
BjuLB02G039650.1	AT5G07310.1	74.419	Integrase-type DNA-binding superfamily protein encodes a member of the ERF (ethylene response factor) subfamily B-4 of ERF/AP2 transcription factor family. The protein contains one AP2 domain. There are 7 members in this subfamily. Integrase-type DNA-binding superfamily protein; FUNCTIONS IN: DNA binding, sequence-specific DNA binding transcription factor activity; INVOLVED IN: regulation of tran…	Transcription factor	BjuVB02G41490.1	100	B08_VARUNA_g3598.t1.cds	100	BjuOB02G43980.1	98.824	cds.BjuB02g43950S	100	Molecular Function: DNA binding (GO:0003677);; Molecular Function: DNA-binding transcription factor activity (GO:0003700);; Cellular Component: nucleus (GO:0005634);;	--	--	--	--	Ethylene-responsive transcription factor ERF115 OS=Arabidopsis thaliana OX=3702 GN=ERF115 PE=1 SV=1	AP2/ERF domain-containing protein OS=Eutrema salsugineum OX=72664 GN=EUTSA_v10015583mg PE=4 SV=1	J	Translation, ribosomal structure and biogenesis	hypothetical protein EUTSA_v10014417mg [Eutrema salsugineum]
BjuLB02G039660.1	AT5G07300.1	89.143	Calcium-dependent phospholipid-binding Copine family protein Encodes a copine-like protein, which is a member of a newly identified class of calcium-dependent, phospholipid binding proteins that are present in a wide range of organisms. BONZAI 2 (BON2); FUNCTIONS IN: calcium-dependent phospholipid binding; LOCATED IN: plasma membrane; EXPRESSED IN: 24 plant structures; EXPRESSED DURING: 13 growth…	calcium-dependent phospholipid binding	BjuVB02G41500.1	99.81	B08_VARUNA_g3597.t1.cds	94.928	BjuOB02G43990.1	98.476	cds.BjuB02g43960S	100	Molecular Function: calcium-dependent phospholipid binding (GO:0005544);; Biological Process: negative regulation of cell death (GO:0060548);;	K16280|1.9e-21|bna:106353976|K16280 E3 ubiquitin-protein ligase RGLG [EC:2.3.2.27] | (RefSeq) E3 ubiquitin-protein ligase RGLG5 isoform X1	[T]	Signal transduction mechanisms	Copine	Protein BONZAI 2 OS=Arabidopsis thaliana OX=3702 GN=BON2 PE=1 SV=2	Uncharacterized protein OS=Brassica campestris OX=3711 GN=BRAA10T44956Z PE=3 SV=1	S	Function unknown	PREDICTED: 3&apos;-N-debenzoyl-2&apos;-deoxytaxol N-benzoyltransferase [Brassica rapa]
BjuLB02G039670.1	AT5G07290.1	79.144	MEI2-like 4 AML4 A member of mei2-like gene family, predominantly plant-based family of genes encoding RNA binding proteins with characteristic presence of a highly conserved RNA binding motif first described in the mei2 gene of the fission yeast S. pombe. In silico analyses reveal nine mei2 -like genes in A. thaliana. They were grouped into four distinct clades, based on overall sequence similar…	mei2-like	BjuVB02G41510.1	100	B08_VARUNA_g3596.t1.cds	100	BjuOB02G44000.1	98.627	cds.BjuB02g43970S	99.874	Molecular Function: mRNA binding (GO:0003729);; Biological Process: positive regulation of meiotic nuclear division (GO:0045836);; Biological Process: positive regulation of growth (GO:0045927);;	K17579|4.6e-65|vcn:VOLCADRAFT_98760|K17579 protein phosphatase 1 regulatory subunit 42 | (RefSeq) hypothetical protein	[D]	Cell cycle control, cell division, chromosome partitioning	RNA recognition motif 2	Protein MEI2-like 4 OS=Arabidopsis thaliana OX=3702 GN=ML4 PE=2 SV=1	Uncharacterized protein OS=Brassica oleracea var. oleracea OX=109376 PE=4 SV=1	T	Signal transduction mechanisms	CBL-interacting protein kinase 2 [Brassica napus]
BjuLB02G039680.1	AT5G07280.1	74.779	Leucine-rich repeat transmembrane protein kinase Encodes EMS1 (EXCESS MICROSPOROCYTES1), a putative leucine-rich repeat receptor protein kinase that controls somatic and reproductive cell fates in Arabidopsis anther. EXCESS MICROSPOROCYTES1 (EMS1); CONTAINS InterPro DOMAIN/s: Protein kinase, ATP binding site (InterPro:IPR017441), Serine/threonine-protein kinase domain (InterPro:IPR002290), Leucin…	Belongs to the protein kinase superfamily. Ser Thr protein kinase family	BjuVB02G41520.1	100	B08_VARUNA_g3595.t1.cds	100	BjuOB02G44010.1	100	cds.BjuB02g43980S	100	Molecular Function: protein serine/threonine kinase activity (GO:0004674);; Molecular Function: ATP binding (GO:0005524);; Cellular Component: integral component of membrane (GO:0016021);;	K13420|2.8e-180|sot:102586527|K13420 LRR receptor-like serine/threonine-protein kinase FLS2 [EC:2.7.11.1] | (RefSeq) probable LRR receptor-like serine/threonine-protein kinase At3g47570	--	--	Leucine rich repeat	Leucine-rich repeat receptor protein kinase EMS1 OS=Arabidopsis thaliana OX=3702 GN=EMS1 PE=1 SV=1	Protein kinase domain-containing protein OS=Eutrema salsugineum OX=72664 GN=EUTSA_v10012465mg PE=3 SV=1	T	Signal transduction mechanisms	PREDICTED: CBL-interacting serine/threonine-protein kinase 2-like [Brassica rapa]
BjuLB02G039690.1	AT5G07270.1	91.845	XB3 ortholog 3 in Arabidopsis thaliana XB3 ortholog 3 in Arabidopsis thaliana (XBAT33); FUNCTIONS IN: ubiquitin-protein ligase activity; INVOLVED IN: N-terminal protein myristoylation; EXPRESSED IN: 23 plant structures; EXPRESSED DURING: 15 growth stages; CONTAINS InterPro DOMAIN/s: Zinc finger, RING-type, conserved site (InterPro:IPR017907), Zinc finger, RING-type (InterPro:IPR001841), Ankyrin r…	E3 ubiquitin-protein ligase	BjuVB02G41530.1	100	B08_VARUNA_g3594.t1.cds	100	BjuOB02G44020.1	100	cds.BjuB02g43990S	100	Molecular Function: molecular_function (GO:0003674);; Molecular Function: catalytic activity (GO:0003824);; Molecular Function: ubiquitin-protein transferase activity (GO:0004842);; Molecular Function: protein binding (GO:0005515);; Biological Process: cellular protein modification process (GO:0006464);; Biological Process: nitrogen compound metabolic process (GO:0006807);; Biological Process: bi…	K19044|4.8e-288|brp:103847073|K19044 E3 ubiquitin-protein ligase XBAT32/33 [EC:2.3.2.27] | (RefSeq) E3 ubiquitin-protein ligase XBAT33	--	--	Ankyrin repeats (3 copies)	E3 ubiquitin-protein ligase XBAT33 OS=Arabidopsis thaliana OX=3702 GN=XBAT33 PE=2 SV=1	Uncharacterized protein OS=Brassica campestris OX=3711 GN=BRAA10T44951Z PE=4 SV=1	K	Transcription	PREDICTED: dr1-associated corepressor homolog isoform X1 [Brassica rapa]
BjuLB02G039700.1	AT5G07250.1	82.235	RHOMBOID-like protein 3 RHOMBOID-like protein 3 (RBL3); FUNCTIONS IN: serine-type endopeptidase activity; LOCATED IN: integral to membrane; EXPRESSED IN: 24 plant structures; EXPRESSED DURING: 15 growth stages; CONTAINS InterPro DOMAIN/s: Peptidase S54, rhomboid (InterPro:IPR002610); BEST Arabidopsis thaliana protein match is: RHOMBOID-like 2 (TAIR:AT1G63120.1); Has 1807 Blast hits to 1807 protei…	rhomboid-like protein	BjuVB02G41540.1	99.42	B08_VARUNA_g3593.t1.cds	96.893	BjuOB02G44030.1	100	cds.BjuB02g44000S	99.42	Molecular Function: serine-type endopeptidase activity (GO:0004252);; Cellular Component: integral component of membrane (GO:0016021);;	K00729|7.0e-09|ghi:107900980|K00729 dolichyl-phosphate beta-glucosyltransferase [EC:2.4.1.117] | (RefSeq) dolichyl-phosphate beta-glucosyltransferase-like	[T]	Signal transduction mechanisms	Rhomboid family	RHOMBOID-like protein 3 OS=Arabidopsis thaliana OX=3702 GN=RBL3 PE=2 SV=1	RHOMBOID-like protein OS=Brassica rapa subsp. pekinensis OX=51351 PE=3 SV=1	S	Function unknown	BnaA10g23520D [Brassica napus]
BjuLB02G039710.1	AT5G07250.1	74.713	RHOMBOID-like protein 3 RHOMBOID-like protein 3 (RBL3); FUNCTIONS IN: serine-type endopeptidase activity; LOCATED IN: integral to membrane; EXPRESSED IN: 24 plant structures; EXPRESSED DURING: 15 growth stages; CONTAINS InterPro DOMAIN/s: Peptidase S54, rhomboid (InterPro:IPR002610); BEST Arabidopsis thaliana protein match is: RHOMBOID-like 2 (TAIR:AT1G63120.1); Has 1807 Blast hits to 1807 protei…	rhomboid-like protein	BjuVB02G41550.1	98.452	B08_VARUNA_g3592.t1.cds	90.026	BjuOB02G44040.1	99.381	cds.BjuB02g44010S	98.847	Molecular Function: serine-type endopeptidase activity (GO:0004252);; Cellular Component: integral component of membrane (GO:0016021);;	K00729|4.6e-08|ghi:107900980|K00729 dolichyl-phosphate beta-glucosyltransferase [EC:2.4.1.117] | (RefSeq) dolichyl-phosphate beta-glucosyltransferase-like	[T]	Signal transduction mechanisms	Rhomboid family	RHOMBOID-like protein 3 OS=Arabidopsis thaliana OX=3702 GN=RBL3 PE=2 SV=1	RHOMBOID-like protein OS=Brassica oleracea OX=3712 GN=BOLC9T59681H PE=3 SV=1	O	Posttranslational modification, protein turnover, chaperones	BnaA10g23510D [Brassica napus]
BjuLB02G039720.1	AT5G07240.1	67.788	IQ-domain 24 IQ-domain 24 (IQD24); CONTAINS InterPro DOMAIN/s: IQ calmodulin-binding region (InterPro:IPR000048); BEST Arabidopsis thaliana protein match is: IQ-domain 23 (TAIR:AT5G62070.1); Has 1807 Blast hits to 1807 proteins in 277 species: Archae - 0; Bacteria - 0; Metazoa - 736; Fungi - 347; Plants - 385; Viruses - 0; Other Eukaryotes - 339 (source: NCBI BLink).	Protein of unknown function (DUF4005)	BjuVB02G41560.1	98.098	B08_VARUNA_g3591.t1.cds	98.098	BjuOB02G44050.1	97.283	cds.BjuB02g44020S	98.098	Molecular Function: protein binding (GO:0005515);;	--	--	--	Protein of unknown function (DUF4005)	Protein IQ-DOMAIN 20 OS=Arabidopsis thaliana OX=3702 GN=IQD20 PE=1 SV=1	DUF4005 domain-containing protein OS=Brassica oleracea var. oleracea OX=109376 GN=106319237 PE=4 SV=1	O	Posttranslational modification, protein turnover, chaperones	BnaA10g23500D [Brassica napus]
BjuLB02G039730.1	AT5G07230.1	72.632	Bifunctional inhibitor/lipid-transfer protein/seed storage 2S albumin superfamily protein Bifunctional inhibitor/lipid-transfer protein/seed storage 2S albumin superfamily protein; FUNCTIONS IN: lipid binding; INVOLVED IN: lipid transport; LOCATED IN: endomembrane system; EXPRESSED IN: leaf whorl, sepal, flower, seed; EXPRESSED DURING: petal differentiation and expansion stage, E expanded cotyled…	phospholipid transporter activity	BjuVB02G41570.1	100	B08_VARUNA_g3590.t1.cds	98.78	BjuOB02G44060.1	100	cds.BjuB02g44030S	100	--	--	--	--	--	Tapetum-specific protein A9 OS=Brassica napus OX=3708 GN=A9 PE=2 SV=1	A9 protein (Fragment) OS=Brassica nigra OX=3710 PE=4 SV=1	S	Function unknown	BnaC09g48190D [Brassica napus]
BjuLB02G039740.1	AT5G07220.1	84.691	BCL-2-associated athanogene 3 A member of Arabidopsis BAG (Bcl-2-associated athanogene) proteins, plant homologs of mammalian regulators of apoptosis. Plant BAG proteins are multi-functional and remarkably similar to their animal counterparts, as they regulate apoptotic-like processes ranging from pathogen attack, to abiotic stress, to plant development. BCL-2-associated athanogene 3 (BAG3); INVO…	BAG family molecular chaperone regulator	BjuVB02G41580.1	100	B08_VARUNA_g3589.t1.cds	100	BjuOB02G44070.1	100	cds.BjuB02g44040S	100	Molecular Function: chaperone binding (GO:0051087);;	--	[T]	Signal transduction mechanisms	BAG domain	BAG family molecular chaperone regulator 3 OS=Arabidopsis thaliana OX=3702 GN=BAG3 PE=1 SV=1	Uncharacterized protein OS=Brassica campestris OX=3711 GN=BRARA_J02496 PE=4 SV=1	S	Function unknown	BnaC02g01750D [Brassica napus]
BjuLB02G039750.1	AT5G07210.1	66.154	response regulator 21 member of Response Regulator: B- Type response regulator 21 (RR21); FUNCTIONS IN: two-component response regulator activity, sequence-specific DNA binding transcription factor activity; INVOLVED IN: cytokinin mediated signaling pathway, regulation of transcription; LOCATED IN: chloroplast; CONTAINS InterPro DOMAIN/s: Response regulator, plant B-type (InterPro:IPR017053), Che…	two-component response regulator	BjuVB02G41590.1	100	B08_VARUNA_g3588.t1.cds	100	BjuOB02G44080.1	99.611	cds.BjuB02g44050S	100	Biological Process: phosphorelay signal transduction system (GO:0000160);; Molecular Function: DNA binding (GO:0003677);; Cellular Component: nucleus (GO:0005634);;	K14491|8.9e-262|brp:103855720|K14491 two-component response regulator ARR-B family | (RefSeq) putative two-component response regulator ARR21	[K]	Transcription	Response regulator receiver domain	Putative two-component response regulator ARR21 OS=Arabidopsis thaliana OX=3702 GN=ARR21 PE=2 SV=3	Uncharacterized protein OS=Brassica oleracea OX=3712 GN=BOLC9T59677H PE=4 SV=1	S	Function unknown	PREDICTED: cytosolic sulfotransferase 15-like [Brassica rapa]
BjuLB02G039760.1	AT5G07200.1	88.158	gibberellin 20-oxidase 3 encodes a gibberellin 20-oxidase. gibberellin 20-oxidase 3 (GA20OX3); CONTAINS InterPro DOMAIN/s: Isopenicillin N synthase (InterPro:IPR002283), Oxoglutarate/iron-dependent oxygenase (InterPro:IPR005123); BEST Arabidopsis thaliana protein match is: gibberellin 20-oxidase 4 (TAIR:AT1G60980.1); Has 1807 Blast hits to 1807 proteins in 277 species: Archae - 0; Bacteria - 0; M…	Belongs to the iron ascorbate-dependent oxidoreductase family	BjuVB02G41600.1	100	B08_VARUNA_g3587.t1.cds	100	BjuOB02G44090.1	100	cds.BjuB02g44060S	100	Molecular Function: oxidoreductase activity (GO:0016491);; Molecular Function: metal ion binding (GO:0046872);;	K05282|2.1e-211|bna:106419446|K05282 gibberellin-44 dioxygenase [EC:1.14.11.12] | (RefSeq) gibberellin 20 oxidase 3-like	[QR]	--	2OG-Fe(II) oxygenase superfamily	Gibberellin 20 oxidase 3 OS=Arabidopsis thaliana OX=3702 GN=GA20OX3 PE=2 SV=1	Fe2OG dioxygenase domain-containing protein OS=Brassica cretica OX=69181 GN=DY000_00019296 PE=3 SV=1	S	Function unknown	hypothetical protein EUTSA_v10016081mg [Eutrema salsugineum]
BjuLB02G039770.1	AT5G07190.1	73.367	seed gene 3 Gene is expressed preferentially in the embryo and encodes a unique protein of unknown function. seed gene 3 (ATS3); FUNCTIONS IN: molecular_function unknown; INVOLVED IN: embryo development ending in seed dormancy; LOCATED IN: anchored to membrane, membrane; EXPRESSED IN: embryo, leaf whorl, carpel, seed, leaf; EXPRESSED DURING: petal differentiation and expansion stage, E expanded c…	Embryo-specific protein 3, (ATS3)	BjuVB02G41610.1	100	B08_VARUNA_g3586.t1.cds	100	BjuOB02G44100.1	99.024	cds.BjuB02g44070S	100	Molecular Function: protein binding (GO:0005515);;	--	--	--	Embryo-specific protein 3, (ATS3)	Embryo-specific protein ATS3 OS=Arabidopsis thaliana OX=3702 GN=ATS3 PE=2 SV=1	Uncharacterized protein OS=Brassica rapa subsp. pekinensis OX=51351 PE=4 SV=1	--	--	PREDICTED: uncharacterized protein LOC103847102 isoform X1 [Brassica rapa]
BjuLB02G039780.1	AT5G07180.1	90.57	ERECTA-like 2 Encodes a receptor-like kinase that, together with ER and ERL1 governs the initial decision of protodermal cells to either divide proliferatively to produce pavement cells or divide asymmetrically to generate stomatal complexes. It is also important for maintaining stomatal stem cell activity and preventing terminal differentiation of the meristemoid into the guard mother cell. When…	Belongs to the protein kinase superfamily. Ser Thr protein kinase family	BjuVB02G41620.1	100	B08_VARUNA_g3585.t1.cds	100	BjuOB02G44110.1	100	cds.BjuB02g44080S	100	Molecular Function: protein serine/threonine kinase activity (GO:0004674);; Molecular Function: ATP binding (GO:0005524);; Cellular Component: integral component of membrane (GO:0016021);;	K20718|0.0e+00|boe:106319517|K20718 LRR receptor-like serine/threonine-protein kinase ERECTA [EC:2.7.11.1] | (RefSeq) LRR receptor-like serine/threonine-protein kinase ERL2	--	--	Protein kinase domain	LRR receptor-like serine/threonine-protein kinase ERL2 OS=Arabidopsis thaliana OX=3702 GN=ERL2 PE=1 SV=1	Protein kinase domain-containing protein OS=Brassica oleracea OX=3712 GN=BOLC9T59673H PE=3 SV=1	S	Function unknown	PREDICTED: uncharacterized protein LOC103847103 [Brassica rapa]
BjuLB02G039820.1	AT5G07120.1	80	sorting nexin 2B Encodes sorting nexin SNX2b. SNX2b is peripherally associated with membranes. Involved in vesicular trafficking from endosomes to the vacuole. sorting nexin 2B (SNX2b); FUNCTIONS IN: phospholipid binding; INVOLVED IN: vesicle-mediated transport, intracellular signaling pathway; LOCATED IN: membrane; EXPRESSED IN: cultured cell; CONTAINS InterPro DOMAIN/s: Vps5 C-terminal (InterPr…	sorting nexin	BjuVB02G41670.1	98.361	B08_VARUNA_g3581.t1.cds	100	BjuOB02G44160.1	99.818	cds.BjuB02g44120S	100	Molecular Function: phosphatidylinositol binding (GO:0035091);;	K17917|7.4e-29|sind:105174031|K17917 sorting nexin-1/2 | (RefSeq) sorting nexin 1	[U]	Intracellular trafficking, secretion, and vesicular transport	PX domain	Sorting nexin 2B OS=Arabidopsis thaliana OX=3702 GN=SNX2B PE=1 SV=1	PX domain-containing protein OS=Brassica campestris OX=3711 GN=BRARA_J02487 PE=4 SV=1	S	Function unknown	PREDICTED: polygalacturonase inhibitor 1-like [Brassica rapa]
BjuLB02G039830.1	AT2G17360.1	97.701	Ribosomal protein S4 (RPS4A) family protein Ribosomal protein S4 (RPS4A) family protein; FUNCTIONS IN: structural constituent of ribosome; INVOLVED IN: translation; LOCATED IN: cytosolic small ribosomal subunit, plasma membrane, chloroplast; EXPRESSED IN: 26 plant structures; EXPRESSED DURING: 15 growth stages; CONTAINS InterPro DOMAIN/s: Ribosomal protein S4e, central (InterPro:IPR013845), Ribos…	Belongs to the eukaryotic ribosomal protein eS4 family	BjuVB05G27170.1	99.237	B03_VARUNA_g1257.t1.cds	99.234	BjuOB02G44170.1	100	cds.BjuB08g50870S	99.234	Molecular Function: structural constituent of ribosome (GO:0003735);; Cellular Component: ribosome (GO:0005840);; Biological Process: translation (GO:0006412);; Molecular Function: rRNA binding (GO:0019843);;	K02987|1.7e-148|eus:EUTSA_v10017108mg|K02987 small subunit ribosomal protein S4e | (RefSeq) hypothetical protein	[J]	Translation, ribosomal structure and biogenesis	Ribosomal family S4e	40S ribosomal protein S4-1 OS=Arabidopsis thaliana OX=3702 GN=RPS4A PE=2 SV=1	40S ribosomal protein S4 OS=Eutrema salsugineum OX=72664 GN=EUTSA_v10017108mg PE=3 SV=1	S	Function unknown	hypothetical protein EUTSA_v10012726mg [Eutrema salsugineum]
BjuLB02G039840.1	AT5G07080.1	81.069	HXXXD-type acyl-transferase family protein HXXXD-type acyl-transferase family protein; FUNCTIONS IN: transferase activity, transferring acyl groups other than amino-acyl groups, transferase activity; INVOLVED IN: biological_process unknown; LOCATED IN: cellular_component unknown; EXPRESSED IN: 18 plant structures; EXPRESSED DURING: 9 growth stages; CONTAINS InterPro DOMAIN/s: Transferase (InterPr…	3'-N-debenzoyl-2'-deoxytaxol N-benzoyltransferase-like	BjuVB02G41690.1	95.323	B08_VARUNA_g3580.t1.cds	100	BjuOB02G44180.1	95.536	cds.BjuB02g44140S	100	Molecular Function: transferase activity, transferring acyl groups other than amino-acyl groups (GO:0016747);;	K20240|1.0e-241|brp:103847091|K20240 spermidine dicoumaroyl transferase [EC:2.3.1.249] | (RefSeq) spermidine sinapoyl-CoA acyltransferase	--	--	Transferase family	Spermidine coumaroyl-CoA acyltransferase OS=Arabidopsis thaliana OX=3702 GN=SCT PE=1 SV=1	Uncharacterized protein OS=Brassica campestris OX=3711 GN=BRARA_J02485 PE=3 SV=1	S	Function unknown	BnaC03g02740D [Brassica napus]
BjuLB02G039850.1	AT5G07070.1	81.818	CBL-interacting protein kinase 2 Encodes CBL-interacting protein kinase 2 (CIPK2). CBL-interacting protein kinase 2 (CIPK2); FUNCTIONS IN: protein serine/threonine kinase activity, protein kinase activity, kinase activity, ATP binding; INVOLVED IN: signal transduction, protein amino acid phosphorylation; LOCATED IN: cellular_component unknown; EXPRESSED IN: stem, leaf whorl, root, flower; EXPRESS…	Non-specific serine threonine protein kinase	BjuVB02G41700.1	100	B08_VARUNA_g3579.t1.cds	100	BjuOB02G44190.1	100	cds.BjuA10g13590S	78.959	Molecular Function: protein serine/threonine kinase activity (GO:0004674);; Molecular Function: ATP binding (GO:0005524);; Biological Process: signal transduction (GO:0007165);;	K07198|6.4e-244|boe:106319412|K07198 5'-AMP-activated protein kinase, catalytic alpha subunit [EC:2.7.11.11] | (RefSeq) CBL-interacting serine/threonine-protein kinase 2-like	[T]	Signal transduction mechanisms	Protein kinase domain	CBL-interacting serine/threonine-protein kinase 2 OS=Arabidopsis thaliana OX=3702 GN=CIPK2 PE=1 SV=1	Non-specific serine/threonine protein kinase OS=Brassica oleracea var. oleracea OX=109376 GN=106319412 PE=3 SV=1	S	Function unknown	PREDICTED: probable thiol methyltransferase 2 [Brassica rapa]
BjuLB02G039900.1	AT5G07030.1	90.989	Eukaryotic aspartyl protease family protein Eukaryotic aspartyl protease family protein; FUNCTIONS IN: aspartic-type endopeptidase activity; INVOLVED IN: proteolysis; LOCATED IN: cell wall, plant-type cell wall; EXPRESSED IN: 23 plant structures; EXPRESSED DURING: 13 growth stages; CONTAINS InterPro DOMAIN/s: Peptidase aspartic, catalytic (InterPro:IPR009007), Peptidase aspartic (InterPro:IPR0211…	Belongs to the peptidase A1 family	BjuVB02G41750.1	100	B08_VARUNA_g3574.t1.cds	100	BjuOB02G44240.1	100	cds.BjuB02g44200S	100	Molecular Function: aspartic-type endopeptidase activity (GO:0004190);;	K22683|1.1e-49|han:110891469|K22683 aspartyl protease family protein [EC:3.4.23.-] | (RefSeq) aspartyl protease family protein 2-like	[O]	Posttranslational modification, protein turnover, chaperones	Xylanase inhibitor N-terminal	Aspartyl protease AED3 OS=Arabidopsis thaliana OX=3702 GN=AED3 PE=1 SV=1	Peptidase A1 domain-containing protein OS=Brassica campestris OX=3711 GN=BRAA10T44929Z PE=3 SV=1	K	Transcription	PREDICTED: protein PHR1-LIKE 1-like isoform X2 [Brassica rapa]
BjuLB02G039940.1	AT5G06990.1	85.824	Protein of unknown function, DUF617 Protein of unknown function, DUF617; FUNCTIONS IN: molecular_function unknown; INVOLVED IN: biological_process unknown; LOCATED IN: chloroplast; CONTAINS InterPro DOMAIN/s: Protein of unknown function DUF617, plant (InterPro:IPR006460); BEST Arabidopsis thaliana protein match is: Protein of unknown function, DUF617 (TAIR:AT2G21990.1); Has 1807 Blast hits to 180…	Protein of unknown function, DUF617	BjuVB02G41780.1	100	B08_VARUNA_g3570.t1.cds	100	BjuOB02G44270.1	100	cds.BjuB02g44240S	100	Biological Process: hydrotropism (GO:0010274);;	--	--	--	Protein of unknown function, DUF617	Protein MIZU-KUSSEI 1 OS=Arabidopsis thaliana OX=3702 GN=MIZ1 PE=1 SV=1	Uncharacterized protein OS=Eutrema salsugineum OX=72664 GN=EUTSA_v10016081mg PE=4 SV=1	S	Function unknown	hypothetical protein ARALYDRAFT_329122 [Arabidopsis lyrata subsp. lyrata]
BjuLB02G039950.1	AT5G06980.4	66.777	unknown protein; FUNCTIONS IN: molecular_function unknown; INVOLVED IN: response to karrikin; LOCATED IN: cellular_component unknown; EXPRESSED IN: 21 plant structures; EXPRESSED DURING: 11 growth stages; BEST Arabidopsis thaliana protein match is: unknown protein (TAIR:AT3G12320.1).	-	BjuVB02G41790.1	97.917	B08_VARUNA_g3569.t1.cds	95.139	BjuOB02G44280.2	99.653	cds.BjuB02g44250S	99.653	Biological Process: regulation of transcription, DNA-templated (GO:0006355);; Biological Process: circadian rhythm (GO:0007623);;	--	--	--	--	Protein LNK4 OS=Arabidopsis thaliana OX=3702 GN=LNK4 PE=1 SV=1	Uncharacterized protein OS=Brassica campestris OX=3711 GN=BRARA_J02475 PE=4 SV=1	S	Function unknown	PREDICTED: uncharacterized protein LOC103847017 isoform X1 [Brassica rapa]
BjuLB02G039960.1	AT5G06970.1	93.279	Protein of unknown function (DUF810) CONTAINS InterPro DOMAIN/s: Munc13 homology 1 (InterPro:IPR014770), Protein of unknown function DUF810 (InterPro:IPR008528), Mammalian uncoordinated homology 13, domain 2 (InterPro:IPR014772); BEST Arabidopsis thaliana protein match is: Protein of unknown function (DUF810) (TAIR:AT4G11670.1); Has 30201 Blast hits to 17322 proteins in 780 species: Archae - 12; …	Plant family of unknown function (DUF810)	BjuVB02G41800.1	99.273	B08_VARUNA_g3568.t1.cds	98.819	BjuOB02G44290.1	100	cds.BjuB02g44260S	100	--	--	--	--	Unc-13 homolog	Protein unc-13 homolog OS=Arabidopsis thaliana OX=3702 GN=PATROL1 PE=2 SV=1	Uncharacterized protein OS=Brassica campestris OX=3711 GN=BRARA_J02474 PE=4 SV=1	S	Function unknown	group I late embryogenesis abundant protein [Brassica carinata]
BjuLB02G039970.1	AT3G56180.1	42.781	Protein of unknown function (DUF567) Protein of unknown function (DUF567); CONTAINS InterPro DOMAIN/s: Protein of unknown function DUF567 (InterPro:IPR007612); BEST Arabidopsis thaliana protein match is: Protein of unknown function (DUF567) (TAIR:AT3G10986.1); Has 252 Blast hits to 250 proteins in 15 species: Archae - 0; Bacteria - 0; Metazoa - 0; Fungi - 2; Plants - 250; Viruses - 0; Other Eukar…	LOR	BjuVB02G41810.1	100	B08_VARUNA_g3567.t1.cds	100	BjuOB02G44300.1	100	cds.BjuB02g44270S	100	--	K08238|2.6e-107|brp:103847104|K08238 xyloglucan 6-xylosyltransferase [EC:2.4.2.39] | (RefSeq) probable xyloglucan 6-xylosyltransferase 3	--	--	LURP-one-related	Protein LURP-one-related 14 OS=Arabidopsis thaliana OX=3702 GN=At3g56180 PE=2 SV=2	Uncharacterized protein OS=Brassica oleracea OX=3712 GN=BOLC9T59652H PE=3 SV=1	S	--	BnaC07g34360D [Brassica napus]	NA
BjuLB02G040110.1	AT5G06810.1	71.527	Mitochondrial transcription termination factor family protein Mitochondrial transcription termination factor family protein; CONTAINS InterPro DOMAIN/s: Mitochodrial transcription termination factor-related (InterPro:IPR003690); BEST Arabidopsis thaliana protein match is: Mitochondrial transcription termination factor family protein (TAIR:AT4G19650.1); Has 1807 Blast hits to 1807 proteins in 277 …	mitochondrial transcription termination	BjuVB02G41950.1	100	B08_VARUNA_g3552.t1.cds	100	BjuOB02G44430.1	100	cds.BjuB02g44370S	100	Molecular Function: double-stranded DNA binding (GO:0003690);; Biological Process: regulation of transcription, DNA-templated (GO:0006355);;	K15032|1.1e-11|cit:107174720|K15032 mTERF domain-containing protein, mitochondrial | (RefSeq) uncharacterized protein LOC107174720	[KR]	--	mTERF	Transcription termination factor MTEF18, mitochondrial OS=Arabidopsis thaliana OX=3702 GN=MTERF18 PE=1 SV=1	Uncharacterized protein OS=Brassica cretica OX=69181 GN=DY000_00013131 PE=3 SV=1	O	Posttranslational modification, protein turnover, chaperones	BnaA10g24360D [Brassica napus]
BjuLB02G040120.1	AT5G06800.1	52.985	myb-like HTH transcriptional regulator family protein myb-like HTH transcriptional regulator family protein; CONTAINS InterPro DOMAIN/s: Homeodomain-like (InterPro:IPR009057), Myb, DNA-binding (InterPro:IPR014778), HTH transcriptional regulator, Myb-type, DNA-binding (InterPro:IPR017930), Myb-like DNA-binding domain, SHAQKYF class (InterPro:IPR006447), Homeodomain-related (InterPro:IPR012287); BE…	MYB-CC type transfactor, LHEQLE motif	BjuVB02G41950.1	97.268	B08_VARUNA_g3551.t1.cds	100	BjuOB02G44430.1	97.802	cds.BjuB02g44380S	100	Molecular Function: DNA binding (GO:0003677);; Cellular Component: nucleus (GO:0005634);;	K14491|1.9e-09|ccaj:109810709|K14491 two-component response regulator ARR-B family | (RefSeq) two-component response regulator ARR11-like isoform X1	--	--	Myb-like DNA-binding domain	Myb family transcription factor PHL5 OS=Arabidopsis thaliana OX=3702 GN=PHL5 PE=2 SV=1	HTH myb-type domain-containing protein OS=Brassica campestris OX=3711 GN=BRARA_J02546 PE=4 SV=1	--	--	BnaC09g48970D [Brassica napus]
BjuLB02G040130.1	AT5G06800.1	74.792	myb-like HTH transcriptional regulator family protein myb-like HTH transcriptional regulator family protein; CONTAINS InterPro DOMAIN/s: Homeodomain-like (InterPro:IPR009057), Myb, DNA-binding (InterPro:IPR014778), HTH transcriptional regulator, Myb-type, DNA-binding (InterPro:IPR017930), Myb-like DNA-binding domain, SHAQKYF class (InterPro:IPR006447), Homeodomain-related (InterPro:IPR012287); BE…	MYB-CC type transfactor, LHEQLE motif	BjuVB02G41960.1	100	B08_VARUNA_g3550.t1.cds	97.965	BjuOB02G44440.1	100	cds.BjuB02g44390S	100	Molecular Function: DNA binding (GO:0003677);; Cellular Component: nucleus (GO:0005634);;	K01940|7.0e-17|smo:SELMODRAFT_405683|K01940 argininosuccinate synthase [EC:6.3.4.5] | (RefSeq) hypothetical protein	--	--	MYB-CC type transfactor, LHEQLE motif	Myb family transcription factor PHL5 OS=Arabidopsis thaliana OX=3702 GN=PHL5 PE=2 SV=1	Uncharacterized protein OS=Brassica oleracea OX=3712 GN=BOLC9T59737H PE=3 SV=1	C	Energy production and conversion	BnaA10g24380D [Brassica napus]
BjuLB02G040200.1	AT5G06750.3	83.756	Protein phosphatase 2C family protein Protein phosphatase 2C family protein; FUNCTIONS IN: protein serine/threonine phosphatase activity, catalytic activity; INVOLVED IN: protein amino acid dephosphorylation; LOCATED IN: mitochondrion, protein serine/threonine phosphatase complex; EXPRESSED IN: 22 plant structures; EXPRESSED DURING: 13 growth stages; CONTAINS InterPro DOMAIN/s: Protein phosphatas…	phosphatase 2C	BjuVB02G42010.1	100	B08_VARUNA_g3546.t1.cds	100	BjuOB02G44500.1	100	cds.BjuB02g44450S	100	Molecular Function: protein serine/threonine phosphatase activity (GO:0004722);; Molecular Function: metal ion binding (GO:0046872);;	K01102|8.9e-194|brp:103847015|K01102 pyruvate dehydrogenase phosphatase [EC:3.1.3.43] | (RefSeq) probable protein phosphatase 2C 68	[T]	Signal transduction mechanisms	Protein phosphatase 2C	Probable protein phosphatase 2C 68 OS=Arabidopsis thaliana OX=3702 GN=At5g06750 PE=2 SV=1	Protein-serine/threonine phosphatase OS=Brassica cretica OX=69181 GN=DY000_00009064 PE=3 SV=1	K	Transcription	transcription factor subunit NF-YA10.1 [Brassica napus]
BjuLB02G040210.1	AT5G06740.1	86.87	Concanavalin A-like lectin protein kinase family protein Concanavalin A-like lectin protein kinase family protein; FUNCTIONS IN: in 6 functions; INVOLVED IN: protein amino acid phosphorylation; LOCATED IN: endomembrane system; EXPRESSED IN: root; CONTAINS InterPro DOMAIN/s: Legume lectin, beta chain (InterPro:IPR001220), Protein kinase, ATP binding site (InterPro:IPR017441), Serine/threonine-prot…	L-type lectin-domain containing receptor kinase S.5	BjuVB02G42020.1	100	B08_VARUNA_g3545.t1.cds	100	BjuOB02G44510.1	100	cds.BjuA10g25960S	93.865	Molecular Function: protein kinase activity (GO:0004672);; Molecular Function: ATP binding (GO:0005524);; Cellular Component: integral component of membrane (GO:0016021);; Molecular Function: carbohydrate binding (GO:0030246);;	K22133|4.1e-66|egr:104443802|K22133 oxalate---CoA ligase [EC:6.2.1.8] | (RefSeq) oxalate--CoA ligase	--	--	Legume lectin domain	Probable L-type lectin-domain containing receptor kinase S.5 OS=Arabidopsis thaliana OX=3702 GN=LECRKS5 PE=2 SV=1	Non-specific serine/threonine protein kinase OS=Brassica campestris OX=3711 GN=BRARA_J02552 PE=3 SV=1	O	Posttranslational modification, protein turnover, chaperones	BnaC03g76790D [Brassica napus]
BjuLB02G040290.1	AT5G03480.1	43.367	RNA-binding (RRM/RBD/RNP motifs) family protein RNA-binding (RRM/RBD/RNP motifs) family protein; FUNCTIONS IN: nucleotide binding, nucleic acid binding; INVOLVED IN: biological_process unknown; LOCATED IN: nucleus; CONTAINS InterPro DOMAIN/s: RNA recognition motif, RNP-1 (InterPro:IPR000504), Nucleotide-binding, alpha-beta plait (InterPro:IPR012677); BEST Arabidopsis thaliana protein match is: RN…	ubiquitinyl hydrolase activity	BjuVB02G42110.1	98.585	B08_VARUNA_g3537.t1.cds	98.592	BjuOA10G30650.1	84.5	cds.BjuB02g44550S	100	Molecular Function: nucleic acid binding (GO:0003676);;	K14826|2.2e-37|crb:17882770|K14826 FK506-binding nuclear protein [EC:5.2.1.8] | (RefSeq) uncharacterized protein LOC17882770 isoform X1	--	--	Nup53/35/40-type RNA recognition motif	Nucleolin 2 OS=Oryza sativa subsp. japonica OX=39947 GN=Os04g0620700 PE=2 SV=2	Uncharacterized protein OS=Brassica rapa subsp. pekinensis OX=51351 PE=4 SV=1	S	Function unknown	BnaA10g30400D [Brassica napus]
BjuLB02G040350.1	AT5G06560.1	72.394	Protein of unknown function, DUF593 Protein of unknown function, DUF593; FUNCTIONS IN: molecular_function unknown; INVOLVED IN: biological_process unknown; LOCATED IN: cellular_component unknown; EXPRESSED IN: 24 plant structures; EXPRESSED DURING: 15 growth stages; CONTAINS InterPro DOMAIN/s: Protein of unknown function DUF593 (InterPro:IPR007656); BEST Arabidopsis thaliana protein match is: Pro…	Zein-binding	BjuVB02G42210.1	96.545	B08_VARUNA_g3524.t1.cds	98.884	BjuOB02G44660.1	100	cds.BjuB02g44640S	100	Cellular Component: integral component of membrane (GO:0016021);;	K06268|2.3e-13|obr:102722322|K06268 serine/threonine-protein phosphatase 2B regulatory subunit | (RefSeq) uncharacterized LOC102722322	--	--	Zein-binding	Myosin-binding protein 7 OS=Arabidopsis thaliana OX=3702 GN=MYOB7 PE=1 SV=1	GTD-binding domain-containing protein OS=Eutrema salsugineum OX=72664 GN=EUTSA_v10013131mg PE=4 SV=1	J	Translation, ribosomal structure and biogenesis	BnaAnng01680D [Brassica napus]
BjuLB02G040360.1	AT5G06550.1	84.549	CONTAINS InterPro DOMAIN/s: Transcription factor jumonji/aspartyl beta-hydroxylase (InterPro:IPR003347), F-box domain, Skp2-like (InterPro:IPR022364), Transcription factor jumonji (InterPro:IPR013129); BEST Arabidopsis thaliana protein match is: transferases, transferring glycosyl groups (TAIR:AT1G78280.1); Has 1762 Blast hits to 1747 proteins in 292 species: Archae - 0; Bacteria - 297; Metazoa -…	Transcription factor jumonji aspartyl beta-hydroxylase (InterPro IPR003347), F-box domain, Skp2-like (InterPro IPR022364), Transcription factor jumonji (InterPro IPR013129)	BjuVB02G42220.1	100	B08_VARUNA_g3523.t1.cds	96.597	BjuOB02G44670.1	100	cds.BjuB02g44650S	100	Molecular Function: protein binding (GO:0005515);;	K11323|8.4e-51|cre:CHLREDRAFT_120259|K11323 histone arginine demethylase JMJD6 [EC:1.14.11.-] | (RefSeq) predicted protein	[BT]	--	Cupin-like domain	F-box protein At5g06550 OS=Arabidopsis thaliana OX=3702 GN=At5g06550 PE=2 SV=1	Uncharacterized protein OS=Brassica campestris OX=3711 GN=BRAA10T45023Z PE=4 SV=1	T	Signal transduction mechanisms	nudix hydrolase 27, chloroplastic [Brassica rapa]
BjuLB02G040370.1	AT5G06540.1	83.788	Pentatricopeptide repeat (PPR) superfamily protein Pentatricopeptide repeat (PPR) superfamily protein; INVOLVED IN: biological_process unknown; LOCATED IN: endomembrane system; EXPRESSED IN: sperm cell; CONTAINS InterPro DOMAIN/s: Pentatricopeptide repeat (InterPro:IPR002885); BEST Arabidopsis thaliana protein match is: Tetratricopeptide repeat (TPR)-like superfamily protein (TAIR:AT5G66520.1); H…	Pentatricopeptide repeat-containing protein	BjuVB02G42230.1	100	B08_VARUNA_g3523.t1.cds	100	BjuOB02G44680.1	100	cds.BjuB02g44660S	100	Molecular Function: zinc ion binding (GO:0008270);;	K05849|5.0e-130|tcc:18613571|K05849 solute carrier family 8 (sodium/calcium exchanger) | (RefSeq) uncharacterized LOC18613571	[R]	General function prediction only	PPR repeat	Pentatricopeptide repeat-containing protein At5g06540 OS=Arabidopsis thaliana OX=3702 GN=PCMP-H88 PE=3 SV=1	DYW_deaminase domain-containing protein OS=Brassica campestris OX=3711 GN=BRARA_J02567 PE=3 SV=1	S	Function unknown	BnaCnng73290D [Brassica napus]
BjuLB02G040410.1	AT5G06510.1	66.065	nuclear factor Y, subunit A10 "nuclear factor Y, subunit A10" (NF-YA10); FUNCTIONS IN: sequence-specific DNA binding transcription factor activity; INVOLVED IN: regulation of transcription, DNA-dependent; LOCATED IN: CCAAT-binding factor complex, nucleus; EXPRESSED IN: stem, vascular tissue, embryo, leaf whorl, seed; EXPRESSED DURING: F mature embryo stage, E expanded cotyledon stage, D bilateral…	factor y, subunit	BjuVB02G42260.2	100	B08_VARUNA_g3518.t1.cds	100	BjuOB02G44710.1	100	cds.BjuB02g44700S	100	Molecular Function: DNA-binding transcription factor activity (GO:0003700);;	K08064|1.9e-123|bna:106385600|K08064 nuclear transcription factor Y, alpha | (RefSeq) nuclear transcription factor Y subunit A-10 isoform X1	[K]	Transcription	CCAAT-binding transcription factor (CBF-B/NF-YA) subunit B	Nuclear transcription factor Y subunit A-10 OS=Arabidopsis thaliana OX=3702 GN=NFYA10 PE=2 SV=2	Uncharacterized protein OS=Brassica oleracea var. oleracea OX=109376 GN=106316015 PE=4 SV=1	G	Carbohydrate transport and metabolism	PREDICTED: cytokinin riboside 5&apos;-monophosphate phosphoribohydrolase LOG7 [Brassica rapa]
BjuLB02G040420.1	AT5G06490.1	71.728	RING/U-box superfamily protein RING/U-box superfamily protein; FUNCTIONS IN: zinc ion binding; CONTAINS InterPro DOMAIN/s: Zinc finger, RING-type (InterPro:IPR001841), Zinc finger, C3HC4 RING-type (InterPro:IPR018957); BEST Arabidopsis thaliana protein match is: RING/U-box superfamily protein (TAIR:AT2G35910.1); Has 1807 Blast hits to 1807 proteins in 277 species: Archae - 0; Bacteria - 0; Metazo…	RING-H2 finger protein ATL71	BjuVB02G42280.1	100	B08_VARUNA_g3515.t1.cds	100	BjuOB02G44730.1	100	cds.BjuB02g44710S	100	Cellular Component: integral component of membrane (GO:0016021);;	K10664|6.8e-15|cqi:110706648|K10664 E3 ubiquitin-protein ligase ATL6/9/15/31/42/55 [EC:2.3.2.27] | (RefSeq) E3 ubiquitin-protein ligase ATL9-like	[O]	Posttranslational modification, protein turnover, chaperones	Ring finger domain	Putative RING-H2 finger protein ATL71 OS=Arabidopsis thaliana OX=3702 GN=ATL71 PE=3 SV=1	BnaC03g76790D protein OS=Brassica napus OX=3708 GN=BnaC03g76790D PE=4 SV=1	--	--	PREDICTED: uncharacterized protein LOC103846968 [Brassica rapa]
BjuLB02G040430.1	AT5G06490.1	70.899	RING/U-box superfamily protein RING/U-box superfamily protein; FUNCTIONS IN: zinc ion binding; CONTAINS InterPro DOMAIN/s: Zinc finger, RING-type (InterPro:IPR001841), Zinc finger, C3HC4 RING-type (InterPro:IPR018957); BEST Arabidopsis thaliana protein match is: RING/U-box superfamily protein (TAIR:AT2G35910.1); Has 1807 Blast hits to 1807 proteins in 277 species: Archae - 0; Bacteria - 0; Metazo…	RING-H2 finger protein ATL71	BjuVB02G42290.1	100	B08_VARUNA_g3514.t1.cds	100	BjuOB02G44740.1	100	cds.BjuB02g44720S	100	Cellular Component: integral component of membrane (GO:0016021);;	K10664|3.2e-16|cqi:110706648|K10664 E3 ubiquitin-protein ligase ATL6/9/15/31/42/55 [EC:2.3.2.27] | (RefSeq) E3 ubiquitin-protein ligase ATL9-like	[O]	Posttranslational modification, protein turnover, chaperones	Ring finger domain	Putative RING-H2 finger protein ATL71 OS=Arabidopsis thaliana OX=3702 GN=ATL71 PE=3 SV=1	BnaC03g76790D protein OS=Brassica napus OX=3708 GN=BnaC03g76790D PE=4 SV=1	--	--	PREDICTED: uncharacterized protein LOC103846966 [Brassica rapa]
BjuLB02G040440.1	AT5G06480.1	73.451	Immunoglobulin E-set superfamily protein Immunoglobulin E-set superfamily protein; FUNCTIONS IN: molecular_function unknown; INVOLVED IN: biological_process unknown; LOCATED IN: endomembrane system; EXPRESSED IN: 22 plant structures; EXPRESSED DURING: 13 growth stages; CONTAINS InterPro DOMAIN/s: Immunoglobulin E-set (InterPro:IPR014756), MD-2-related lipid-recognition (InterPro:IPR003172); BEST …	MD-2-related lipid recognition domain-containing protein ML domain-containing protein	BjuVB02G42300.1	86.567	B08_VARUNA_g3513.t1.cds	86.567	BjuOB02G44750.1	85.821	cds.BjuB02g44730S	85.821	Biological Process: intracellular sterol transport (GO:0032366);;	--	[R]	General function prediction only	ML domain	--	ML domain-containing protein OS=Brassica campestris OX=3711 GN=BRAA10T45031Z PE=4 SV=1	--	--	BnaA10g30580D [Brassica napus]
BjuLB02G040450.1	AT5G06470.1	80.328	Glutaredoxin family protein Glutaredoxin family protein; FUNCTIONS IN: electron carrier activity, protein disulfide oxidoreductase activity; INVOLVED IN: cell redox homeostasis; CONTAINS InterPro DOMAIN/s: Thioredoxin fold (InterPro:IPR012335), Glutaredoxin (InterPro:IPR002109), Thioredoxin-like fold (InterPro:IPR012336); BEST Arabidopsis thaliana protein match is: Thioredoxin superfamily protein…	glutaredoxin family	BjuVB02G42310.1	100	B08_VARUNA_g3512.t1.cds	100	BjuOB02G44760.1	98.347	cds.BjuB02g44740S	98.347	Molecular Function: electron transfer activity (GO:0009055);; Molecular Function: protein disulfide oxidoreductase activity (GO:0015035);;	K17479|1.2e-124|bna:106419363|K17479 glutaredoxin domain-containing cysteine-rich protein 1 | (RefSeq) uncharacterized protein At5g39865-like	[O]	Posttranslational modification, protein turnover, chaperones	Glutaredoxin	Uncharacterized protein At5g39865 OS=Arabidopsis thaliana OX=3702 GN=At5g39865 PE=2 SV=1	BnaA10g30280D protein OS=Brassica napus OX=3708 GN=BnaA10g30280D PE=4 SV=1	S	Function unknown	PREDICTED: TLD domain-containing protein 1 [Brassica rapa]
BjuLB02G040460.1	AT4G13680.1	53.803	Protein of unknown function (DUF295) Protein of unknown function (DUF295); CONTAINS InterPro DOMAIN/s: Protein of unknown function DUF295 (InterPro:IPR005174); BEST Arabidopsis thaliana protein match is: Protein of unknown function (DUF295) (TAIR:AT5G55270.1); Has 197 Blast hits to 193 proteins in 2 species: Archae - 0; Bacteria - 0; Metazoa - 0; Fungi - 0; Plants - 197; Viruses - 0; Other Eukary…	BEST Arabidopsis thaliana protein match is	BjuVB02G42320.1	100	B07_VARUNA_g5237.t1.cds	34.769	BjuOB02G44770.1	99.415	cds.BjuA01g08970S	90.671	--	--	--	--	Protein of unknown function (DUF295)	--	Uncharacterized protein OS=Brassica campestris OX=3711 GN=BRAA01T03760Z PE=4 SV=1	--	--	BnaC09g49250D [Brassica napus]
BjuLB02G040470.1	AT5G06460.1	90.269	ubiquitin activating enzyme 2 Encodes a ubiquitin-activating enzyme (E1), involved in the first step in conjugating multiple ubiquitins to proteins targeted for degradation. Gene is expressed in most tissues examined. ubiquitin activating enzyme 2 (UBA 2); FUNCTIONS IN: ubiquitin-protein ligase activity, ubiquitin activating enzyme activity; INVOLVED IN: protein ubiquitination, ubiquitin-dependen…	Belongs to the ubiquitin-activating E1 family	BjuVB02G42330.1	100	B08_VARUNA_g3511.t1.cds	100	BjuOB02G44780.1	100	cds.BjuB02g44760S	100	Molecular Function: ATP binding (GO:0005524);; Biological Process: cellular protein modification process (GO:0006464);; Molecular Function: ubiquitin-like modifier activating enzyme activity (GO:0008641);;	K03178|0.0e+00|bna:106388630|K03178 ubiquitin-activating enzyme E1 [EC:6.2.1.45] | (RefSeq) ubiquitin-activating enzyme E1 2-like	[O]	Posttranslational modification, protein turnover, chaperones	ThiF family	Ubiquitin-activating enzyme E1 2 OS=Arabidopsis thaliana OX=3702 GN=UBA2 PE=1 SV=1	E1 ubiquitin-activating enzyme OS=Brassica oleracea OX=3712 GN=BOLC9T59780H PE=3 SV=1	M	Cell wall/membrane/envelope biogenesis	PREDICTED: mitochondrial fission protein ELM1 [Brassica rapa]
BjuLB02G040480.1	AT5G06440.3	71.968	BEST Arabidopsis thaliana protein match is: Polyketide cyclase/dehydrase and lipid transport superfamily protein (TAIR:AT3G11720.3); Has 157 Blast hits to 155 proteins in 41 species: Archae - 0; Bacteria - 6; Metazoa - 5; Fungi - 6; Plants - 99; Viruses - 0; Other Eukaryotes - 41 (source: NCBI BLink).	-	BjuVB02G42340.1	100	B08_VARUNA_g3510.t1.cds	100	BjuOB02G44790.1	97.586	cds.BjuB02g44770S	97.586	--	--	--	--	--	--	Uncharacterized protein OS=Brassica campestris OX=3711 GN=BRARA_J02577 PE=4 SV=1	D	Cell cycle control, cell division, chromosome partitioning	BnaC02g02080D [Brassica napus]
BjuLB02G040490.1	AT5G06430.1	84.103	Thioredoxin superfamily protein Thioredoxin superfamily protein; INVOLVED IN: cell redox homeostasis; EXPRESSED IN: 21 plant structures; EXPRESSED DURING: 13 growth stages; CONTAINS InterPro DOMAIN/s: Thioredoxin domain (InterPro:IPR013766), Thioredoxin-like fold (InterPro:IPR012336); BEST Arabidopsis thaliana protein match is: Thioredoxin superfamily protein (TAIR:AT4G37200.1); Has 1807 Blast hi…	Thioredoxin	BjuVB02G42350.1	100	B08_VARUNA_g3509.t1.cds	98.969	BjuOB02G44800.1	96.907	cds.BjuB02g44780S	96.907	Molecular Function: molecular_function (GO:0003674);; Molecular Function: catalytic activity (GO:0003824);; Molecular Function: thioredoxin-disulfide reductase activity (GO:0004791);; Cellular Component: cellular_component (GO:0005575);; Cellular Component: intracellular (GO:0005622);; Cellular Component: obsolete cell (GO:0005623);; Cellular Component: cytoplasm (GO:0005737);; Biological Process…	--	--	--	Thioredoxin	Thiol:disulfide interchange protein TxlA homolog OS=Synechocystis sp. (strain PCC 6803 / Kazusa) OX=1111708 GN=txlA PE=3 SV=1	BnaA10g30400D protein OS=Brassica napus OX=3708 GN=BnaA10g30400D PE=4 SV=1	U	Intracellular trafficking, secretion, and vesicular transport	sorting nexin 1 [Brassica oleracea]
BjuLB02G040540.1	AT5G06360.1	93.846	Ribosomal protein S8e family protein Ribosomal protein S8e family protein; CONTAINS InterPro DOMAIN/s: Ribosomal protein S8e/ribosomal biogenesis NSA2= (InterPro:IPR022309); Has 1807 Blast hits to 1807 proteins in 277 species: Archae - 0; Bacteria - 0; Metazoa - 736; Fungi - 347; Plants - 385; Viruses - 0; Other Eukaryotes - 339 (source: NCBI BLink).	Ribosome biogenesis protein NSA2 homolog	BjuVB02G42410.1	100	B08_VARUNA_g3504.t1.cds	100	BjuOB02G44860.1	100	cds.BjuB02g44840S	100	--	K14842|5.6e-144|bna:106422790|K14842 ribosome biogenesis protein NSA2 | (RefSeq) ribosome biogenesis protein NSA2 homolog	[R]	General function prediction only	Ribosomal protein S8e	Ribosome biogenesis protein NSA2 homolog OS=Homo sapiens OX=9606 GN=NSA2 PE=1 SV=1	Uncharacterized protein OS=Brassica campestris OX=3711 GN=BRARA_B00206 PE=3 SV=1	S	Function unknown	PREDICTED: probable methyltransferase PMT12 [Brassica rapa]
BjuLB02G040550.1	AT5G06350.1	76.897	ARM repeat superfamily protein ARM repeat superfamily protein; FUNCTIONS IN: binding; INVOLVED IN: biological_process unknown; LOCATED IN: cellular_component unknown; CONTAINS InterPro DOMAIN/s: Armadillo-type fold (InterPro:IPR016024); BEST Arabidopsis thaliana protein match is: ARM repeat superfamily protein (TAIR:AT5G27010.1); Has 1807 Blast hits to 1807 proteins in 277 species: Archae - 0; Ba…	Ipi1_N	BjuVB02G42420.1	97.725	B08_VARUNA_g3503.t1.cds	97.725	BjuOB02G44870.1	97.725	cds.BjuB02g44840S	95.522	--	K14827|0.0e+00|bna:106419076|K14827 pre-rRNA-processing protein IPI1 | (RefSeq) uncharacterized protein LOC106419076	[S]	Function unknown	HEAT repeat	Testis-expressed protein 10 homolog OS=Danio rerio OX=7955 GN=tex10 PE=2 SV=2	Uncharacterized protein OS=Brassica campestris OX=3711 GN=BRAA10T45042Z PE=4 SV=1	S	Function unknown	BnaC09g46430D [Brassica napus]	NA
BjuLB02G040560.1	AT5G06340.1	91.855	nudix hydrolase homolog 27 nudix hydrolase homolog 27 (NUDX27); CONTAINS InterPro DOMAIN/s: NUDIX hydrolase domain-like (InterPro:IPR015797), NUDIX hydrolase (InterPro:IPR020476), NUDIX hydrolase, conserved site (InterPro:IPR020084), NUDIX hydrolase domain (InterPro:IPR000086); BEST Arabidopsis thaliana protein match is: nudix hydrolase homolog 26 (TAIR:AT3G10620.1); Has 1807 Blast hits to 1807 p…	Belongs to the Nudix hydrolase family	BjuVB02G42430.1	98.298	B08_VARUNA_g3502.t1.cds	89.157	BjuOB02G44880.1	98.298	cds.BjuB02g44850S	94.468	Molecular Function: hydrolase activity (GO:0016787);;	K08311|1.0e-06|ota:OT_ostta10g03435|K08311 putative (di)nucleoside polyphosphate hydrolase [EC:3.6.1.-] | (RefSeq) NUDIX hydrolase, conserved site	--	--	NUDIX domain	Nudix hydrolase 27, chloroplastic OS=Arabidopsis thaliana OX=3702 GN=NUDT27 PE=1 SV=1	Nudix hydrolase domain-containing protein OS=Arabis nemorensis OX=586526 GN=ANE_LOCUS23882 PE=3 SV=1	H	Coenzyme transport and metabolism	PREDICTED: folylpolyglutamate synthase [Brassica rapa]
BjuLB02G040570.1	AT5G06320.1	80.687	NDR1/HIN1-like 3 encodes a protein whose sequence is similar to tobacco hairpin-induced gene (HIN1) and Arabidopsis non-race specific disease resistance gene (NDR1). Expression of this gene is induced by cucumber mosaic virus, spermine and Pseudomonas syringae pv. tomato DC3000. The gene product is localized to the plasma membrane. NDR1/HIN1-like 3 (NHL3); FUNCTIONS IN: molecular_function unknown…	defense response to virus	BjuVB02G42440.1	100	B08_VARUNA_g3501.t1.cds	100	BjuOB02G44890.1	100	cds.BjuB02g44860S	100	Cellular Component: integral component of membrane (GO:0016021);;	K04077|2.2e-09|cmax:111488761|K04077 chaperonin GroEL | (RefSeq) LOW QUALITY PROTEIN: chaperonin CPN60-like 2, mitochondrial	--	--	Late embryogenesis abundant protein	NDR1/HIN1-like protein 3 OS=Arabidopsis thaliana OX=3702 GN=NHL3 PE=1 SV=1	LEA_2 domain-containing protein OS=Brassica oleracea var. oleracea OX=109376 GN=106312876 PE=4 SV=1	T	Signal transduction mechanisms	hypothetical protein EUTSA_v10012734mg [Eutrema salsugineum]
BjuLB02G040600.1	AT5G06310.1	78.462	Nucleic acid-binding, OB-fold-like protein Encodes AtPOT1b. Note on nomenclature: different names have been given to Arabidopsis POT-like genes (Kuchar and Fajkus, 2004; Shakirov et al, 2005; Tani and Murata, 2005). According to a unifying nomenclature (Surovtseva et al, 2007), At2g05210 (previously named AtPOT1) is designated AtPOT1a, while At5g06310 (previously named AtPOT2) is designated AtPOT…	Protection of telomeres protein	BjuVB02G42450.1	100	B08_VARUNA_g3499.t1.cds	100	BjuOB02G44910.1	100	cds.BjuB02g44890S	100	Biological Process: telomere maintenance (GO:0000723);; Cellular Component: nuclear chromosome, telomeric region (GO:0000784);; Molecular Function: single-stranded telomeric DNA binding (GO:0043047);;	K22128|2.1e-45|smo:SELMODRAFT_404967|K22128 piezo-type mechanosensitive ion channel component 1/2 | (RefSeq) hypothetical protein	[R]	General function prediction only	Telomeric single stranded DNA binding POT1/CDC13	Protection of telomeres protein 1b OS=Arabidopsis thaliana OX=3702 GN=POT1B PE=1 SV=1	Protection of telomeres protein 1 OS=Brassica napus OX=3708 GN=BnaA10g30300D PE=3 SV=1	T	Signal transduction mechanisms	PREDICTED: rop guanine nucleotide exchange factor 5 [Brassica rapa]
BjuLB02G040660.1	AT5G06265.1	73.585	hyaluronan mediated motility receptor-related hyaluronan mediated motility receptor-related; FUNCTIONS IN: molecular_function unknown; INVOLVED IN: biological_process unknown; LOCATED IN: endomembrane system; EXPRESSED IN: 22 plant structures; EXPRESSED DURING: 13 growth stages; BEST Arabidopsis thaliana protein match is: unknown protein (TAIR:AT5G22280.1); Has 30201 Blast hits to 17322 proteins …	-	BjuVB02G42530.1	100	B08_VARUNA_g3491.t1.cds	100	BjuOB02G45000.1	100	cds.BjuA02g34230S	41.237	--	--	--	--	--	--	BnaA10g30580D protein OS=Brassica napus OX=3708 GN=BnaA10g30580D PE=4 SV=1	--	--	hypothetical protein AALP_AA8G051500 [Arabis alpina]
BjuLB02G040680.1	AT5G06250.1	79.699	AP2/B3-like transcriptional factor family protein AP2/B3-like transcriptional factor family protein; CONTAINS InterPro DOMAIN/s: Transcriptional factor B3 (InterPro:IPR003340); BEST Arabidopsis thaliana protein match is: AP2/B3-like transcriptional factor family protein (TAIR:AT3G11580.1); Has 1353 Blast hits to 1351 proteins in 71 species: Archae - 0; Bacteria - 0; Metazoa - 0; Fungi - 0; Plants…	B3	BjuVB02G42550.1	99.627	B08_VARUNA_g3489.t1.cds	99.625	BjuOB02G45020.1	99.627	cds.BjuB02g44970S	99.627	Molecular Function: DNA binding (GO:0003677);; Cellular Component: nucleus (GO:0005634);;	K09287|1.1e-39|qsu:111984860|K09287 RAV-like factor | (RefSeq) AP2/ERF and B3 domain-containing transcription factor RAV1-like	--	--	B3 DNA binding domain	B3 domain-containing protein At5g06250 OS=Arabidopsis thaliana OX=3702 GN=At5g06250 PE=3 SV=1	TF-B3 domain-containing protein OS=Brassica oleracea OX=3712 GN=BOLC9T59820H PE=4 SV=1	K	Carbohydrate transport and metabolism	BnaC09g46900D [Brassica napus]	NA
BjuLB02G040690.1	AT5G06240.1	89.571	embryo defective 2735 embryo defective 2735 (emb2735); Has 1807 Blast hits to 1807 proteins in 277 species: Archae - 0; Bacteria - 0; Metazoa - 736; Fungi - 347; Plants - 385; Viruses - 0; Other Eukaryotes - 339 (source: NCBI BLink).	-	BjuVB02G42560.1	100	B03_VARUNA_g251.t1.cds	93.252	BjuOB02G45030.1	100	cds.BjuB02g44980S	100	--	K18328|3.4e-14|gra:105803647|K18328 lariat debranching enzyme [EC:3.1.-.-] | (RefSeq) lariat debranching enzyme-like	--	--	--	--	Uncharacterized protein OS=Brassica oleracea OX=3712 GN=BOLC9T59821H PE=4 SV=1	--	--	PREDICTED: UDP-glycosyltransferase 76C2 [Brassica rapa]
BjuLB02G040740.1	AT5G06140.1	92.04	sorting nexin 1 Homolog of yeast retromer subunit VPS5. Part of a retromer-like protein complex involved in endosome to lysosome protein transport. In roots it co-localizes with the PIN2 auxin efflux carrier. Involved in endocytic sorting of membrane proteins including PIN2, BOR1 and BRI1. sorting nexin 1 (SNX1); FUNCTIONS IN: phosphoinositide binding; INVOLVED IN: in 7 processes; LOCATED IN: end…	sorting nexin	BjuVB02G42600.1	100	B08_VARUNA_g3484.t1.cds	98.533	BjuOB02G45070.1	100	cds.BjuA10g26460S	97.767	Molecular Function: phosphatidylinositol binding (GO:0035091);;	K17917|4.5e-217|bna:106419395|K17917 sorting nexin-1/2 | (RefSeq) sorting nexin 1-like	[U]	Intracellular trafficking, secretion, and vesicular transport	Vps5 C terminal like	Sorting nexin 1 OS=Arabidopsis thaliana OX=3702 GN=SNX1 PE=1 SV=1	PX domain-containing protein OS=Brassica campestris OX=3711 GN=BRAA10T45066Z PE=4 SV=1	A	RNA processing and modification	zinc finger protein [Brassica rapa]
BjuLB02G040770.1	AT5G06070.1	73.444	C2H2 and C2HC zinc fingers superfamily protein Isolated as a mutation defective in petal development with specific effects on adaxial petals which are filamentous or absent. Encodes a Superman (SUP) like protein with zinc finger motifs. Transcript is detected in petal primordia and protein is localized to the nucleus. RABBIT EARS (RBE); CONTAINS InterPro DOMAIN/s: Zinc finger, C2H2-like (InterPro…	rabbit ears	BjuVB02G42650.1	100	B08_VARUNA_g3479.t1.cds	94.309	BjuOB02G45120.1	95.935	cds.BjuB02g45050S	95.935	Biological Process: reproduction (GO:0000003);; Biological Process: developmental process involved in reproduction (GO:0003006);; Molecular Function: molecular_function (GO:0003674);; Molecular Function: nucleic acid binding (GO:0003676);; Molecular Function: DNA-binding transcription factor activity (GO:0003700);; Cellular Component: cellular_component (GO:0005575);; Cellular Component: intracel…	K08081|8.2e-20|thj:104827446|K08081 tropinone reductase I [EC:1.1.1.206] | (RefSeq) tropinone reductase homolog At5g06060-like	--	--	C2H2-type zinc finger	Probable transcriptional regulator RABBIT EARS OS=Arabidopsis thaliana OX=3702 GN=RBE PE=2 SV=2	C2H2-type domain-containing protein OS=Brassica campestris OX=3711 GN=BRAA10T45072Z PE=4 SV=1	S	Function unknown	BnaA10g24760D [Brassica napus]
BjuLB02G040780.1	AT5G06060.1	86.26	NAD(P)-binding Rossmann-fold superfamily protein NAD(P)-binding Rossmann-fold superfamily protein; FUNCTIONS IN: oxidoreductase activity, binding, catalytic activity; INVOLVED IN: oxidation reduction, metabolic process; EXPRESSED IN: 23 plant structures; EXPRESSED DURING: 14 growth stages; CONTAINS InterPro DOMAIN/s: Short-chain dehydrogenase/reductase, conserved site (InterPro:IPR020904), NAD(P)…	tropinone reductase	BjuVB02G42660.1	100	B08_VARUNA_g3477.t1.cds	100	BjuOB02G45130.1	100	cds.BjuB02g45060S	100	Molecular Function: oxidoreductase activity (GO:0016491);;	K08081|3.6e-130|eus:EUTSA_v10014421mg|K08081 tropinone reductase I [EC:1.1.1.206] | (RefSeq) hypothetical protein	[R]	General function prediction only	Enoyl-(Acyl carrier protein) reductase	Tropinone reductase homolog At5g06060 OS=Arabidopsis thaliana OX=3702 GN=At5g06060 PE=2 SV=1	Uncharacterized protein OS=Eutrema salsugineum OX=72664 GN=EUTSA_v10014421mg PE=4 SV=1	O	Posttranslational modification, protein turnover, chaperones	BnaA10g24780D [Brassica napus]
BjuLB02G040830.1	AT5G05970.2	79.161	Transducin/WD40 repeat-like superfamily protein a WD40 repeat protein related to the animal NEDD1/GCP-WD protein, which interacts with the g-tubulin complex. Plays a critical role in MT organization during mitosis NEURAL PRECURSOR CELL EXPRESSED, DEVELOPMENTALLY DOWN-REGULATED GENE 1 (NEDD1); FUNCTIONS IN: nucleotide binding; INVOLVED IN: in 6 processes; LOCATED IN: kinetochore microtubule, CUL4 …	Protein NEDD1-like isoform X1	BjuVB02G42710.1	100	B08_VARUNA_g3470.t1.cds	99.219	BjuOB02G45180.1	100	cds.BjuB02g45090S	100	Cellular Component: pericentriolar material (GO:0000242);; Biological Process: mitotic cell cycle (GO:0000278);; Biological Process: mitotic cytokinesis (GO:0000281);; Biological Process: cytokinesis (GO:0000910);; Biological Process: cytokinesis by cell plate formation (GO:0000911);; Biological Process: cell plate assembly (GO:0000919);; Cellular Component: spindle pole (GO:0000922);; Molecular …	K16547|0.0e+00|eus:EUTSA_v10012734mg|K16547 protein NEDD1 | (RefSeq) hypothetical protein	[T]	Signal transduction mechanisms	WD domain, G-beta repeat	Protein NEDD1 OS=Arabidopsis thaliana OX=3702 GN=NEDD1 PE=2 SV=1	WD_REPEATS_REGION domain-containing protein OS=Microthlaspi erraticum OX=1685480 GN=MERR_LOCUS13972 PE=4 SV=1	E	Amino acid transport and metabolism	hypothetical protein EUTSA_v10013041mg [Eutrema salsugineum]
BjuLB02G040840.1	NA.1	NA	NA	NA	BjuVB02G42720.1	100	B08_VARUNA_g3469.t1.cds	100	BjuOB02G45190.1	100	cds.BjuB02g45100S	100	--	--	--	--	--	--	Uncharacterized protein OS=Brassica campestris OX=3711 GN=BRARA_J02617 PE=4 SV=1	--	NA	NA	NA
BjuLB02G040900.1	AT5G05880.1	76.106	UDP-Glycosyltransferase superfamily protein UDP-Glycosyltransferase superfamily protein; FUNCTIONS IN: UDP-glycosyltransferase activity, transferase activity, transferring glycosyl groups; INVOLVED IN: metabolic process; LOCATED IN: cellular_component unknown; EXPRESSED IN: root; CONTAINS InterPro DOMAIN/s: UDP-glucuronosyl/UDP-glucosyltransferase (InterPro:IPR002213); BEST Arabidopsis thaliana p…	UDP-Glycosyltransferase	BjuVB02G42800.1	100	B08_VARUNA_g3461.t1.cds	99.773	BjuOB02G45270.1	100	cds.BjuB02g45160S	100	Molecular Function: UDP-glycosyltransferase activity (GO:0008194);;	K13493|2.9e-175|eus:EUTSA_v10013500mg|K13493 cytokinin-N-glucosyltransferase [EC:2.4.1.-] | (RefSeq) hypothetical protein	[GC]	--	UDP-glucoronosyl and UDP-glucosyl transferase	UDP-glycosyltransferase 76C4 OS=Arabidopsis thaliana OX=3702 GN=UGT76C4 PE=2 SV=1	Uncharacterized protein OS=Brassica oleracea var. oleracea OX=109376 GN=106316599 PE=4 SV=1	E	Amino acid transport and metabolism	BnaA10g24900D [Brassica napus]
BjuLB02G040910.1	AT5G05870.1	80.702	UDP-glucosyl transferase 76C1 UDP-glucosyl transferase 76C1 (UGT76C1); FUNCTIONS IN: in 6 functions; INVOLVED IN: metabolic process; LOCATED IN: cellular_component unknown; EXPRESSED IN: 17 plant structures; EXPRESSED DURING: 11 growth stages; CONTAINS InterPro DOMAIN/s: UDP-glucuronosyl/UDP-glucosyltransferase (InterPro:IPR002213); BEST Arabidopsis thaliana protein match is: UDP-Glycosyltransfer…	UDP-Glycosyltransferase	BjuVB02G42840.1	100	A10_VARUNA_g2975.t1.cds	85.558	BjuOB02G45310.1	100	cds.BjuB02g45170S	99.554	Molecular Function: UDP-glycosyltransferase activity (GO:0008194);;	K13493|7.1e-243|bna:106432224|K13493 cytokinin-N-glucosyltransferase [EC:2.4.1.-] | (RefSeq) UDP-glycosyltransferase 76C1 isoform X1	[GC]	--	UDP-glucoronosyl and UDP-glucosyl transferase	UDP-glycosyltransferase 76C1 OS=Arabidopsis thaliana OX=3702 GN=UGT76C1 PE=1 SV=1	Uncharacterized protein OS=Brassica oleracea OX=3712 GN=BOLC9T59859H PE=4 SV=1	S	Function unknown	PREDICTED: PHD finger protein ALFIN-LIKE 1 isoform X1 [Brassica rapa]
BjuLB02G040920.1	AT5G05860.1	84.071	UDP-glucosyl transferase 76C2 UDP-glucosyl transferase 76C2 (UGT76C2); FUNCTIONS IN: in 6 functions; INVOLVED IN: metabolic process; EXPRESSED IN: 17 plant structures; EXPRESSED DURING: 12 growth stages; CONTAINS InterPro DOMAIN/s: UDP-glucuronosyl/UDP-glucosyltransferase (InterPro:IPR002213); BEST Arabidopsis thaliana protein match is: UDP-Glycosyltransferase superfamily protein (TAIR:AT5G05880.…	UDP-glucoronosyl and UDP-glucosyl transferase	BjuVB02G42850.1	100	B08_VARUNA_g3456.t1.cds	97.561	BjuOB02G45320.1	100	cds.BjuB02g45180S	100	Molecular Function: UDP-glycosyltransferase activity (GO:0008194);;	K13493|4.0e-246|brp:103846928|K13493 cytokinin-N-glucosyltransferase [EC:2.4.1.-] | (RefSeq) UDP-glycosyltransferase 76C2	[GC]	--	UDP-glucoronosyl and UDP-glucosyl transferase	UDP-glycosyltransferase 76C2 OS=Arabidopsis thaliana OX=3702 GN=UGT76C2 PE=1 SV=1	Uncharacterized protein (Fragment) OS=Brassica campestris OX=3711 GN=BRAA10T45091Z PE=4 SV=1	U	Intracellular trafficking, secretion, and vesicular transport	BnaA10g24920D [Brassica napus]
BjuLB02G040930.1	AT5G22690.1	58.984	Disease resistance protein (TIR-NBS-LRR class) family Disease resistance protein (TIR-NBS-LRR class) family; FUNCTIONS IN: transmembrane receptor activity, ATP binding; INVOLVED IN: signal transduction, defense response, apoptosis, innate immune response; LOCATED IN: intrinsic to membrane; EXPRESSED IN: 20 plant structures; EXPRESSED DURING: 13 growth stages; CONTAINS InterPro DOMAIN/s: NB-ARC (I…	LRR_3,NB-ARC,TIR	BjuVB02G42860.1	100	B05_VARUNA_g70.t1.cds	36.069	BjuOB02G45330.1	100	cds.BjuA02g12170S	55.106	Biological Process: signal transduction (GO:0007165);; Molecular Function: ADP binding (GO:0043531);;	K09338|1.1e-119|brp:103838097|K09338 homeobox-leucine zipper protein | (RefSeq) LOW QUALITY PROTEIN: homeobox-leucine zipper protein HAT7	--	--	TIR domain	Disease resistance protein RPS6 OS=Arabidopsis thaliana OX=3702 GN=RPS6 PE=1 SV=1	ADP-ribosyl cyclase/cyclic ADP-ribose hydrolase OS=Brassica oleracea var. oleracea OX=109376 GN=106317689 PE=4 SV=1	--	Signal transduction mechanisms	BnaA06g26620D [Brassica napus]	NA
BjuLB02G040940.1	AT5G05850.1	90.748	plant intracellular ras group-related LRR 1 Encodes PIRL1, a member of the Plant Intracellular Ras-group-related LRRs (Leucine rich repeat proteins). PIRLs are a distinct, plant-specific class of intracellular LRRs that likely mediate protein interactions, possibly in the context of signal transduction. PIRL1 (AT5G05850) and PIRL9 (AT3G11330) are genetically redundant and are required for differe…	Plant intracellular Ras-group-related LRR protein	BjuVB02G42870.1	100	B08_VARUNA_g3455.t1.cds	99.213	BjuOB02G45340.1	100	cds.BjuB02g45190S	100	Molecular Function: protein binding (GO:0005515);; Cellular Component: cellular_component (GO:0005575);; Cellular Component: intracellular (GO:0005622);; Cellular Component: obsolete cell (GO:0005623);; Cellular Component: cytoplasm (GO:0005737);; Cellular Component: plasma membrane (GO:0005886);; Cellular Component: adherens junction (GO:0005912);; Biological Process: transport (GO:0006810);; Bi…	K13420|6.2e-22|ghi:107961798|K13420 LRR receptor-like serine/threonine-protein kinase FLS2 [EC:2.7.11.1] | (RefSeq) LRR receptor-like serine/threonine-protein kinase FLS2	[R]	General function prediction only	Leucine rich repeat	Plant intracellular Ras-group-related LRR protein 1 OS=Arabidopsis thaliana OX=3702 GN=PIRL1 PE=2 SV=1	Uncharacterized protein OS=Brassica oleracea OX=3712 GN=BOLC9T59862H PE=4 SV=1	M	Cell wall/membrane/envelope biogenesis	BnaC09g49870D [Brassica napus]
BjuLB02G040950.1	AT5G05840.1	94.82	Protein of unknown function (DUF620) Protein of unknown function (DUF620); CONTAINS InterPro DOMAIN/s: Protein of unknown function DUF620 (InterPro:IPR006873); BEST Arabidopsis thaliana protein match is: Protein of unknown function (DUF620) (TAIR:AT3G55720.1); Has 1807 Blast hits to 1807 proteins in 277 species: Archae - 0; Bacteria - 0; Metazoa - 736; Fungi - 347; Plants - 385; Viruses - 0; Othe…	Protein of unknown function (DUF620)	BjuVB02G42880.1	100	B08_VARUNA_g3454.t1.cds	100	BjuOB02G45350.1	100	cds.BjuB02g45200S	100	--	--	--	--	Protein of unknown function (DUF620)	--	Uncharacterized protein OS=Brassica rapa subsp. pekinensis OX=51351 PE=4 SV=1	D	Cell cycle control, cell division, chromosome partitioning	hypothetical protein EUTSA_v10013424mg [Eutrema salsugineum]
BjuLB02G040960.1	AT5G05830.1	68.807	RING/FYVE/PHD zinc finger superfamily protein RING/FYVE/PHD zinc finger superfamily protein; FUNCTIONS IN: zinc ion binding; CONTAINS InterPro DOMAIN/s: Zinc finger, C3HC4 RING-type (InterPro:IPR018957), Zinc finger, RING-CH-type (InterPro:IPR011016); BEST Arabidopsis thaliana protein match is: RING/FYVE/PHD zinc finger superfamily protein (TAIR:AT5G01070.2); Has 1807 Blast hits to 1807 proteins …	The RING-variant domain is a C4HC3 zinc-finger like motif found in a number of cellular and viral proteins. Some of these proteins have been shown both in vivo and in vitro to have ubiquitin E3 ligase activity.	BjuVB02G42890.1	100	B08_VARUNA_g3453.t1.cds	99.038	BjuOB02G45360.1	100	cds.BjuB02g45210S	100	Molecular Function: zinc ion binding (GO:0008270);; Cellular Component: integral component of membrane (GO:0016021);;	--	[A]	RNA processing and modification	RING-variant domain	--	Zinc finger protein OS=Brassica campestris OX=3711 PE=2 SV=1	S	Function unknown	PREDICTED: pistil-specific extensin-like protein [Brassica rapa]
BjuLB02G040970.1	AT3G11320.1	94.516	Nucleotide-sugar transporter family protein Nucleotide-sugar transporter family protein; FUNCTIONS IN: organic anion transmembrane transporter activity; LOCATED IN: endomembrane system, membrane; EXPRESSED IN: 19 plant structures; EXPRESSED DURING: 11 growth stages; CONTAINS InterPro DOMAIN/s: Protein of unknown function DUF6, transmembrane (InterPro:IPR000620), Protein of unknown function DUF250…	organic anion transmembrane transporter	BjuVB02G42900.1	100	B08_VARUNA_g3452.t1.cds	100	BjuOB02G45370.1	99.677	cds.BjuB02g45220S	100	Cellular Component: integral component of membrane (GO:0016021);;	K15285|5.3e-40|cqi:110706704|K15285 solute carrier family 35, member E3 | (RefSeq) UDP-galactose transporter 1-like	[GE]	--	Triose-phosphate Transporter family	Probable sugar phosphate/phosphate translocator At3g11320 OS=Arabidopsis thaliana OX=3702 GN=At3g11320 PE=2 SV=1	TPT domain-containing protein OS=Brassica campestris OX=3711 GN=BRAA10T45096Z PE=4 SV=1	D	Cell cycle control, cell division, chromosome partitioning	PREDICTED: sister chromatid cohesion 1 protein 1 [Brassica rapa]
BjuLB02G040980.1	AT5G05810.1	80.702	RING/U-box superfamily protein ATL43; FUNCTIONS IN: zinc ion binding; LOCATED IN: endomembrane system; CONTAINS InterPro DOMAIN/s: Zinc finger, RING-type (InterPro:IPR001841), Zinc finger, C3HC4 RING-type (InterPro:IPR018957); BEST Arabidopsis thaliana protein match is: RING/U-box superfamily protein (TAIR:AT2G20030.1); Has 8903 Blast hits to 8881 proteins in 285 species: Archae - 0; Bacteria - 2…	RING-H2 zinc finger domain	BjuVB02G42910.1	100	B08_VARUNA_g3451.t1.cds	100	BjuOB02G45380.1	100	cds.BjuA10g26700S	91.816	Cellular Component: integral component of membrane (GO:0016021);;	K19041|5.8e-87|cpap:110819159|K19041 E3 ubiquitin-protein ligase RNF38/44 [EC:2.3.2.27] | (RefSeq) RING-H2 finger protein ATL43	[O]	Posttranslational modification, protein turnover, chaperones	Ring finger domain	RING-H2 finger protein ATL43 OS=Arabidopsis thaliana OX=3702 GN=ATL43 PE=2 SV=2	RING-type domain-containing protein OS=Brassica cretica OX=69181 GN=DY000_00013333 PE=4 SV=1	A	RNA processing and modification	BnaA10g24980D [Brassica napus]
BjuLB02G041010.1	AT5G05780.1	98.058	RP non-ATPase subunit 8A Encodes a putative 26S proteasome subunit RPN8a. The function of RPN8a and other 26S subunits may be required for specifying leaf adaxial identity. RP non-ATPase subunit 8A (RPN8A); CONTAINS InterPro DOMAIN/s: Mov34/MPN/PAD-1 (InterPro:IPR000555); BEST Arabidopsis thaliana protein match is: Mov34/MPN/PAD-1 family protein (TAIR:AT3G11270.1); Has 1807 Blast hits to 1807 pro…	26S proteasome non-ATPase regulatory subunit 7 homolog	BjuVB02G42940.1	100	B08_VARUNA_g3448.t1.cds	100	BjuOB02G45410.1	100	cds.BjuB08g58670S	98.706	Cellular Component: proteasome regulatory particle (GO:0005838);;	K03038|3.6e-166|aly:9307250|K03038 26S proteasome regulatory subunit N8 | (RefSeq) 26S proteasome non-ATPase regulatory subunit 7 homolog A	[O]	Posttranslational modification, protein turnover, chaperones	Maintenance of mitochondrial structure and function	26S proteasome non-ATPase regulatory subunit 7 homolog A OS=Arabidopsis thaliana OX=3702 GN=RPN8A PE=1 SV=1	MPN domain-containing protein OS=Brassica campestris OX=3711 GN=BRAA10T45100Z PE=3 SV=1	K	Transcription	BnaC09g49920D [Brassica napus]
BjuLB02G041020.1	AT3G57340.1	70.053	Heat shock protein DnaJ, N-terminal with domain of unknown function (DUF1977) FUNCTIONS IN: unfolded protein binding, heat shock protein binding; INVOLVED IN: protein folding; LOCATED IN: plasma membrane; EXPRESSED IN: 23 plant structures; EXPRESSED DURING: 15 growth stages; CONTAINS InterPro DOMAIN/s: Molecular chaperone, heat shock protein, Hsp40, DnaJ (InterPro:IPR015609), Protein of unknown f…	Chaperone protein dnaJ 49-like	BjuVB02G42960.1	100	B08_VARUNA_g3446.t1.cds	100	BjuOB02G45430.1	100	cds.BjuB02g45270S	100	Molecular Function: nucleic acid binding (GO:0003676);; Molecular Function: RNA-DNA hybrid ribonuclease activity (GO:0004523);;	K09518|1.1e-174|bna:106396907|K09518 DnaJ homolog subfamily B member 12 | (RefSeq) chaperone protein dnaJ 49-like	[O]	Posttranslational modification, protein turnover, chaperones	DnaJ domain	Chaperone protein dnaJ 49 OS=Arabidopsis thaliana OX=3702 GN=ATJ49 PE=2 SV=2	J domain-containing protein OS=Brassica oleracea var. oleracea OX=109376 PE=4 SV=1	Q	Secondary metabolites biosynthesis, transport and catabolism	PREDICTED: laccase-12 [Brassica rapa]
BjuLB02G041030.1	AT5G05730.1	93.635	anthranilate synthase alpha subunit 1 ASA1 encodes the alpha subunit of anthranilate synthase, which catalyzes the rate-limiting step of tryptophan synthesis. ASA1 is induced by ethylene, and forms a link between ethylene signalling and auxin synthesis in roots. anthranilate synthase alpha subunit 1 (ASA1); FUNCTIONS IN: anthranilate synthase activity; INVOLVED IN: in 6 processes; LOCATED IN: chl…	Anthranilate synthase alpha subunit 1	BjuVB02G42970.1	100	B08_VARUNA_g3445.t1.cds	99.33	BjuOB02G45440.1	100	cds.BjuB02g45280S	100	Biological Process: tryptophan biosynthetic process (GO:0000162);; Molecular Function: anthranilate synthase activity (GO:0004049);;	K01657|0.0e+00|bna:106390206|K01657 anthranilate synthase component I [EC:4.1.3.27] | (RefSeq) anthranilate synthase alpha subunit 1, chloroplastic-like	[E]	Amino acid transport and metabolism	chorismate binding enzyme	Anthranilate synthase alpha subunit 1, chloroplastic OS=Arabidopsis thaliana OX=3702 GN=ASA1 PE=1 SV=1	Anthranilate synthase OS=Brassica oleracea OX=3712 GN=BOLC9T59873H PE=3 SV=1	U	Intracellular trafficking, secretion, and vesicular transport	BnaA10g25020D [Brassica napus]
BjuLB02G041040.1	AT5G05730.1	87.5	anthranilate synthase alpha subunit 1 ASA1 encodes the alpha subunit of anthranilate synthase, which catalyzes the rate-limiting step of tryptophan synthesis. ASA1 is induced by ethylene, and forms a link between ethylene signalling and auxin synthesis in roots. anthranilate synthase alpha subunit 1 (ASA1); FUNCTIONS IN: anthranilate synthase activity; INVOLVED IN: in 6 processes; LOCATED IN: chl…	Anthranilate synthase alpha subunit 1	BjuVA03G02230.1	90.625	A03_VARUNA_g219.t1.cds	90.625	BjuOA03G02410.1	90.625	cds.BjuB02g45290S	100	Biological Process: tryptophan biosynthetic process (GO:0000162);; Molecular Function: anthranilate synthase activity (GO:0004049);;	K01657|3.4e-26|bna:106382970|K01657 anthranilate synthase component I [EC:4.1.3.27] | (RefSeq) anthranilate synthase alpha subunit 1, chloroplastic-like isoform X1	[E]	Amino acid transport and metabolism	--	Anthranilate synthase alpha subunit 1, chloroplastic OS=Arabidopsis thaliana OX=3702 GN=ASA1 PE=1 SV=1	Anthranilate synthase OS=Noccaea caerulescens OX=107243 GN=GA_TR14657_c0_g1_i1_g.45488 PE=3 SV=1	S	Function unknown	PREDICTED: cytochrome b-c1 complex subunit 8 [Brassica rapa]
BjuLB02G041050.1	AT5G05700.1	73.676	arginine-tRNA protein transferase 1 Encodes an arginyl-tRNA:protein transferase (ATE1), a component of the N-end rule pathway that targets protein degradation through the identity of the amino-terminal residue of specific protein substrates. Arabidopsis contains two ATE genes: At5g05700/ATE1, At3g11240/ATE2. Another component of the N-end rule pathway is At5g02310/PROTEOLYSIS6 (PRT6). PRT6 and AT…	Involved in the post-translational conjugation of arginine to the N-terminal aspartate or glutamate of a protein. This arginylation is required for degradation of the protein via the ubiquitin pathway	BjuVB02G42990.1	96.741	B08_VARUNA_g3442.t1.cds	92.893	BjuOB02G45460.1	96.741	cds.BjuB02g45300S	100	Molecular Function: arginyltransferase activity (GO:0004057);;	K00685|1.0e-276|bna:106419018|K00685 arginyl-tRNA---protein transferase [EC:2.3.2.8] | (RefSeq) arginyl-tRNA--protein transferase 1-like isoform X2	[O]	Posttranslational modification, protein turnover, chaperones	Arginine-tRNA-protein transferase, C terminus	Arginyl-tRNA--protein transferase 1 OS=Arabidopsis thaliana OX=3702 GN=ATE1 PE=1 SV=2	Arginyl-tRNA--protein transferase OS=Brassica campestris OX=3711 GN=BRAA10T45107Z PE=3 SV=1	S	Function unknown	PREDICTED: uncharacterized protein LOC103846889 [Brassica rapa]
BjuLB02G041060.1	AT5G05690.1	93.023	Cytochrome P450 superfamily protein Encodes a member of the CP90A family, a cytochrome P450 monooxygenase which converts 6-deoxocathasterone to 6-deoxoteasterone in the late C6 oxidation pathway and cathasterone to teasterone in the early C6 oxidation pathway of brassinolide biosynthesis. Expressed in cotyledons and leaves. Mutants display de-etiolation and derepression of light-induced genes in …	Belongs to the cytochrome P450 family	BjuVB02G43000.1	100	B08_VARUNA_g3441.t1.cds	99.792	BjuOB02G45470.1	100	cds.BjuB02g45310S	100	Molecular Function: monooxygenase activity (GO:0004497);; Molecular Function: iron ion binding (GO:0005506);; Molecular Function: oxidoreductase activity, acting on paired donors, with incorporation or reduction of molecular oxygen (GO:0016705);; Molecular Function: heme binding (GO:0020037);;	K09588|1.7e-271|brp:103846910|K09588 cytochrome P450 family 90 subfamily A polypeptide 1 [EC:1.14.-.-] | (RefSeq) cytochrome P450 90A1 isoform X2	[QI]	--	Cytochrome P450	Cytochrome P450 90A1 OS=Arabidopsis thaliana OX=3702 GN=CYP90A1 PE=1 SV=1	Uncharacterized protein OS=Brassica campestris OX=3711 GN=BRAA10T45108Z PE=3 SV=1	S	Function unknown	BnaA10g25060D [Brassica napus]
BjuLB02G041070.1	AT5G05680.1	87.7	nuclear pore complex protein-related Encodes MOS7 (Modifier of snc1,7), homologous to human and Drosophila melanogaster nucleoporin Nup88. Resides at the nuclear envelope. Modulates the nuclear concentrations of certain defense proteins regulates defense outputs. MODIFIER OF SNC1,7 (MOS7); CONTAINS InterPro DOMAIN/s: Nuclear pore complex, nucleoporin 88 (InterPro:IPR019321); Has 1807 Blast hits t…	Nuclear pore component	BjuVB02G43010.1	100	B08_VARUNA_g3440.t1.cds	97.54	BjuOB02G45480.1	100	cds.BjuB02g45320S	100	Biological Process: ribosomal large subunit export from nucleus (GO:0000055);; Biological Process: ribosomal small subunit export from nucleus (GO:0000056);; Molecular Function: structural constituent of nuclear pore (GO:0017056);;	K14318|0.0e+00|bna:106440689|K14318 nuclear pore complex protein Nup88 | (RefSeq) nuclear pore complex protein NUP88-like	[YU]	--	Nuclear pore component	Nuclear pore complex protein NUP88 OS=Arabidopsis thaliana OX=3702 GN=NUP88 PE=1 SV=1	Uncharacterized protein OS=Brassica campestris OX=3711 GN=BRARA_J02647 PE=4 SV=1	--	--	BnaA04g03330D [Brassica napus]
BjuLB02G041080.1	AT5G05670.2	92.308	signal recognition particle binding signal recognition particle binding; FUNCTIONS IN: signal recognition particle binding; LOCATED IN: endoplasmic reticulum, plasma membrane; EXPRESSED IN: 25 plant structures; EXPRESSED DURING: 14 growth stages; CONTAINS InterPro DOMAIN/s: Signal recognition particle receptor, beta subunit (InterPro:IPR019009); BEST Arabidopsis thaliana protein match is: P-loop …	Signal recognition particle	BjuVB02G43020.1	100	B08_VARUNA_g3439.t1.cds	97.297	BjuOB02G45490.1	100	cds.BjuB02g45330S	100	Cellular Component: integral component of membrane (GO:0016021);;	K12272|1.4e-134|bna:106444573|K12272 signal recognition particle receptor subunit beta | (RefSeq) signal recognition particle receptor subunit beta-like	[U]	Intracellular trafficking, secretion, and vesicular transport	Signal recognition particle receptor beta subunit	Signal recognition particle receptor subunit beta OS=Dictyostelium discoideum OX=44689 GN=srprb PE=3 SV=1	Signal recognition particle receptor subunit beta OS=Brassica oleracea var. oleracea OX=109376 GN=106316208 PE=3 SV=1	Q	Secondary metabolites biosynthesis, transport and catabolism	BnaA10g25070D [Brassica napus]
BjuLB02G041090.1	AT5G05660.1	88.162	sequence-specific DNA binding transcription factors;zinc ion binding;sequence-specific DNA binding transcription factors Encodes a homolog of the mammalian zinc finger transcription factor NF-X1. ATNFXL2; FUNCTIONS IN: zinc ion binding, sequence-specific DNA binding transcription factor activity; INVOLVED IN: regulation of transcription, DNA-dependent; LOCATED IN: nucleus; EXPRESSED IN: 24 plant …	NF-X1-type zinc finger protein	BjuVB02G43030.1	100	B08_VARUNA_g3438.t1.cds	98.529	BjuOB02G45500.1	100	cds.BjuB02g45340S	100	Molecular Function: DNA-binding transcription factor activity (GO:0003700);; Cellular Component: nucleus (GO:0005634);; Molecular Function: zinc ion binding (GO:0008270);; Cellular Component: integral component of membrane (GO:0016021);;	K15683|0.0e+00|bna:106439683|K15683 NF-X1-type zinc finger protein NFXL1 | (RefSeq) NF-X1-type zinc finger protein NFXL2	[K]	Transcription	NF-X1 type zinc finger	NF-X1-type zinc finger protein NFXL2 OS=Arabidopsis thaliana OX=3702 GN=NFXL2 PE=1 SV=2	RING-type domain-containing protein OS=Brassica campestris OX=3711 GN=BRARA_J02649 PE=3 SV=1	P	Inorganic ion transport and metabolism	hypothetical protein CARUB_v10000772mg [Capsella rubella]
BjuLB02G041100.1	AT5G05630.1	78.119	Amino acid permease family protein Amino acid permease family protein; FUNCTIONS IN: cationic amino acid transmembrane transporter activity; INVOLVED IN: transport, amino acid transport, transmembrane transport; LOCATED IN: chloroplast, membrane; EXPRESSED IN: shoot apex, leaf whorl, flower, seed; EXPRESSED DURING: petal differentiation and expansion stage, E expanded cotyledon stage; CONTAINS In…	amino acid permease family protein	BjuVB02G43040.1	96.042	B08_VARUNA_g3437.t1.cds	94.167	BjuOB02G45510.1	94.848	cds.BjuB02g45350S	96.042	Cellular Component: integral component of membrane (GO:0016021);; Molecular Function: transmembrane transporter activity (GO:0022857);;	--	[E]	Amino acid transport and metabolism	Amino acid permease	Polyamine transporter RMV1 OS=Arabidopsis thaliana OX=3702 GN=RMV1 PE=1 SV=1	Uncharacterized protein OS=Brassica campestris OX=3711 GN=BRARA_J02650 PE=4 SV=1	--	--	PREDICTED: uncharacterized protein LOC103846883 [Brassica rapa]
BjuLB02G041110.1	AT5G05610.2	89.3	alfin-like 1 AL1 encodes a member of the Alfin-Like family of nuclear-localized PhD domain containing homeodomain proteins. Binds to H3K4 di or trimethylated DNA. alfin-like 1 (AL1); CONTAINS InterPro DOMAIN/s: Zinc finger, PHD-type, conserved site (InterPro:IPR019786), Zinc finger, PHD-type (InterPro:IPR001965), Protein of unknown function DUF3594 (InterPro:IPR021998), Zinc finger, FYVE/PHD-type…	PHD finger protein ALFIN-LIKE	BjuVB02G43050.1	100	B08_VARUNA_g3436.t1.cds	100	BjuOB02G45520.1	100	cds.BjuB02g45360S	100	Biological Process: regulation of transcription, DNA-templated (GO:0006355);; Molecular Function: histone binding (GO:0042393);; Molecular Function: metal ion binding (GO:0046872);;	K24083|1.2e-71|dzi:111284751|K24083 abhydrolase domain-containing protein 13 [EC:3.-.-.-] | (RefSeq) protein bem46-like isoform X1	[R]	General function prediction only	Alfin	PHD finger protein ALFIN-LIKE 1 OS=Arabidopsis thaliana OX=3702 GN=AL1 PE=1 SV=1	PHD-type domain-containing protein OS=Brassica rapa subsp. pekinensis OX=51351 PE=3 SV=1	S	Function unknown	BnaA10g25100D [Brassica napus]
BjuLB02G041120.1	AT5G05570.2	85.027	transducin family protein / WD-40 repeat family protein transducin family protein / WD-40 repeat family protein; FUNCTIONS IN: methyltransferase activity, nucleotide binding, nucleic acid binding; INVOLVED IN: vesicle-mediated transport, methylation; EXPRESSED IN: 22 plant structures; EXPRESSED DURING: 13 growth stages; CONTAINS InterPro DOMAIN/s: WD40 repeat-like-containing domain (InterPro:IPR0…	Transducin family protein WD-40 repeat family	BjuVB02G43060.1	100	B08_VARUNA_g3435.t1.cds	98.276	BjuOB02G45530.1	100	cds.BjuB02g45370S	100	Cellular Component: integral component of membrane (GO:0016021);; Biological Process: vesicle-mediated transport (GO:0016192);;	K08518|0.0e+00|bna:106419370|K08518 syntaxin-binding protein 5 | (RefSeq) uncharacterized protein LOC106419370	[U]	Intracellular trafficking, secretion, and vesicular transport	Anaphase-promoting complex subunit 4 WD40 domain	Syntaxin-binding protein 5-like OS=Homo sapiens OX=9606 GN=STXBP5L PE=1 SV=2	Uncharacterized protein OS=Brassica campestris OX=3711 GN=BRARA_J02652 PE=4 SV=1	O	Posttranslational modification, protein turnover, chaperones	BnaA10g25110D [Brassica napus]
BjuLB02G041130.1	AT5G05550.1	69.444	sequence-specific DNA binding transcription factors sequence-specific DNA binding transcription factors; BEST Arabidopsis thaliana protein match is: sequence-specific DNA binding transcription factors (TAIR:AT3G11100.1); Has 30201 Blast hits to 17322 proteins in 780 species: Archae - 12; Bacteria - 1396; Metazoa - 17338; Fungi - 3422; Plants - 5037; Viruses - 0; Other Eukaryotes - 2996 (source: N…	Myb_DNA-bind_4	BjuVB02G43070.1	100	B08_VARUNA_g3434.t1.cds	100	BjuOB02G45540.1	100	cds.BjuB02g45380S	100	--	--	[K]	Transcription	Myb/SANT-like DNA-binding domain	Trihelix transcription factor ASIL1 OS=Arabidopsis thaliana OX=3702 GN=ASIL1 PE=1 SV=1	Uncharacterized protein OS=Brassica oleracea OX=3712 GN=BOLC9T59884H PE=4 SV=1	K	Function unknown	BnaA10g22790D [Brassica napus]	NA
BjuLB02G041140.1	AT5G05520.1	78.759	Outer membrane OMP85 family protein Outer membrane OMP85 family protein; FUNCTIONS IN: molecular_function unknown; INVOLVED IN: biological_process unknown; LOCATED IN: mitochondrion, plastid; EXPRESSED IN: 24 plant structures; EXPRESSED DURING: 14 growth stages; CONTAINS InterPro DOMAIN/s: Bacterial surface antigen (D15) (InterPro:IPR000184), Surface antigen variable number (InterPro:IPR010827); …	Outer membrane OMP85 family protein	BjuVB02G43080.1	100	B08_VARUNA_g3433.t1.cds	100	BjuOB02G45550.1	100	cds.BjuB02g45390S	100	Cellular Component: outer membrane (GO:0019867);;	K07277|1.1e-279|boe:106318274|K07277 outer membrane protein insertion porin family | (RefSeq) sorting and assembly machinery component 50 homolog B	[R]	General function prediction only	Omp85 superfamily domain	Sorting and assembly machinery component 50 homolog A OS=Danio rerio OX=7955 GN=samm50a PE=2 SV=1	Uncharacterized protein OS=Brassica campestris OX=3711 GN=BRAA10T45116Z PE=4 SV=1	S	Function unknown	PREDICTED: probable chalcone--flavonone isomerase 3 [Brassica rapa]
BjuLB02G041150.1	AT5G05510.1	83.817	Mad3/BUB1 homology region 1 Mad3/BUB1 homology region 1; CONTAINS InterPro DOMAIN/s: Mitotic checkpoint serine/threonine protein kinase, Bub1 (InterPro:IPR015661), Mad3/BUB1 homology region 1 (InterPro:IPR013212); BEST Arabidopsis thaliana protein match is: BUB1-related (BUB1: budding uninhibited by benzymidazol 1) (TAIR:AT2G33560.2); Has 1807 Blast hits to 1807 proteins in 277 species: Archae - …	Mitotic spindle checkpoint protein BUBR1-like	BjuVB02G43090.1	100	B08_VARUNA_g3432.t1.cds	97.708	BjuOB02G45560.1	100	cds.BjuB02g45400S	100	Biological Process: mitotic spindle assembly checkpoint (GO:0007094);;	K02178|5.9e-22|gmx:100783684|K02178 checkpoint serine/threonine-protein kinase [EC:2.7.11.1] | (RefSeq) mitotic spindle checkpoint protein BUBR1	[D]	Cell cycle control, cell division, chromosome partitioning	Mad3/BUB1 homology region 1	Probable inactive serine/threonine-protein kinase bub1 OS=Dictyostelium discoideum OX=44689 GN=bub1 PE=3 SV=1	BUB1 N-terminal domain-containing protein OS=Eutrema salsugineum OX=72664 GN=EUTSA_v10013424mg PE=4 SV=1	--	--	BnaC09g50070D [Brassica napus]
BjuLB02G041170.1	AT5G05490.2	77.295	Rad21/Rec8-like family protein Encodes a RAD21-like gene essential for meiosis. Encodes a 617 a.a. protein that is slightly shorter in the N-terminus than SYN1 BP2. SYNAPTIC 1 (SYN1); CONTAINS InterPro DOMAIN/s: Rad21/Rec8 like protein, C-terminal (InterPro:IPR006909), Rad21/Rec8 like protein, N-terminal (InterPro:IPR006910); BEST Arabidopsis thaliana protein match is: sister chromatid cohesion 1…	Sister chromatid cohesion 1 protein	BjuVB02G43110.1	100	B08_VARUNA_g3430.t1.cds	94.803	BjuOB02G45580.1	100	cds.BjuB02g45420S	98.257	Biological Process: sister chromatid cohesion (GO:0007062);; Cellular Component: cohesin complex (GO:0008278);;	K06670|0.0e+00|brp:103846898|K06670 cohesin complex subunit SCC1 | (RefSeq) sister chromatid cohesion 1 protein 1 isoform X1	[D]	Cell cycle control, cell division, chromosome partitioning	N terminus of Rad21 / Rec8 like protein	Sister chromatid cohesion 1 protein 1 OS=Arabidopsis thaliana OX=3702 GN=SYN1 PE=2 SV=2	Uncharacterized protein OS=Brassica campestris OX=3711 GN=BRARA_J02657 PE=3 SV=1	S	Function unknown	BnaA10g25160D [Brassica napus]
BjuLB02G041200.1	AT5G05410.1	67.93	DRE-binding protein 2A Encodes a transcription factor that specifically binds to DRE/CRT cis elements (responsive to drought and low-temperature stress). Belongs to the DREB subfamily A-2 of ERF/AP2 transcription factor family (DREB2A). There are eight members in this subfamily including DREB2B. The protein contains one AP2 domain. Overexpression of transcriptional activation domain of DREB2A res…	Dehydration-responsive element-binding protein	BjuVB02G43130.1	100	B08_VARUNA_g3427.t1.cds	100	BjuOB02G45600.1	100	cds.BjuB02g45450S	100	Molecular Function: DNA binding (GO:0003677);; Molecular Function: DNA-binding transcription factor activity (GO:0003700);; Cellular Component: nucleus (GO:0005634);;	K09286|5.1e-153|boe:106313368|K09286 EREBP-like factor | (RefSeq) dehydration-responsive element-binding protein 2A	--	--	AP2 domain	Dehydration-responsive element-binding protein 2A OS=Arabidopsis thaliana OX=3702 GN=DREB2A PE=1 SV=1	AP2/ERF domain-containing protein OS=Brassica oleracea var. oleracea OX=109376 GN=106313368 PE=4 SV=1	S	Function unknown	PREDICTED: uncharacterized protein At5g05190-like [Brassica rapa]
BjuLB02G041260.1	AT3G62050.1	31.092	Putative endonuclease or glycosyl hydrolase Putative endonuclease or glycosyl hydrolase; BEST Arabidopsis thaliana protein match is: Putative endonuclease or glycosyl hydrolase (TAIR:AT3G62210.1); Has 30201 Blast hits to 17322 proteins in 780 species: Archae - 12; Bacteria - 1396; Metazoa - 17338; Fungi - 3422; Plants - 5037; Viruses - 0; Other Eukaryotes - 2996 (source: NCBI BLink).	NYN domain	BjuVB02G43200.1	89.005	B08_VARUNA_g3420.t1.cds	93.785	BjuOB06G56020.1	52.096	cds.BjuB02g45520S	100	Cellular Component: peroxisome (GO:0005777);; Biological Process: regulation of gene expression (GO:0010468);; Cellular Component: integral component of membrane (GO:0016021);;	--	--	--	--	--	Uncharacterized protein (Fragment) OS=Brassica oleracea OX=3712 GN=BOLC5T33513H PE=4 SV=1	--	--	BnaC02g32440D [Brassica napus]
BjuLB02G041270.1	AT5G05340.1	89.538	Peroxidase superfamily protein Peroxidase superfamily protein; FUNCTIONS IN: protein binding, peroxidase activity; INVOLVED IN: response to oxidative stress, oxidation reduction; LOCATED IN: apoplast, cell wall; EXPRESSED IN: 9 plant structures; EXPRESSED DURING: LP.04 four leaves visible, 4 anthesis, C globular stage, petal differentiation and expansion stage; CONTAINS InterPro DOMAIN/s: Haem pe…	Removal of H(2)O(2), oxidation of toxic reductants, biosynthesis and degradation of lignin, suberization, auxin catabolism, response to environmental stresses such as wounding, pathogen attack and oxidative stress	BjuVB02G43210.1	100	B08_VARUNA_g3419.t1.cds	100	BjuOB02G45670.1	100	cds.BjuB02g45530S	100	Molecular Function: peroxidase activity (GO:0004601);; Cellular Component: extracellular region (GO:0005576);; Biological Process: response to oxidative stress (GO:0006979);; Molecular Function: heme binding (GO:0020037);; Biological Process: hydrogen peroxide catabolic process (GO:0042744);; Molecular Function: metal ion binding (GO:0046872);;	K00430|3.5e-175|bna:106419094|K00430 peroxidase [EC:1.11.1.7] | (RefSeq) peroxidase P7 isoform X1	--	--	Peroxidase	Peroxidase 52 OS=Arabidopsis thaliana OX=3702 GN=PER52 PE=2 SV=1	Peroxidase OS=Brassica campestris OX=3711 GN=BRAA10T45131Z PE=3 SV=1	O	Posttranslational modification, protein turnover, chaperones	hypothetical protein EUTSA_v10014464mg [Eutrema salsugineum]
BjuLB02G041280.1	AT5G05310.2	86.867	TLC ATP/ADP transporter TLC ATP/ADP transporter; Has 640 Blast hits to 636 proteins in 131 species: Archae - 0; Bacteria - 247; Metazoa - 0; Fungi - 0; Plants - 50; Viruses - 0; Other Eukaryotes - 343 (source: NCBI BLink).	TLC ATP/ADP transporter	BjuVB02G43230.1	94.14	B08_VARUNA_g3417.t1.cds	94.14	BjuOB02G45690.1	94.14	cds.BjuB02g45540S	94.14	Molecular Function: ATP:ADP antiporter activity (GO:0005471);; Molecular Function: ATP binding (GO:0005524);; Cellular Component: integral component of membrane (GO:0016021);; Cellular Component: chloroplast membrane (GO:0031969);;	K03301|7.3e-247|crb:17884362|K03301 ATP:ADP antiporter, AAA family | (RefSeq) uncharacterized protein LOC17884362 isoform X1	--	--	TLC ATP/ADP transporter	--	ADP,ATP carrier protein OS=Capsella rubella OX=81985 GN=CARUB_v10000772mg PE=3 SV=1	D	Cell cycle control, cell division, chromosome partitioning	hypothetical protein CARUB_v10003828mg [Capsella rubella]
BjuLB02G041290.1	AT5G05300.1	67.29	unknown protein; FUNCTIONS IN: molecular_function unknown; INVOLVED IN: biological_process unknown; LOCATED IN: endomembrane system; EXPRESSED IN: 10 plant structures; EXPRESSED DURING: 8 growth stages; Has 1807 Blast hits to 1807 proteins in 277 species: Archae - 0; Bacteria - 0; Metazoa - 736; Fungi - 347; Plants - 385; Viruses - 0; Other Eukaryotes - 339 (source: NCBI BLink).	-	BjuVB02G43240.1	100	B08_VARUNA_g3416.t1.cds	100	BjuOB02G45700.1	100	cds.BjuB02g45550S	100	--	--	--	--	--	--	Uncharacterized protein OS=Brassica campestris OX=3711 GN=BRAA10T45134Z PE=4 SV=1	G	Carbohydrate transport and metabolism	hypothetical protein EUTSA_v10015637mg, partial [Eutrema salsugineum]
BjuLB02G041300.1	AT5G05290.1	88.627	expansin A2 Encodes an expansin. Naming convention from the Expansin Working Group (Kende et al, 2004. Plant Mol Bio) expansin A2 (EXPA2); INVOLVED IN: plant-type cell wall modification involved in multidimensional cell growth, unidimensional cell growth, plant-type cell wall loosening; LOCATED IN: endomembrane system, extracellular region; CONTAINS InterPro DOMAIN/s: Barwin-related endoglucanase…	Rare lipoprotein A (RlpA)-like double-psi beta-barrel	BjuVB02G43250.1	100	B08_VARUNA_g3415.t1.cds	100	BjuOB02G45710.1	100	cds.BjuA04g25770S	78.07	Cellular Component: extracellular region (GO:0005576);; Cellular Component: cell wall (GO:0005618);; Biological Process: plant-type cell wall organization (GO:0009664);; Cellular Component: membrane (GO:0016020);;	K20628|1.6e-111|tcc:18587477|K20628 expansin | (RefSeq) expansin-A10	--	--	Expansin C-terminal domain	Expansin-A2 OS=Arabidopsis thaliana OX=3702 GN=EXPA2 PE=2 SV=2	Expansin OS=Brassica campestris OX=3711 GN=BRAA10T45135Z PE=3 SV=1	S	Function unknown	BnaC09g50250D [Brassica napus]
BjuLB02G041330.1	AT5G05260.1	82.331	cytochrome p450 79a2 Encodes cytochrome P450 CYP79A2. cytochrome p450 79a2 (CYP79A2); CONTAINS InterPro DOMAIN/s: Cytochrome P450 (InterPro:IPR001128), Cytochrome P450, E-class, group I (InterPro:IPR002401), Cytochrome P450, conserved site (InterPro:IPR017972); BEST Arabidopsis thaliana protein match is: cytochrome P450, family 79, subfamily A, polypeptide 3 pseudogene (TAIR:AT5G35917.1); Has 302…	p450	BjuVB02G43280.1	100	B08_VARUNA_g3412.t1.cds	100	BjuOB02G45740.1	100	cds.BjuB02g45580S	100	Molecular Function: monooxygenase activity (GO:0004497);; Molecular Function: iron ion binding (GO:0005506);; Molecular Function: oxidoreductase activity, acting on paired donors, with incorporation or reduction of molecular oxygen (GO:0016705);; Molecular Function: heme binding (GO:0020037);;	K12153|5.7e-276|boe:106316016|K12153 phenylalanine N-monooxygenase [EC:1.14.14.40] | (RefSeq) phenylalanine N-monooxygenase	[Q]	Secondary metabolites biosynthesis, transport and catabolism	Cytochrome P450	Phenylalanine N-monooxygenase OS=Arabidopsis thaliana OX=3702 GN=CYP79A2 PE=1 SV=1	Uncharacterized protein OS=Brassica campestris OX=3711 GN=BRARA_B00169 PE=3 SV=1	Q	Transcription	PREDICTED: transcription factor BIM1 isoform X2 [Brassica rapa]	NA
BjuLB02G041340.1	AT5G05260.1	82.486	cytochrome p450 79a2 Encodes cytochrome P450 CYP79A2. cytochrome p450 79a2 (CYP79A2); CONTAINS InterPro DOMAIN/s: Cytochrome P450 (InterPro:IPR001128), Cytochrome P450, E-class, group I (InterPro:IPR002401), Cytochrome P450, conserved site (InterPro:IPR017972); BEST Arabidopsis thaliana protein match is: cytochrome P450, family 79, subfamily A, polypeptide 3 pseudogene (TAIR:AT5G35917.1); Has 302…	p450	BjuVB02G43280.1	95.113	B08_VARUNA_g3411.t1.cds	100	BjuOB02G45740.1	95.113	cds.BjuB02g45590S	100	Molecular Function: monooxygenase activity (GO:0004497);; Molecular Function: iron ion binding (GO:0005506);; Molecular Function: oxidoreductase activity, acting on paired donors, with incorporation or reduction of molecular oxygen (GO:0016705);; Molecular Function: heme binding (GO:0020037);;	K12153|1.1e-276|boe:106316016|K12153 phenylalanine N-monooxygenase [EC:1.14.14.40] | (RefSeq) phenylalanine N-monooxygenase	[Q]	Secondary metabolites biosynthesis, transport and catabolism	Cytochrome P450	Phenylalanine N-monooxygenase OS=Arabidopsis thaliana OX=3702 GN=CYP79A2 PE=1 SV=1	Uncharacterized protein OS=Brassica campestris OX=3711 GN=BRAA10T45138Z PE=3 SV=1	Q	Function unknown	BnaC09g47450D [Brassica napus]	NA
BjuLB02G041350.1	AT5G05250.1	80.658	unknown protein; BEST Arabidopsis thaliana protein match is: unknown protein (TAIR:AT3G56360.1); Has 30201 Blast hits to 17322 proteins in 780 species: Archae - 12; Bacteria - 1396; Metazoa - 17338; Fungi - 3422; Plants - 5037; Viruses - 0; Other Eukaryotes - 2996 (source: NCBI BLink).	-	BjuVB02G43300.1	100	B08_VARUNA_g3410.t1.cds	100	BjuOB02G45760.1	100	cds.BjuB02g45600S	100	--	--	--	--	--	--	Uncharacterized protein OS=Brassica oleracea var. oleracea OX=109376 GN=106315753 PE=4 SV=1	S	Function unknown	hypothetical protein EUTSA_v10014123mg [Eutrema salsugineum]
BjuLB02G041360.1	AT5G05240.1	65.242	Uncharacterised conserved protein (UCP030365) Uncharacterised conserved protein (UCP030365); CONTAINS InterPro DOMAIN/s: Uncharacterised conserved protein UCP030365 (InterPro:IPR016953); BEST Arabidopsis thaliana protein match is: Uncharacterised conserved protein (UCP030365) (TAIR:AT2G40630.1); Has 61 Blast hits to 59 proteins in 16 species: Archae - 0; Bacteria - 0; Metazoa - 0; Fungi - 2; Plan…	Uncharacterised conserved protein UCP030365 (InterPro IPR016953)	BjuVB02G43310.1	100	B08_VARUNA_g3409.t1.cds	100	BjuOB02G45770.1	100	cds.BjuB02g45610S	100	--	--	--	--	--	--	Uncharacterized protein OS=Brassica oleracea OX=3712 GN=BOLC9T59909H PE=4 SV=1	P	Inorganic ion transport and metabolism	BnaC09g50320D [Brassica napus]
BjuLB02G041390.1	AT5G05200.1	89.815	Protein kinase superfamily protein Protein kinase superfamily protein; LOCATED IN: chloroplast, plastoglobule; EXPRESSED IN: 22 plant structures; EXPRESSED DURING: 13 growth stages; CONTAINS InterPro DOMAIN/s: ABC-1 (InterPro:IPR004147), Protein kinase-like domain (InterPro:IPR011009); BEST Arabidopsis thaliana protein match is: Protein kinase superfamily protein (TAIR:AT4G31390.1); Has 30201 Bla…	aarF domain-containing protein kinase At5g05200	BjuVB02G43350.1	100	B08_VARUNA_g3405.t1.cds	96.262	BjuOA10G31930.1	97.201	cds.BjuB02g45650S	100	Cellular Component: cellular_component (GO:0005575);; Cellular Component: intracellular (GO:0005622);; Cellular Component: obsolete cell (GO:0005623);; Cellular Component: cytoplasm (GO:0005737);; Cellular Component: chloroplast (GO:0009507);; Cellular Component: plastid stroma (GO:0009532);; Cellular Component: plastid (GO:0009536);; Cellular Component: chloroplast stroma (GO:0009570);; Cellular…	K08869|9.7e-292|bna:106440663|K08869 aarF domain-containing kinase | (RefSeq) uncharacterized aarF domain-containing protein kinase At5g05200, chloroplastic-like isoform X1	[R]	General function prediction only	ABC1 family	Uncharacterized aarF domain-containing protein kinase At5g05200, chloroplastic OS=Arabidopsis thaliana OX=3702 GN=At5g05200 PE=1 SV=1	ABC1 domain-containing protein OS=Brassica oleracea var. oleracea OX=109376 GN=106319212 PE=4 SV=1	O	Posttranslational modification, protein turnover, chaperones	PREDICTED: inactive protein RESTRICTED TEV MOVEMENT 2-like [Brassica rapa]
BjuLB02G041400.1	AT5G05190.1	64.099	Protein of unknown function (DUF3133) Protein of unknown function (DUF3133); CONTAINS InterPro DOMAIN/s: Protein of unknown function DUF3133 (InterPro:IPR021480); BEST Arabidopsis thaliana protein match is: Protein of unknown function (DUF3133) (TAIR:AT3G56410.1); Has 1807 Blast hits to 1807 proteins in 277 species: Archae - 0; Bacteria - 0; Metazoa - 736; Fungi - 347; Plants - 385; Viruses - 0; …	Probable zinc-ribbon domain	BjuVB02G43360.1	100	B08_VARUNA_g3404.t1.cds	100	BjuOB02G45820.1	100	cds.BjuB02g45660S	100	Biological Process: regulation of defense response to fungus (GO:1900150);;	--	--	--	Probable zinc-ribbon domain	Protein ENHANCED DISEASE RESISTANCE 4 OS=Arabidopsis thaliana OX=3702 GN=EDR4 PE=1 SV=1	zinc_ribbon_12 domain-containing protein OS=Brassica campestris OX=3711 GN=BRAA10T45145Z PE=4 SV=1	O	Posttranslational modification, protein turnover, chaperones	PREDICTED: inactive protein RESTRICTED TEV MOVEMENT 2-like [Brassica rapa]
BjuLB02G041430.1	AT5G05140.1	77.831	Transcription elongation factor (TFIIS) family protein Transcription elongation factor (TFIIS) family protein; FUNCTIONS IN: transcription regulator activity, DNA binding; INVOLVED IN: transcription; LOCATED IN: nucleus; EXPRESSED IN: 24 plant structures; EXPRESSED DURING: 15 growth stages; CONTAINS InterPro DOMAIN/s: Transcription factor IIS, N-terminal (InterPro:IPR017923), Transcription elonga…	Component of the Mediator complex, a coactivator involved in the regulated transcription of nearly all RNA polymerase II-dependent genes. Mediator functions as a bridge to convey information from gene-specific regulatory proteins to the basal RNA polymerase II transcription machinery. The Mediator complex, having a compact conformation in its free form, is recruited to promoters by direct interac…	BjuVB02G43390.2	100	B08_VARUNA_g3401.t1.cds	99.753	BjuOB02G45850.2	100	cds.BjuB02g45700S	100	Cellular Component: nucleus (GO:0005634);;	--	--	--	TFIIS helical bundle-like domain	Probable mediator of RNA polymerase II transcription subunit 26b OS=Arabidopsis thaliana OX=3702 GN=MED26B PE=2 SV=1	TFIIS N-terminal domain-containing protein OS=Brassica campestris OX=3711 GN=BRARA_J02683 PE=4 SV=1	T	Signal transduction mechanisms	PREDICTED: calcium-dependent protein kinase 1 [Brassica rapa]
BjuLB02G041610.1	AT5G04920.1	89.709	EAP30/Vps36 family protein EAP30/Vps36 family protein; CONTAINS InterPro DOMAIN/s: EAP30 (InterPro:IPR007286), Vacuolar protein sorting protein, Vps36 (InterPro:IPR021648); Has 1807 Blast hits to 1807 proteins in 277 species: Archae - 0; Bacteria - 0; Metazoa - 736; Fungi - 347; Plants - 385; Viruses - 0; Other Eukaryotes - 339 (source: NCBI BLink).	Vacuolar protein sorting-associated protein	BjuVB02G43590.1	100	B08_VARUNA_g3380.t1.cds	100	BjuOB02G46050.1	99.101	cds.BjuB02g45840S	100	Cellular Component: ESCRT II complex (GO:0000814);; Molecular Function: phosphatidylinositol-3-phosphate binding (GO:0032266);; Biological Process: endosome transport via multivesicular body sorting pathway (GO:0032509);; Molecular Function: ubiquitin binding (GO:0043130);;	K12190|1.7e-228|brp:103847243|K12190 ESCRT-II complex subunit VPS36 | (RefSeq) LOW QUALITY PROTEIN: vacuolar protein sorting-associated protein 36	[U]	Intracellular trafficking, secretion, and vesicular transport	EAP30/Vps36 family	Vacuolar protein sorting-associated protein 36 OS=Arabidopsis thaliana OX=3702 GN=VPS36 PE=1 SV=1	GLUE N-terminal domain-containing protein OS=Brassica campestris OX=3711 GN=BRAA10T45165Z PE=3 SV=1	S	Function unknown	BnaA08g11840D [Brassica napus]
BjuLB02G041660.1	AT5G04890.1	57.282	HSP20-like chaperones superfamily protein Specifically restricts the long-distance movement of tobacco etch potyvirus (TEV) without involving either hypersensitive cell death or systemic acquired resistance. Multidomain protein containing an N-terminal region with high similarity to plant small heat shock proteins (HSPs). RESTRICTED TEV MOVEMENT 2 (RTM2); CONTAINS InterPro DOMAIN/s: Heat shock pr…	Belongs to the small heat shock protein (HSP20) family	BjuVB02G43650.1	100	B08_VARUNA_g3374.t1.cds	100	BjuOB02G46100.1	84.799	cds.BjuB02g45880S	48.619	Cellular Component: cellular_component (GO:0005575);; Cellular Component: obsolete cell (GO:0005623);; Cellular Component: plasma membrane (GO:0005886);; Biological Process: transport (GO:0006810);; Biological Process: biological_process (GO:0008150);; Biological Process: response to external stimulus (GO:0009605);; Biological Process: response to biotic stimulus (GO:0009607);; Biological Process…	--	[O]	Posttranslational modification, protein turnover, chaperones	--	Inactive protein RESTRICTED TEV MOVEMENT 2 OS=Arabidopsis thaliana OX=3702 GN=RTM2 PE=3 SV=1	Uncharacterized protein OS=Brassica rapa subsp. pekinensis OX=51351 PE=3 SV=1	A	RNA processing and modification	BnaC09g50690D [Brassica napus]
BjuLB02G041710.1	AT5G04860.1	79.293	unknown protein; BEST Arabidopsis thaliana protein match is: unknown protein (TAIR:AT3G11760.1); Has 1807 Blast hits to 1807 proteins in 277 species: Archae - 0; Bacteria - 0; Metazoa - 736; Fungi - 347; Plants - 385; Viruses - 0; Other Eukaryotes - 339 (source: NCBI BLink).	N-terminal C2 in EEIG1 and EHBP1 proteins	BjuVB02G43700.1	100	B08_VARUNA_g3367.t1.cds	100	BjuOB02G46150.1	100	cds.BjuB02g45950S	99.598	--	--	--	--	N-terminal C2 in EEIG1 and EHBP1 proteins	--	C2 NT-type domain-containing protein OS=Brassica oleracea OX=3712 GN=BOLC9T59943H PE=4 SV=1	I	Lipid transport and metabolism	BnaC09g50630D [Brassica napus]
BjuLB02G041720.1	AT5G04850.1	90.756	SNF7 family protein VPS60.2; CONTAINS InterPro DOMAIN/s: Snf7 (InterPro:IPR005024); BEST Arabidopsis thaliana protein match is: SNF7 family protein (TAIR:AT3G10640.1); Has 30201 Blast hits to 17322 proteins in 780 species: Archae - 12; Bacteria - 1396; Metazoa - 17338; Fungi - 3422; Plants - 5037; Viruses - 0; Other Eukaryotes - 2996 (source: NCBI BLink).	Belongs to the SNF7 family	BjuVB02G43710.1	100	B08_VARUNA_g3366.t1.cds	100	BjuOB02G46160.1	100	cds.BjuA10g27410S	97.917	Biological Process: vacuolar transport (GO:0007034);;	K12198|1.7e-123|bna:106440628|K12198 charged multivesicular body protein 5 | (RefSeq) vacuolar protein sorting-associated protein 60.2-like isoform X1	[U]	Intracellular trafficking, secretion, and vesicular transport	Snf7	Vacuolar protein sorting-associated protein 60.2 OS=Arabidopsis thaliana OX=3702 GN=VPS60-2 PE=2 SV=1	Uncharacterized protein OS=Brassica oleracea OX=3712 GN=BOLC9T59944H PE=4 SV=1	T	Signal transduction mechanisms	BnaA10g25670D [Brassica napus]
BjuLB02G041730.1	AT4G39753.1	60.789	Galactose oxidase/kelch repeat superfamily protein Galactose oxidase/kelch repeat superfamily protein; FUNCTIONS IN: molecular_function unknown; INVOLVED IN: biological_process unknown; LOCATED IN: chloroplast; EXPRESSED IN: 6 plant structures; EXPRESSED DURING: L mature pollen stage, M germinated pollen stage, 4 anthesis, petal differentiation and expansion stage; CONTAINS InterPro DOMAIN/s: F-b…	F-box Kelch-repeat protein	BjuVB02G43720.1	100	A08_VARUNA_g2324.t1.cds	62.553	BjuOB02G46170.1	100	cds.BjuB02g45960S	100	Molecular Function: protein binding (GO:0005515);;	--	[R]	General function prediction only	Kelch motif	F-box/kelch-repeat protein At4g39753 OS=Arabidopsis thaliana OX=3702 GN=At4g39753 PE=2 SV=1	F-box domain-containing protein OS=Brassica oleracea var. oleracea OX=109376 GN=106315352 PE=4 SV=1	--	--	BnaA10g25680D [Brassica napus]
BjuLB02G041760.1	AT5G04820.1	80.741	ovate family protein 13 ovate family protein 13 (OFP13); INVOLVED IN: biological_process unknown; LOCATED IN: endomembrane system; EXPRESSED IN: 23 plant structures; EXPRESSED DURING: 14 growth stages; CONTAINS InterPro DOMAIN/s: Protein of unknown function DUF623 (InterPro:IPR006458); BEST Arabidopsis thaliana protein match is: ovate family protein 15 (TAIR:AT2G36050.1); Has 1807 Blast hits to 1…	Transcription repressor OFP13-like	BjuVB02G43750.1	100	B08_VARUNA_g3363.t1.cds	100	BjuOB02G46200.1	100	cds.BjuB02g45990S	99.625	Cellular Component: nucleus (GO:0005634);; Biological Process: negative regulation of transcription, DNA-templated (GO:0045892);;	K14834|1.3e-10|peq:110018374|K14834 nucleolar complex protein 3 | (RefSeq) nucleolar complex protein 3 homolog isoform X1	--	--	Transcriptional repressor, ovate	Transcription repressor OFP13 OS=Arabidopsis thaliana OX=3702 GN=OFP13 PE=1 SV=1	Transcription repressor OS=Brassica campestris OX=3711 GN=BRARA_J02714 PE=4 SV=1	S	Function unknown	BnaC09g50590D [Brassica napus]
BjuLB02G041770.1	AT1G07360.1	65.6	CCCH-type zinc fingerfamily protein with RNA-binding domain CCCH-type zinc fingerfamily protein with RNA-binding domain; FUNCTIONS IN: RNA binding, nucleotide binding, zinc ion binding, nucleic acid binding; INVOLVED IN: biological_process unknown; LOCATED IN: cellular_component unknown; EXPRESSED IN: 25 plant structures; EXPRESSED DURING: 14 growth stages; CONTAINS InterPro DOMAIN/s: Zinc finger…	CCCH-type zinc fingerfamily protein with RNA-binding domain	BjuVB02G43760.1	89.423	B08_VARUNA_g3362.t1.cds	100	BjuOB02G46210.1	89.423	cds.BjuB02g46000S	100	Molecular Function: RNA binding (GO:0003723);; Molecular Function: metal ion binding (GO:0046872);;	K12872|4.1e-104|bna:111201339|K12872 pre-mRNA-splicing factor RBM22/SLT11 | (RefSeq) zinc finger CCCH domain-containing protein 53-like	[R]	General function prediction only	Torus domain	Zinc finger CCCH domain-containing protein 4 OS=Arabidopsis thaliana OX=3702 GN=At1g07360 PE=1 SV=1	C3H1-type domain-containing protein OS=Brassica campestris OX=3711 GN=BRAA10T45186Z PE=4 SV=1	--	--	BnaC09g50580D [Brassica napus]
BjuLB02G041790.1	AT5G04800.2	87.943	Ribosomal S17 family protein Ribosomal S17 family protein; FUNCTIONS IN: structural constituent of ribosome; INVOLVED IN: translation; LOCATED IN: ribosome, intracellular; EXPRESSED IN: male gametophyte, pollen tube; EXPRESSED DURING: L mature pollen stage, M germinated pollen stage; CONTAINS InterPro DOMAIN/s: Ribosomal protein S17e (InterPro:IPR001210), Ribosomal protein S17e, conserved site (I…	40s ribosomal protein	BjuVB02G43780.2	100	B08_VARUNA_g3360.t1.cds	100	BjuOB02G46230.1	100	cds.BjuB02g46020S	100	Molecular Function: structural constituent of ribosome (GO:0003735);; Cellular Component: ribosome (GO:0005840);; Biological Process: translation (GO:0006412);;	K02962|2.1e-65|bna:106428248|K02962 small subunit ribosomal protein S17e | (RefSeq) 40S ribosomal protein S17-2	[J]	Translation, ribosomal structure and biogenesis	Ribosomal S17	40S ribosomal protein S17-4 OS=Arabidopsis thaliana OX=3702 GN=RPS17D PE=2 SV=3	Uncharacterized protein OS=Brassica rapa subsp. pekinensis OX=51351 PE=3 SV=1	A	RNA processing and modification	BnaA10g25740D [Brassica napus]
BjuLB02G041800.1	AT5G04760.1	81.532	Duplicated homeodomain-like superfamily protein Duplicated homeodomain-like superfamily protein; CONTAINS InterPro DOMAIN/s: SANT, DNA-binding (InterPro:IPR001005), Molecular chaperone, heat shock protein, Hsp40, DnaJ (InterPro:IPR015609), Homeodomain-like (InterPro:IPR009057), Myb, DNA-binding (InterPro:IPR014778), HTH transcriptional regulator, Myb-type, DNA-binding (InterPro:IPR017930), Myb-li…	Transcription factor	BjuVA03G01740.1	83.105	B08_VARUNA_g3359.t1.cds	100	BjuOB02G46240.1	99.495	cds.BjuB02g46030S	99.531	Molecular Function: DNA binding (GO:0003677);; Cellular Component: nucleus (GO:0005634);; Biological Process: response to gibberellin (GO:0009739);; Biological Process: response to salicylic acid (GO:0009751);;	K08869|2.1e-24|cre:CHLREDRAFT_165812|K08869 aarF domain-containing kinase | (RefSeq) predicted protein	[O]	Posttranslational modification, protein turnover, chaperones	Myb-like DNA-binding domain	Transcription factor DIVARICATA OS=Antirrhinum majus OX=4151 GN=DIVARICATA PE=2 SV=1	Uncharacterized protein OS=Brassica rapa subsp. pekinensis OX=51351 PE=4 SV=1	P	Inorganic ion transport and metabolism	BnaA10g25760D [Brassica napus]
BjuLB02G041810.1	AT5G04740.1	79.344	ACT domain-containing protein ACT domain-containing protein; FUNCTIONS IN: amino acid binding; INVOLVED IN: metabolic process; LOCATED IN: chloroplast thylakoid membrane, chloroplast stroma, chloroplast; EXPRESSED IN: 22 plant structures; EXPRESSED DURING: 13 growth stages; CONTAINS InterPro DOMAIN/s: Amino acid-binding ACT (InterPro:IPR002912); BEST Arabidopsis thaliana protein match is: uridyly…	protein DS12 from 2D-PAGE of leaf, chloroplastic-like	BjuVB02G43790.1	93.165	B08_VARUNA_g3359.t1.cds	93.688	BjuOB02G46240.1	93.502	cds.BjuB05g37910S	81.081	Cellular Component: chloroplast (GO:0009507);; Cellular Component: chloroplast thylakoid membrane (GO:0009535);; Cellular Component: chloroplast stroma (GO:0009570);;	K03844|2.6e-36|mng:MNEG_1379|K03844 alpha-1,2-mannosyltransferase [EC:2.4.1.131] | (RefSeq) alpha-1,2-mannosyltransferase	--	--	--	ACT domain-containing protein ACR12 OS=Arabidopsis thaliana OX=3702 GN=ACR12 PE=2 SV=1	Uncharacterized protein OS=Brassica rapa subsp. pekinensis OX=51351 PE=4 SV=1	S	Function unknown	PREDICTED: zinc finger protein ZAT5 [Brassica rapa]
BjuLB02G041820.1	AT5G04720.1	76.074	ADR1-like 2 ADR1-like 2 (ADR1-L2); FUNCTIONS IN: nucleoside-triphosphatase activity, nucleotide binding, ATP binding; INVOLVED IN: apoptosis, defense response; EXPRESSED IN: 22 plant structures; EXPRESSED DURING: 13 growth stages; CONTAINS InterPro DOMAIN/s: ATPase, AAA+ type, core (InterPro:IPR003593), NB-ARC (InterPro:IPR002182), Powdery mildew resistance protein, RPW8 domain (InterPro:IPR00880…	Belongs to the disease resistance NB-LRR family	BjuVB02G43800.1	100	B08_VARUNA_g3358.t1.cds	99.016	BjuOB02G46250.1	100	cds.BjuB02g46040S	100	Molecular Function: ADP binding (GO:0043531);;	K13459|1.6e-24|dzi:111275811|K13459 disease resistance protein RPS2 | (RefSeq) probable disease resistance protein At1g61300	--	--	NB-ARC domain	Probable disease resistance protein At5g04720 OS=Arabidopsis thaliana OX=3702 GN=At5g04720 PE=2 SV=1	RPW8 domain-containing protein OS=Brassica oleracea var. oleracea OX=109376 GN=106318149 PE=3 SV=1	O	Posttranslational modification, protein turnover, chaperones	BnaA10g25860D [Brassica napus]
BjuLB02G041920.1	AT5G04540.1	85.15	Myotubularin-like phosphatases II superfamily Myotubularin-like phosphatases II superfamily; FUNCTIONS IN: phosphatase activity, protein tyrosine phosphatase activity; INVOLVED IN: dephosphorylation; EXPRESSED IN: 24 plant structures; EXPRESSED DURING: 15 growth stages; CONTAINS InterPro DOMAIN/s: Protein-tyrosine phosphatase, active site (InterPro:IPR016130), Myotubularin phosphatase (InterPro:I…	Belongs to the protein-tyrosine phosphatase family. Non-receptor class myotubularin subfamily	BjuVB02G43890.1	100	B08_VARUNA_g3349.t1.cds	98.583	BjuOB02G46340.1	100	cds.BjuB02g46130S	100	Molecular Function: protein tyrosine phosphatase activity (GO:0004725);;	K18081|0.0e+00|bna:106372501|K18081 myotubularin-related protein 1/2 [EC:3.1.3.64 3.1.3.95] | (RefSeq) phosphatidylinositol-3-phosphatase myotubularin-2-like	[IU]	--	Myotubularin-like phosphatase domain	Phosphatidylinositol-3-phosphatase myotubularin-2 OS=Arabidopsis thaliana OX=3702 GN=MTM2 PE=1 SV=1	Phosphatidylinositol-3,5-bisphosphate 3-phosphatase OS=Brassica campestris OX=3711 GN=BRARA_J02729 PE=3 SV=1	G	Carbohydrate transport and metabolism	PREDICTED: probable pectate lyase 18 [Brassica rapa]
BjuLB02G041930.1	AT5G04530.1	89.933	3-ketoacyl-CoA synthase 19 Encodes KCS19, a member of the 3-ketoacyl-CoA synthase family involved in the biosynthesis of VLCFA (very long chain fatty acids). 3-ketoacyl-CoA synthase 19 (KCS19); FUNCTIONS IN: transferase activity, transferring acyl groups other than amino-acyl groups, catalytic activity, acyltransferase activity; INVOLVED IN: response to cold, response to light stimulus, response …	3-ketoacyl-coa synthase	BjuVB02G43900.1	100	B08_VARUNA_g3348.t1.cds	100	BjuOB02G46350.1	100	cds.BjuB02g46140S	100	Biological Process: fatty acid biosynthetic process (GO:0006633);; Cellular Component: membrane (GO:0016020);; Molecular Function: transferase activity, transferring acyl groups other than amino-acyl groups (GO:0016747);;	K15397|6.5e-260|bna:106433109|K15397 3-ketoacyl-CoA synthase [EC:2.3.1.199] | (RefSeq) 3-ketoacyl-CoA synthase 19	--	--	FAE1/Type III polyketide synthase-like protein	3-ketoacyl-CoA synthase 19 OS=Arabidopsis thaliana OX=3702 GN=KCS19 PE=2 SV=1	3-ketoacyl-CoA synthase OS=Brassica oleracea OX=3712 GN=BOLC9T59968H PE=3 SV=1	S	Function unknown	BnaA10g25950D [Brassica napus]
[truncated: 1,075 more rows]
