# Supplementary material for: Two novel alleles of the MYB transcription factor BjA06.GL1 and BjB02.GL1 control leaf trichomes and enhance resistance to aphids in Brassica juncea
Source: Hortic Res. 2024 Nov 12;12(2):uhae314. doi: 10.1093/hr/uhae314 (PMC11879403; doi:10.1093/hr/uhae314)
Supplement: Web_Material_uhae314 [file web_material_uhae314.zip › Table S4.xlsx]

## Sheet: Sheet1
Code	Name	Phenotype
1	XC	Glabrous
2	102B	Leaf trichome
3	H58	Leaf trichome
4	H10	Glabrous
5	H177	Glabrous
6	H2	Leaf trichome
7	Varuna	Glabrous
8	SY	Glabrous
9	T84-66	Leaf trichome
