# Supplementary material for: Two novel alleles of the MYB transcription factor BjA06.GL1 and BjB02.GL1 control leaf trichomes and enhance resistance to aphids in Brassica juncea
Source: Hortic Res. 2024 Nov 12;12(2):uhae314. doi: 10.1093/hr/uhae314 (PMC11879403; doi:10.1093/hr/uhae314)
Supplement: Web_Material_uhae314 [file web_material_uhae314.zip › Table S5.xlsx]

## Sheet: Sheet1
Species	Protein	GeneBank
Brassica villosa	BvGL1	AGW45471.1
Brassica rapa	BrGL1	Bra025311
Brassica juncea	BjA06.GL1	BjuLA06G007240
Brassica juncea	BjB02.GL1	BjuLB02G052550
Raphanus sativus var. sativus	RsGL1b	BDP27724.1
Raphanus sativus var. niger(Ra38 DH line )	RsGL1a	BAM44632.1
Raphanus sativus var. niger(Pirabikku)	RsGL1a	BDP27723.1
Arabidopsis thaliana	AtGL1	AT3G27920
Platanus acerifolia	PaGL1-like1	QMX78320.1
Cucumis sativus	CsGL1L	Csa5M148680
