# Supplementary material for: Two novel alleles of the MYB transcription factor BjA06.GL1 and BjB02.GL1 control leaf trichomes and enhance resistance to aphids in Brassica juncea
Source: Hortic Res. 2024 Nov 12;12(2):uhae314. doi: 10.1093/hr/uhae314 (PMC11879403; doi:10.1093/hr/uhae314)
Supplement: Web_Material_uhae314 [file web_material_uhae314.zip › Table S6.xlsx]

## Sheet: Sheet1
Primer name	Primer sequence(5'→3')
qBjA06.GL1-L	CGGGGATTATTCCTCCGCTG
qBjA06.GL1-R	GGCCCTCGAAACTCTTGTCA
qBjB02.GL1-L	GTCAAAACCACCGGGGAAGA
qBjB02.GL1-R	AGTGTTTCCCACTACGACTTCT
qBjACT2-L	TGGGTTTGCTGGTGACGAT
qBjACT2-R	TGCCTAGGACGACCAACAATACT
GL3-L	TTGGAAAGAACGCACTCGATAATATAG
GL5-R	CTTCATTCGTGAGTGTGTGGAGAAC
GL2-L	CGTAGTAGAACCTTCATCCTCATCG
GL4-R	GAGGAAGGAGAGAACAACCAAGAATAC
1DT1(BjGL1)-BsF	ATATATGGTCTCGATTGATGTCCTTACTCACGGCAAGTT
1DT1(BjGL1)-F0	TGATGTCCTTACTCACGGCAAGTTTTAGAGCTAGAAATAGC
1DT2(BjGL1)-R0	AACACGCAAAATCCATCATAGCCAATCTCTTAGTCGACTCTA
1DT2(BjGL1)-BsR	ATTATTGGTCTCGAAACACGCAAAATCCATCATAGCCAA
eGFP(pKSEG)-F	ATGGTGAGCAAGGGCGAGGA
eGFP(pKSEG)-R	TTACAGCTCGTCCTTGTACAGCTCGTC
BjGL1(SalI)-L	GTCGACATGAGAACGAGGAGAAGAACAGAGG
BjGL1(SmaI)-Rq	CCGGGGAGGCAGTAGCCAATATCACCCGAC
BjGL1(BamH1)-L	CGATGAGAACGAGGAGAAGAACAGAGG
BjGL1 guide1-Rjc	TCGCAGTCTACAGCTCTTTCCA
q1BjuLB02G052550-F	CTGTCAAAACCACCGGGGA
BjGL1(Sal I)-Rq	ACGCGAGGCAGTAGCCAATATCACCCGAC
BjA06.GL1-8bp-L	TAGAGTTAAGGGGTATGGTTTTGGG
BjA06.GL1-8bp-R	GGCAACAGGTACGTCTCTATGGTCT
BjB02.GL1-exon3SNP-1L	GGGCTTTAATAGCTAAAAGAGTACCCGG
BjB02.GL1-exon3SNP-2R2	TCGTCTTCATTAAACCAGAAAGCGT
